# Supplementary material for: Conditional and interaction gene-set analysis reveals novel functional pathways for blood pressure
Source: Nat Commun. 2018 Sep 14;9:3768. doi: 10.1038/s41467-018-06022-6 (PMC6138636; doi:10.1038/s41467-018-06022-6)
Supplement: Supplementary file 4 — Supplementary Data 1 [file 41467_2018_6022_MOESM4_ESM.xlsx]

## Sheet: S9 - Expression results
Supplemental Table 9: results for main analysis, GTEx tissue expression
Significance threshold (5 domains, 53 tissues): 0.05 / 5 / 53 = 1.89e-4
In conditional analysis, only tissues with uncorrected AND conditional p-value below threshold are considered significant
Significant tissues highlighted in yellow
		Uncorrected p-value			Conditioned on AVERAGE
Tissue	SBP	DBP	PP	SBP	DBP	PP
Adipose_Subcutaneous	9.7591e-16	2.3208e-13	5.6759e-19	0.0064068	0.0040664	1.4067e-05
Adipose_Visceral_Omentum	2.2018e-15	1.1018e-12	2.4575e-17	0.011977	0.015349	0.00069671
Adrenal_Gland	1.0786e-14	2.5027e-11	2.6802e-14	0.028231	0.10579	0.089977
Artery_Aorta	6.7214e-16	3.3634e-14	1.8272e-23	0.004602	0.00062443	1.1563e-11
Artery_Coronary	8.7049e-17	6.9411e-15	2.4242e-22	0.00095876	0.00011288	3.1415e-10
Artery_Tibial	6.5246e-17	5.6924e-15	2.2006e-23	0.00064639	8.8262e-05	1.1483e-11
Bladder	4.1159e-15	4.9712e-12	8.3829e-18	0.018433	0.045726	0.00026893
Brain_Amygdala	1.0503e-05	8.1322e-05	0.00081125	0.99952	0.99882	1
Brain_Anterior_cingulate_cortex_BA24	1.1769e-05	9.4343e-05	0.0011699	0.99918	0.9983	1
Brain_Caudate_basal_ganglia	4.3742e-06	0.00016227	0.00022092	0.99883	0.99966	1
Brain_Cerebellar_Hemisphere	1.5553e-06	4.7741e-05	0.00061549	0.96863	0.98091	0.99999
Brain_Cerebellum	2.9831e-07	9.8628e-06	0.000119	0.92377	0.94214	0.99993
Brain_Cortex	9.4497e-07	1.965e-05	0.0001792	0.98576	0.98673	1
Brain_Frontal_Cortex_BA9	7.1551e-06	0.00011704	0.0015279	0.99694	0.99748	1
Brain_Hippocampus	1.6778e-05	9.3423e-05	0.0011768	0.99979	0.99918	1
Brain_Hypothalamus	6.1356e-05	0.00072394	0.0010557	0.99998	0.99998	1
Brain_Nucleus_accumbens_basal_ganglia	1.151e-05	0.00043035	0.00046879	0.99926	0.99985	1
Brain_Putamen_basal_ganglia	2.676e-06	0.00010876	0.00012781	0.99804	0.99939	1
Brain_Spinal_cord_cervical_c.1	8.2371e-07	7.4006e-06	5.6377e-05	0.99883	0.99589	1
Brain_Substantia_nigra	4.7825e-06	5.5775e-05	0.00014376	0.99981	0.99964	1
Breast_Mammary_Tissue	5.0133e-15	5.979e-13	8.2727e-18	0.023533	0.010179	0.00026751
Cells_EBV.transformed_lymphocytes	2.8721e-05	5.1033e-05	0.00024585	0.98778	0.94162	0.99944
Cells_Transformed_fibroblasts	1.7857e-11	8.7635e-10	7.9383e-15	0.32452	0.26082	0.017111
Cervix_Ectocervix	5.1812e-16	8.6702e-14	1.6166e-18	0.0045581	0.0017857	4.7384e-05
Cervix_Endocervix	4.4806e-17	2.444e-14	6.4566e-20	0.00052275	0.0005187	1.5818e-06
Colon_Sigmoid	4.0775e-16	2.1986e-12	1.1539e-19	0.0037157	0.028985	1.7578e-06
Colon_Transverse	1.2516e-14	1.1826e-11	1.0793e-15	0.031943	0.069712	0.013682
Esophagus_Gastroesophageal_Junction	2.6462e-16	4.6179e-13	5.1454e-20	0.0026852	0.0084498	4.635e-07
Esophagus_Mucosa	1.9931e-09	4.8201e-08	2.4111e-09	0.81934	0.74096	0.90761
Esophagus_Muscularis	7.0481e-16	1.5505e-12	1.4031e-19	0.0059375	0.022876	1.8414e-06
Fallopian_Tube	2.8573e-16	2.1942e-13	7.7132e-19	0.0024217	0.0039543	2.6115e-05
Heart_Atrial_Appendage	2.2883e-14	1.4027e-13	2.5343e-21	0.036023	0.0019978	2.2582e-08
Heart_Left_Ventricle	9.3802e-14	4.5012e-13	9.0444e-18	0.056342	0.0041549	0.0001497
Kidney_Cortex	6.0593e-13	1.3371e-11	4.0168e-12	0.13458	0.048224	0.39444
Liver	5.2267e-07	1.0383e-05	6.7312e-07	0.94355	0.9417	0.97341
Lung	2.1733e-13	1.2288e-11	1.1445e-14	0.089553	0.049063	0.037896
Minor_Salivary_Gland	6.2016e-10	5.008e-08	5.7049e-11	0.85488	0.86827	0.76546
Muscle_Skeletal	8.2731e-11	2.9424e-08	5.558e-12	0.41424	0.60563	0.24711
Nerve_Tibial	1.036e-14	7.0519e-13	2.3151e-17	0.026437	0.0094835	0.00065351
Ovary	5.5885e-16	2.7297e-11	2.1915e-19	0.0033913	0.10173	5.6548e-06
Pancreas	5.2918e-10	4.0698e-07	7.9952e-09	0.70695	0.92068	0.95368
Pituitary	3.3153e-10	4.1161e-07	2.5338e-10	0.67863	0.92809	0.77485
Prostate	3.4911e-15	4.5526e-13	8.9493e-17	0.015798	0.0074781	0.0023396
Skin_Not_Sun_Exposed_Suprapubic	1.8069e-09	4.2825e-08	1.028e-10	0.80387	0.72302	0.65072
Skin_Sun_Exposed_Lower_leg	1.2208e-09	1.2751e-08	2.7219e-11	0.76459	0.57377	0.50053
Small_Intestine_Terminal_Ileum	3.658e-12	4.2133e-10	1.4642e-12	0.25767	0.25149	0.29135
Spleen	1.6478e-09	1.0929e-07	3.5768e-09	0.74973	0.77436	0.89525
Stomach	2.0995e-13	5.5252e-11	3.0204e-13	0.16509	0.18373	0.30982
Testis	6.8019e-07	4.9909e-06	5.8302e-09	0.46485	0.40027	0.15204
Thyroid	8.1273e-14	2.8876e-11	3.3064e-15	0.068415	0.092841	0.022505
Uterus	1.0003e-17	2.911e-15	4.4169e-21	0.00012273	4.775e-05	4.0335e-08
Vagina	3.3452e-14	1.338e-11	6.5206e-16	0.055375	0.074376	0.0098304
Whole_Blood	0.00052282	0.0074789	0.0028391	0.99942	0.99985	0.99999
AVERAGE	6.4616e-13	1.3897e-10	1.4373e-13

## Sheet: S10 - GO-BP results
Supplemental Table 10: results for main analysis, Gene Ontology - Biological Process
Significance threshold (5 domains, 4653 gene sets): 0.05 / 5 / 4653 = 2.15e-6
In conditional analysis, only gene sets with uncorrected AND conditional p-value below threshold are considered significant
Significant gene sets highlighted in yellow (sorted to top)
Conditional analysis conditions on overall expression and expression in coronary and tibial artery, heart (atrial appendage), and uterus
			Uncorrected p-value			Conditioned on gene expression
Gene set	No. of genes	SBP	DBP	PP	SBP	DBP	PP
GO_ANATOMICAL_STRUCTURE_FORMATION_INVOLVED_IN_MORPHOGENESIS	931	4.1465e-05	0.00015147	8.8216e-09	0.00036165	0.0014779	7.8329e-07
GO_BLOOD_VESSEL_MORPHOGENESIS	355	0.00089337	8.7235e-06	4.3294e-08	0.010376	0.00039392	2.025e-05
GO_BLOOD_VESSEL_REMODELING	29	4.3361e-06	1.7717e-07	0.058715	1.5427e-05	5.7357e-07	0.11671
GO_CARDIAC_MUSCLE_CELL_DIFFERENTIATION	73	4.9016e-08	2.2173e-06	8.7853e-10	5.2453e-07	3.5737e-05	3.4073e-07
GO_CARDIAC_MUSCLE_TISSUE_DEVELOPMENT	138	4.3996e-06	0.0002121	1.0865e-09	5.3297e-05	0.0032954	1.5922e-06
GO_CARDIOCYTE_DIFFERENTIATION	95	3.8313e-10	1.5603e-07	1.5458e-11	6.2789e-09	3.5209e-06	9.4936e-09
GO_CARDIOVASCULAR_SYSTEM_DEVELOPMENT	764	1.8164e-08	3.363e-08	4.4185e-15	5.0519e-06	1.6965e-05	1.7943e-09
GO_CELL_PROLIFERATION	645	0.00011083	0.00083553	1.7816e-09	0.00036375	0.0024769	1.6037e-08
GO_CGMP_BIOSYNTHETIC_PROCESS	13	0.00068986	1.657e-07	0.027151	0.00098758	4.0589e-07	0.050903
GO_CGMP_METABOLIC_PROCESS	21	0.00040563	1.4487e-06	0.025657	0.00060409	3.3176e-06	0.041344
GO_CIRCULATORY_SYSTEM_DEVELOPMENT	764	1.8164e-08	3.363e-08	4.4185e-15	5.0519e-06	1.6965e-05	1.7943e-09
GO_CIRCULATORY_SYSTEM_PROCESS	351	0.0017197	7.0195e-07	0.0028978	0.0040519	6.8176e-06	0.028421
GO_EMBRYONIC_EYE_MORPHOGENESIS	32	3.3126e-07	8.1701e-06	3.6845e-06	4.1685e-07	1.0536e-05	3.9483e-06
GO_ENDOCARDIAL_CUSHION_DEVELOPMENT	32	0.0084146	0.018575	7.8048e-07	0.016289	0.045245	1.0138e-05
GO_HEART_DEVELOPMENT	456	2.4066e-06	2.9829e-05	3.41e-10	9.0076e-05	0.0010817	1.6057e-06
GO_MESENCHYMAL_CELL_DIFFERENTIATION	131	0.0003621	0.0016363	3.7756e-07	0.00088494	0.0042849	2.0243e-06
GO_MESENCHYME_DEVELOPMENT	180	6.0267e-05	0.00041258	5.1947e-10	0.00018501	0.0016038	9.1093e-09
GO_MUSCLE_CELL_DIFFERENTIATION	232	8.6302e-07	8.1535e-06	1.5677e-06	1.0137e-05	0.00010869	0.00018137
GO_NEGATIVE_REGULATION_OF_CELL_AGING	17	0.0073884	0.25093	7.0717e-07	0.01026	0.27293	1.5024e-06
GO_NEGATIVE_REGULATION_OF_CELL_PROLIFERATION	618	0.0011817	0.0032606	1.2251e-07	0.008711	0.021475	4.6868e-06
GO_NEGATIVE_REGULATION_OF_CELLULAR_SENESCENCE	11	0.00032689	0.18462	1.1345e-08	0.00057016	0.21342	3.6263e-08
GO_NEGATIVE_REGULATION_OF_SMOOTH_MUSCLE_CELL_PROLIFERATION	36	0.00769	0.063556	1.6375e-07	0.013419	0.11081	6.1998e-07
GO_NEGATIVE_REGULATION_OF_TRANSCRIPTION_FROM_RNA_POLYMERASE_II_PROMOTER	701	6.6816e-08	0.00025394	8.2148e-07	9.2183e-07	0.0013117	1.9043e-05
GO_NITRIC_OXIDE_METABOLIC_PROCESS	15	0.00010117	5.511e-08	0.099018	0.00012939	6.2245e-08	0.11029
GO_ORGAN_MORPHOGENESIS	818	0.010266	0.071036	5.5916e-08	0.029852	0.17545	3.1212e-06
GO_POSITIVE_REGULATION_OF_DEVELOPMENTAL_GROWTH	150	8.3865e-07	0.12777	2.7543e-05	1.8445e-06	0.15522	9.4829e-05
GO_POSITIVE_REGULATION_OF_GENE_EXPRESSION	1662	1.2801e-05	0.00043675	1.5313e-08	0.00027558	0.0035689	1.721e-06
GO_POSITIVE_REGULATION_OF_TRANSCRIPTION_FROM_RNA_POLYMERASE_II_PROMOTER	967	2.6978e-06	8.6548e-06	1.034e-06	2.1893e-05	5.0718e-05	1.7086e-05
GO_POSITIVE_REGULATION_OF_URINE_VOLUME	14	5.2865e-07	4.4321e-07	1.9006e-05	6.4314e-07	5.7229e-07	3.0389e-05
GO_REACTIVE_OXYGEN_SPECIES_BIOSYNTHETIC_PROCESS	21	0.03165	2.8134e-08	0.19044	0.032351	3.3681e-08	0.21127
GO_REGULATION_OF_BLOOD_CIRCULATION	285	0.0051157	1.6047e-06	0.0075234	0.0091249	8.8524e-06	0.038306
GO_REGULATION_OF_CELL_PROLIFERATION	1428	0.00022922	0.0039033	4.3418e-07	0.0018366	0.02077	1.417e-05
GO_REGULATION_OF_CELLULAR_COMPONENT_MOVEMENT	745	0.0024829	0.00061952	1.9381e-07	0.01524	0.0066684	1.1629e-05
GO_REGULATION_OF_SMOOTH_MUSCLE_CELL_PROLIFERATION	98	0.0050029	0.23789	9.9723e-09	0.013237	0.3786	1.0037e-07
GO_REGULATION_OF_SYSTEM_PROCESS	493	0.00014718	7.7904e-07	0.00083474	0.00027573	3.5632e-06	0.0068588
GO_REGULATION_OF_TRANSCRIPTION_FROM_RNA_POLYMERASE_II_PROMOTER	1682	1.7666e-07	1.6276e-05	8.1126e-09	7.4104e-06	0.00023268	9.9734e-07
GO_REGULATION_OF_URINE_VOLUME	19	8.8526e-06	1.6697e-06	0.001779	8.4492e-06	1.8767e-06	0.002223
GO_RESPONSE_TO_TRANSFORMING_GROWTH_FACTOR_BETA	139	0.00056933	0.0010285	6.6618e-07	0.0024586	0.0045316	1.1482e-05
GO_SKELETAL_SYSTEM_DEVELOPMENT	441	0.00088344	0.0020187	2.132e-07	0.0044902	0.009164	8.4371e-06
GO_STEM_CELL_DIFFERENTIATION	186	1.0624e-05	0.0030694	1.2173e-06	2.4391e-05	0.0060346	3.5688e-06
GO_TISSUE_MORPHOGENESIS	520	0.00018278	0.023589	1.3062e-07	0.0005859	0.055773	3.1221e-06
GO_UROGENITAL_SYSTEM_DEVELOPMENT	291	6.2224e-05	4.7793e-06	9.7669e-07	0.0002374	2.2544e-05	9.913e-06
GO_VASCULAR_PROCESS_IN_CIRCULATORY_SYSTEM	158	0.00081395	2.0246e-06	0.056535	0.0013868	5.5524e-06	0.11388
GO_VASCULATURE_DEVELOPMENT	454	1.8233e-05	2.1775e-05	2.6513e-09	0.00084498	0.0014929	6.2031e-06
GO__DE_NOVO_POSTTRANSLATIONAL_PROTEIN_FOLDING	14	0.54138	0.52065	0.23612	0.56455	0.53715	0.23146
GO__DE_NOVO_PROTEIN_FOLDING	19	0.67579	0.24639	0.40124	0.70151	0.24974	0.37632
GO_2_OXOGLUTARATE_METABOLIC_PROCESS	19	0.098303	0.051021	0.030696	0.11453	0.072345	0.038682
GO_3_UTR_MEDIATED_MRNA_STABILIZATION	12	0.78256	0.94932	0.90059	0.84637	0.97017	0.9382
GO_4_HYDROXYPROLINE_METABOLIC_PROCESS	11	0.99624	0.88318	0.95599	0.99726	0.90935	0.96348
GO_7_METHYLGUANOSINE_RNA_CAPPING	36	0.90917	0.89867	0.83735	0.94767	0.93244	0.87815
GO_ACETYL_COA_BIOSYNTHETIC_PROCESS	11	0.65736	0.64801	0.5593	0.66666	0.64474	0.59091
GO_ACETYL_COA_METABOLIC_PROCESS	25	0.93851	0.80803	0.78652	0.94456	0.82878	0.82462
GO_ACETYLCHOLINE_RECEPTOR_SIGNALING_PATHWAY	18	0.024014	0.23657	0.09316	0.012027	0.15902	0.064485
GO_ACID_SECRETION	66	0.37477	0.75834	0.34419	0.26682	0.6136	0.1756
GO_ACIDIC_AMINO_ACID_TRANSPORT	20	0.61676	0.21263	0.68453	0.51377	0.15226	0.48035
GO_ACROSOME_ASSEMBLY	13	0.099619	0.36664	0.34461	0.079772	0.32939	0.28927
GO_ACROSOME_REACTION	17	0.82709	0.76279	0.71831	0.76677	0.733	0.68231
GO_ACTIN_CYTOSKELETON_REORGANIZATION	54	0.17454	0.38653	0.25652	0.19714	0.42585	0.26906
GO_ACTIN_FILAMENT_BASED_MOVEMENT	90	0.0041754	0.0013333	0.021204	0.0083708	0.0047941	0.097346
GO_ACTIN_FILAMENT_BASED_PROCESS	430	0.00021456	0.0016743	0.0014393	0.0011732	0.0097793	0.016033
GO_ACTIN_FILAMENT_BUNDLE_ORGANIZATION	48	0.19692	0.044702	0.02431	0.25726	0.062305	0.040772
GO_ACTIN_FILAMENT_ORGANIZATION	161	0.14163	0.20067	0.19926	0.22218	0.30884	0.33925
GO_ACTIN_FILAMENT_POLYMERIZATION	21	0.195	0.22002	0.55542	0.20228	0.23632	0.54753
GO_ACTIN_MEDIATED_CELL_CONTRACTION	72	0.083275	0.011968	0.12425	0.11317	0.029432	0.35355
GO_ACTIN_MYOSIN_FILAMENT_SLIDING	37	0.086072	0.065224	0.097089	0.10696	0.11066	0.26675
GO_ACTIN_NUCLEATION	21	0.28	0.46974	0.72868	0.26778	0.44041	0.68413
GO_ACTIN_POLYMERIZATION_OR_DEPOLYMERIZATION	35	0.1175	0.094223	0.17782	0.15637	0.12151	0.21008
GO_ACTION_POTENTIAL	91	0.35244	0.039185	0.64347	0.26588	0.024905	0.56594
GO_ACTIVATION_OF_ADENYLATE_CYCLASE_ACTIVITY	38	0.12743	0.032158	0.35516	0.12339	0.031554	0.40621
GO_ACTIVATION_OF_ANAPHASE_PROMOTING_COMPLEX_ACTIVITY	14	0.20111	0.74318	0.14542	0.14993	0.68544	0.10664
GO_ACTIVATION_OF_CYSTEINE_TYPE_ENDOPEPTIDASE_ACTIVITY	93	0.85359	0.51532	0.35955	0.91236	0.63809	0.4565
GO_ACTIVATION_OF_CYSTEINE_TYPE_ENDOPEPTIDASE_ACTIVITY_INVOLVED_IN_APOPTOTIC_SIGNALING_PATHWAY	13	0.74055	0.88803	0.51377	0.77574	0.90753	0.53388
GO_ACTIVATION_OF_GTPASE_ACTIVITY	70	0.27974	0.88519	0.43188	0.35027	0.92056	0.50637
GO_ACTIVATION_OF_IMMUNE_RESPONSE	378	0.66864	0.9746	0.88844	0.78111	0.98783	0.91953
GO_ACTIVATION_OF_INNATE_IMMUNE_RESPONSE	195	0.48729	0.97901	0.7674	0.62303	0.98973	0.82203
GO_ACTIVATION_OF_JUN_KINASE_ACTIVITY	34	0.69164	0.48419	0.69216	0.75906	0.59456	0.80557
GO_ACTIVATION_OF_MAPK_ACTIVITY	131	0.38366	0.64818	0.56853	0.48068	0.74501	0.69365
GO_ACTIVATION_OF_MAPKK_ACTIVITY	50	0.25894	0.25659	0.644	0.34765	0.3576	0.79938
GO_ACTIVATION_OF_MAPKKK_ACTIVITY	11	0.98539	0.65922	0.99851	0.99083	0.72187	0.99929
GO_ACTIVATION_OF_NF_KAPPAB_INDUCING_KINASE_ACTIVITY	16	0.71651	0.98467	0.42829	0.70644	0.98134	0.34468
GO_ACTIVATION_OF_PHOSPHOLIPASE_C_ACTIVITY	26	0.57439	0.5442	0.46477	0.61867	0.59628	0.53636
GO_ACTIVATION_OF_PROTEIN_KINASE_A_ACTIVITY	17	0.4596	0.33208	0.73457	0.48786	0.37757	0.77783
GO_ACTIVATION_OF_PROTEIN_KINASE_ACTIVITY	269	0.2765	0.55074	0.38229	0.39139	0.66555	0.54318
GO_ACTIVATION_OF_PROTEIN_KINASE_B_ACTIVITY	22	0.10582	0.21013	0.23472	0.11972	0.219	0.25964
GO_ACTIVATION_OF_TRANSMEMBRANE_RECEPTOR_PROTEIN_TYROSINE_KINASE_ACTIVITY	12	0.84685	0.4827	0.7267	0.86394	0.49239	0.79117
GO_ACTIVIN_RECEPTOR_SIGNALING_PATHWAY	22	0.14501	0.28577	0.12749	0.18075	0.31657	0.19268
GO_ACTOMYOSIN_STRUCTURE_ORGANIZATION	77	0.0039955	0.00012016	7.4635e-05	0.012446	0.0009175	0.0033004
GO_ACUTE_INFLAMMATORY_RESPONSE	72	0.45661	0.76139	0.218	0.51544	0.81161	0.26571
GO_ACUTE_PHASE_RESPONSE	42	0.10905	0.80526	0.0028399	0.12792	0.82734	0.0042884
GO_ACYL_COA_BIOSYNTHETIC_PROCESS	50	0.538	0.50462	0.94972	0.54215	0.4569	0.93978
GO_ACYL_COA_METABOLIC_PROCESS	79	0.85696	0.60229	0.97701	0.8655	0.58344	0.97546
GO_ACYLGLYCEROL_BIOSYNTHETIC_PROCESS	28	0.053694	0.21536	0.25548	0.051319	0.23459	0.28919
GO_ACYLGLYCEROL_CATABOLIC_PROCESS	26	0.09318	0.16745	0.13629	0.06606	0.12621	0.10527
GO_ACYLGLYCEROL_HOMEOSTASIS	30	0.17855	0.76755	0.62445	0.12726	0.69796	0.5631
GO_ADAPTATION_OF_SIGNALING_PATHWAY	19	0.29432	0.1734	0.60353	0.30836	0.19806	0.66321
GO_ADAPTIVE_IMMUNE_RESPONSE	245	0.69673	0.88711	0.779	0.70086	0.88084	0.76396
GO_ADAPTIVE_IMMUNE_RESPONSE_BASED_ON_SOMATIC_RECOMBINATION_OF_IMMUNE_RECEPTORS_BUILT_FROM_IMMUNOGLOBULIN_SUPERFAMILY_DOMAINS	116	0.49501	0.29707	0.64857	0.57014	0.34928	0.71962
GO_ADENOHYPOPHYSIS_DEVELOPMENT	14	0.60963	0.97316	0.22029	0.48508	0.95202	0.1431
GO_ADENYLATE_CYCLASE_ACTIVATING_DOPAMINE_RECEPTOR_SIGNALING_PATHWAY	12	0.026417	0.17976	0.13568	0.023923	0.17731	0.1457
GO_ADENYLATE_CYCLASE_ACTIVATING_G_PROTEIN_COUPLED_RECEPTOR_SIGNALING_PATHWAY	72	0.01851	0.070938	0.1128	0.013583	0.059346	0.10363
GO_ADENYLATE_CYCLASE_INHIBITING_G_PROTEIN_COUPLED_RECEPTOR_SIGNALING_PATHWAY	67	0.063258	0.64474	0.081174	0.037045	0.55061	0.058538
GO_ADENYLATE_CYCLASE_MODULATING_G_PROTEIN_COUPLED_RECEPTOR_SIGNALING_PATHWAY	142	0.02942	0.33763	0.028728	0.013998	0.24446	0.016301
GO_ADHERENS_JUNCTION_ASSEMBLY	33	0.15705	0.11218	0.079299	0.23548	0.18162	0.17117
GO_ADHERENS_JUNCTION_ORGANIZATION	70	0.31127	0.12726	0.077865	0.40127	0.19067	0.13718
GO_ADIPOSE_TISSUE_DEVELOPMENT	31	0.068289	0.13188	0.17225	0.089054	0.15979	0.24521
GO_ADP_METABOLIC_PROCESS	44	0.90813	0.83597	0.93937	0.90636	0.83591	0.94138
GO_ADRENAL_GLAND_DEVELOPMENT	22	0.061152	0.31431	0.042445	0.079663	0.33493	0.035127
GO_ADRENERGIC_RECEPTOR_SIGNALING_PATHWAY	22	0.026575	0.0033171	0.23213	0.033768	0.0047883	0.30044
GO_ADULT_BEHAVIOR	130	0.89904	0.86446	0.98596	0.80975	0.74978	0.95101
GO_ADULT_HEART_DEVELOPMENT	13	0.03024	0.00070559	0.0025682	0.040284	0.0014374	0.0076699
GO_ADULT_LOCOMOTORY_BEHAVIOR	78	0.81335	0.84047	0.92592	0.76658	0.77926	0.87848
GO_ADULT_WALKING_BEHAVIOR	30	0.7105	0.51331	0.69639	0.6179	0.38796	0.53233
GO_AEROBIC_RESPIRATION	50	0.58614	0.86627	0.58312	0.7084	0.93028	0.75356
GO_AGING	257	0.0012327	0.12602	0.00089535	0.0032499	0.19093	0.0034677
GO_ALCOHOL_BIOSYNTHETIC_PROCESS	107	0.75278	0.23247	0.89992	0.73023	0.22132	0.85866
GO_ALCOHOL_CATABOLIC_PROCESS	57	0.5251	0.61044	0.62422	0.46066	0.53245	0.52072
GO_ALCOHOL_METABOLIC_PROCESS	335	0.27158	0.097207	0.68427	0.25794	0.08878	0.60938
GO_ALDEHYDE_CATABOLIC_PROCESS	13	0.8208	0.91638	0.33041	0.80497	0.90803	0.34746
GO_ALDITOL_METABOLIC_PROCESS	19	0.54582	0.67911	0.7943	0.52004	0.65977	0.75852
GO_ALDITOL_PHOSPHATE_METABOLIC_PROCESS	34	0.20604	0.77294	0.79638	0.21076	0.75637	0.78753
GO_ALKALOID_METABOLIC_PROCESS	14	0.74365	0.21465	0.86538	0.74866	0.20725	0.85394
GO_ALPHA_AMINO_ACID_BIOSYNTHETIC_PROCESS	74	0.53499	0.32576	0.5128	0.52562	0.30859	0.51463
GO_ALPHA_AMINO_ACID_CATABOLIC_PROCESS	92	0.92747	0.81577	0.95325	0.90693	0.7694	0.94444
GO_ALPHA_AMINO_ACID_METABOLIC_PROCESS	219	0.71006	0.44131	0.90031	0.66365	0.3912	0.88617
GO_ALPHA_BETA_T_CELL_ACTIVATION	50	0.67563	0.4057	0.48873	0.67456	0.39961	0.45995
GO_ALPHA_BETA_T_CELL_DIFFERENTIATION	42	0.29696	0.27883	0.25851	0.28475	0.26391	0.21964
GO_ALPHA_LINOLENIC_ACID_METABOLIC_PROCESS	12	0.77165	0.5575	0.80681	0.76732	0.54312	0.77779
GO_ALTERNATIVE_MRNA_SPLICING_VIA_SPLICEOSOME	10	0.3837	0.49211	0.55252	0.39676	0.52298	0.56892
GO_AMEBOIDAL_TYPE_CELL_MIGRATION	149	0.0018841	5.1197e-05	0.0056741	0.0032642	0.00011778	0.0093289
GO_AMELOGENESIS	19	0.77983	0.5372	0.76489	0.78697	0.53997	0.76461
GO_AMIDE_BIOSYNTHETIC_PROCESS	474	0.064342	0.22296	0.22986	0.14905	0.43675	0.44387
GO_AMIDE_TRANSPORT	94	0.094615	0.056657	0.099032	0.049155	0.026853	0.040765
GO_AMINE_BIOSYNTHETIC_PROCESS	18	0.66247	0.89787	0.71316	0.63333	0.88702	0.66139
GO_AMINE_CATABOLIC_PROCESS	20	0.65273	0.31906	0.99135	0.64326	0.29884	0.99141
GO_AMINE_METABOLIC_PROCESS	124	0.88473	0.91813	0.97484	0.87471	0.90784	0.96401
GO_AMINO_ACID_ACTIVATION	52	0.027255	0.8914	0.056489	0.037947	0.91504	0.082652
GO_AMINO_ACID_BETAINE_METABOLIC_PROCESS	17	0.10435	0.30815	0.30725	0.10366	0.28057	0.27447
GO_AMINO_ACID_BETAINE_TRANSPORT	14	0.26781	0.60768	0.12365	0.26319	0.64053	0.14755
GO_AMINO_ACID_IMPORT	15	0.33824	0.62433	0.71313	0.2489	0.56055	0.59497
GO_AMINO_ACID_TRANSMEMBRANE_TRANSPORT	60	0.64373	0.89284	0.36931	0.52381	0.80524	0.19438
GO_AMINO_ACID_TRANSPORT	114	0.77902	0.85023	0.64955	0.67625	0.71813	0.37498
GO_AMINO_SUGAR_BIOSYNTHETIC_PROCESS	10	0.68852	0.65518	0.45107	0.7318	0.69699	0.49598
GO_AMINO_SUGAR_CATABOLIC_PROCESS	12	0.53403	0.87914	0.62464	0.55286	0.87047	0.60263
GO_AMINO_SUGAR_METABOLIC_PROCESS	37	0.75364	0.73107	0.94341	0.76892	0.73639	0.94491
GO_AMINOGLYCAN_BIOSYNTHETIC_PROCESS	102	0.73208	0.50456	0.90766	0.77805	0.57553	0.95099
GO_AMINOGLYCAN_CATABOLIC_PROCESS	64	0.40787	0.53476	0.72269	0.46613	0.61805	0.84832
GO_AMINOGLYCAN_METABOLIC_PROCESS	159	0.77048	0.47041	0.86733	0.81681	0.5422	0.93316
GO_AMMONIUM_ION_METABOLIC_PROCESS	159	0.56468	0.86978	0.93133	0.51255	0.83468	0.88161
GO_AMMONIUM_TRANSMEMBRANE_TRANSPORT	24	0.52184	0.71358	0.36057	0.46569	0.68792	0.35551
GO_AMMONIUM_TRANSPORT	57	0.21051	0.5098	0.22956	0.14567	0.43006	0.18764
GO_AMP_METABOLIC_PROCESS	13	0.080562	0.70447	0.041519	0.098968	0.7428	0.072645
GO_AMYLOID_PRECURSOR_PROTEIN_METABOLIC_PROCESS	12	0.73554	0.33334	0.74628	0.73949	0.35342	0.71959
GO_ANAPHASE_PROMOTING_COMPLEX_DEPENDENT_CATABOLIC_PROCESS	76	0.42243	0.74875	0.73478	0.52645	0.79341	0.79179
GO_ANATOMICAL_STRUCTURE_ARRANGEMENT	16	0.21119	0.15182	0.33845	0.19965	0.15852	0.32615
GO_ANATOMICAL_STRUCTURE_HOMEOSTASIS	265	0.77863	0.47695	0.13144	0.83797	0.53453	0.16738
GO_ANATOMICAL_STRUCTURE_MATURATION	39	0.13458	0.16055	0.1555	0.14415	0.1684	0.14396
GO_ANATOMICAL_STRUCTURE_REGRESSION	12	0.20278	0.010679	0.22382	0.20515	0.0096708	0.22534
GO_ANDROGEN_BIOSYNTHETIC_PROCESS	14	0.87545	0.56382	0.076174	0.82422	0.48301	0.037167
GO_ANDROGEN_METABOLIC_PROCESS	30	0.5059	0.10114	0.001738	0.43426	0.076878	0.00065734
GO_ANDROGEN_RECEPTOR_SIGNALING_PATHWAY	38	0.18332	0.46778	0.85873	0.22785	0.52249	0.88947
GO_ANGIOGENESIS	286	0.0010525	1.3579e-05	3.2881e-06	0.010133	0.00042844	0.00039472
GO_ANGIOGENESIS_INVOLVED_IN_WOUND_HEALING	14	0.91536	0.6552	0.7727	0.94854	0.73963	0.88676
GO_ANION_HOMEOSTASIS	40	0.011852	0.0099317	0.10264	0.0075164	0.006876	0.077478
GO_ANION_TRANSMEMBRANE_TRANSPORT	234	0.52315	0.89508	0.40687	0.32155	0.77954	0.17618
GO_ANION_TRANSPORT	478	0.58653	0.8329	0.4963	0.37207	0.64922	0.18513
GO_ANTERIOR_POSTERIOR_AXIS_SPECIFICATION	44	0.15613	0.056749	0.62606	0.15481	0.054414	0.63494
GO_ANTERIOR_POSTERIOR_AXIS_SPECIFICATION_EMBRYO	12	0.13906	0.17135	0.61468	0.13363	0.16388	0.60487
GO_ANTERIOR_POSTERIOR_PATTERN_SPECIFICATION	186	0.0024538	0.015016	0.029284	0.0043801	0.021126	0.052426
GO_ANTEROGRADE_AXONAL_TRANSPORT	25	0.94953	0.87236	0.53009	0.95051	0.86662	0.53401
GO_ANTEROGRADE_SYNAPTIC_VESICLE_TRANSPORT	15	0.86362	0.867	0.67308	0.87425	0.87543	0.70809
GO_ANTIGEN_PROCESSING_AND_PRESENTATION	203	0.16481	0.43679	0.303	0.29999	0.59538	0.46175
GO_ANTIGEN_PROCESSING_AND_PRESENTATION_OF_ENDOGENOUS_ANTIGEN	17	0.20367	0.11691	0.010657	0.22585	0.13073	0.015785
GO_ANTIGEN_PROCESSING_AND_PRESENTATION_OF_ENDOGENOUS_PEPTIDE_ANTIGEN	14	0.20619	0.063248	0.010818	0.22426	0.069414	0.01525
GO_ANTIGEN_PROCESSING_AND_PRESENTATION_OF_EXOGENOUS_PEPTIDE_ANTIGEN_VIA_MHC_CLASS_I	63	0.29119	0.77759	0.36454	0.43638	0.86806	0.48828
GO_ANTIGEN_PROCESSING_AND_PRESENTATION_OF_PEPTIDE_ANTIGEN	169	0.13369	0.32393	0.20019	0.24244	0.4694	0.3214
GO_ANTIGEN_PROCESSING_AND_PRESENTATION_OF_PEPTIDE_ANTIGEN_VIA_MHC_CLASS_I	87	0.11941	0.50256	0.20501	0.22756	0.66633	0.36157
GO_ANTIGEN_PROCESSING_AND_PRESENTATION_OF_PEPTIDE_ANTIGEN_VIA_MHC_CLASS_II	90	0.30619	0.17806	0.43646	0.38531	0.23007	0.50628
GO_ANTIGEN_PROCESSING_AND_PRESENTATION_OF_PEPTIDE_OR_POLYSACCHARIDE_ANTIGEN_VIA_MHC_CLASS_II	90	0.30619	0.17806	0.43646	0.38531	0.23007	0.50628
GO_ANTIGEN_PROCESSING_AND_PRESENTATION_VIA_MHC_CLASS_IB	15	0.77516	0.71432	0.20641	0.78913	0.7328	0.25012
GO_ANTIGEN_RECEPTOR_MEDIATED_SIGNALING_PATHWAY	164	0.64281	0.83807	0.86434	0.74431	0.89	0.88237
GO_ANTIMICROBIAL_HUMORAL_RESPONSE	44	0.27228	0.46554	0.67063	0.24127	0.41048	0.62371
GO_AORTA_DEVELOPMENT	41	0.60493	0.60292	0.075456	0.7214	0.72838	0.19486
GO_AORTA_MORPHOGENESIS	22	0.58531	0.71856	0.045546	0.64414	0.7668	0.084895
GO_APICAL_JUNCTION_ASSEMBLY	39	0.4376	0.15166	0.61531	0.41548	0.14829	0.56326
GO_APICAL_PROTEIN_LOCALIZATION	11	0.35825	0.75402	0.23754	0.3533	0.7421	0.26558
GO_APOPTOTIC_CELL_CLEARANCE	27	0.28059	0.73568	0.39917	0.39059	0.84268	0.5519
GO_APOPTOTIC_DNA_FRAGMENTATION	15	0.54631	0.48964	0.32911	0.61261	0.56971	0.4004
GO_APOPTOTIC_MITOCHONDRIAL_CHANGES	57	0.13412	0.25876	0.19108	0.16029	0.24636	0.16917
GO_APOPTOTIC_NUCLEAR_CHANGES	25	0.53109	0.061753	0.49367	0.58228	0.081326	0.54586
GO_APOPTOTIC_PROCESS_INVOLVED_IN_DEVELOPMENT	21	0.054464	0.025742	0.17054	0.080489	0.034728	0.19929
GO_APOPTOTIC_PROCESS_INVOLVED_IN_MORPHOGENESIS	16	0.09777	0.014965	0.13713	0.13027	0.018738	0.15041
GO_APOPTOTIC_SIGNALING_PATHWAY	281	0.085124	0.050345	0.13897	0.19429	0.10026	0.26568
GO_APPENDAGE_DEVELOPMENT	166	0.021033	0.0068109	0.0023807	0.050725	0.016879	0.0083729
GO_ARACHIDONATE_TRANSPORT	14	0.49321	0.76437	0.88575	0.48434	0.7623	0.86865
GO_ARACHIDONIC_ACID_METABOLIC_PROCESS	48	0.36662	0.61619	0.48928	0.3183	0.58469	0.48033
GO_ARACHIDONIC_ACID_SECRETION	14	0.49321	0.76437	0.88575	0.48434	0.7623	0.86865
GO_ARGININE_METABOLIC_PROCESS	16	0.22188	0.0005739	0.74217	0.21103	0.00050186	0.75872
GO_AROMATIC_AMINO_ACID_FAMILY_CATABOLIC_PROCESS	20	0.70562	0.30643	0.98984	0.65785	0.25782	0.98536
GO_AROMATIC_AMINO_ACID_FAMILY_METABOLIC_PROCESS	27	0.7598	0.66973	0.9923	0.70842	0.59406	0.98732
GO_ARP2_3_COMPLEX_MEDIATED_ACTIN_NUCLEATION	15	0.46818	0.68974	0.81321	0.50779	0.70982	0.81775
GO_ARTERY_DEVELOPMENT	75	0.060003	0.09863	0.0025891	0.13556	0.20404	0.016212
GO_ARTERY_MORPHOGENESIS	51	0.1223	0.12548	0.0020164	0.1879	0.18826	0.0071703
GO_ASPARTATE_FAMILY_AMINO_ACID_BIOSYNTHETIC_PROCESS	23	0.7412	0.72697	0.70849	0.80165	0.801	0.80298
GO_ASPARTATE_FAMILY_AMINO_ACID_CATABOLIC_PROCESS	18	0.94448	0.94408	0.8914	0.95498	0.95283	0.91664
GO_ASPARTATE_FAMILY_AMINO_ACID_METABOLIC_PROCESS	53	0.88956	0.89491	0.73569	0.91974	0.92827	0.8394
GO_ASPARTATE_METABOLIC_PROCESS	11	0.70933	0.57149	0.99343	0.70339	0.59586	0.99582
GO_ASSOCIATIVE_LEARNING	71	0.77288	0.45377	0.93129	0.72038	0.3653	0.87817
GO_ASTROCYTE_DEVELOPMENT	18	0.30335	0.48631	0.28249	0.36453	0.48842	0.26706
GO_ASTROCYTE_DIFFERENTIATION	38	0.012683	0.096602	0.021627	0.014051	0.082256	0.015521
GO_ASYMMETRIC_CELL_DIVISION	12	0.57355	0.31203	0.87611	0.6286	0.3643	0.90516
GO_ASYMMETRIC_PROTEIN_LOCALIZATION	18	0.43401	0.84688	0.36754	0.43893	0.8504	0.39492
GO_ATP_BIOSYNTHETIC_PROCESS	35	0.6723	0.70186	0.92835	0.71996	0.77702	0.96124
GO_ATP_DEPENDENT_CHROMATIN_REMODELING	69	0.83104	0.5887	0.94135	0.85682	0.59696	0.93189
GO_ATP_GENERATION_FROM_ADP	36	0.88127	0.92843	0.93579	0.87963	0.92733	0.93493
GO_ATP_HYDROLYSIS_COUPLED_TRANSMEMBRANE_TRANSPORT	35	0.28032	0.33163	0.53087	0.26109	0.34108	0.49444
GO_ATP_SYNTHESIS_COUPLED_PROTON_TRANSPORT	23	0.96354	0.70961	0.99181	0.97373	0.78275	0.9959
GO_ATRIAL_SEPTUM_DEVELOPMENT	18	0.38695	0.056724	0.056177	0.48753	0.11517	0.14815
GO_ATRIAL_SEPTUM_MORPHOGENESIS	14	0.4083	0.14681	0.059135	0.51793	0.25745	0.15558
GO_ATRIOVENTRICULAR_VALVE_DEVELOPMENT	19	0.27919	0.45028	0.003793	0.37283	0.5823	0.013879
GO_ATRIOVENTRICULAR_VALVE_MORPHOGENESIS	16	0.21996	0.66342	0.0015769	0.3212	0.78599	0.0070042
GO_ATTACHMENT_OF_SPINDLE_MICROTUBULES_TO_KINETOCHORE	14	0.18812	0.63471	0.47821	0.13171	0.54123	0.40444
GO_AUDITORY_RECEPTOR_CELL_DEVELOPMENT	18	0.57433	0.62183	0.34342	0.52838	0.60325	0.31891
GO_AUDITORY_RECEPTOR_CELL_DIFFERENTIATION	27	0.21277	0.38359	0.12344	0.21448	0.40203	0.13998
GO_AUDITORY_RECEPTOR_CELL_MORPHOGENESIS	13	0.84387	0.80428	0.8913	0.79174	0.77306	0.85069
GO_AUTONOMIC_NERVOUS_SYSTEM_DEVELOPMENT	41	0.10734	0.23786	0.052789	0.11451	0.22913	0.06062
GO_AUTOPHAGOSOME_ORGANIZATION	41	0.49775	0.68306	0.45748	0.56811	0.73209	0.48298
GO_AUTOPHAGY	380	0.93771	0.48145	0.31707	0.98122	0.66756	0.57689
GO_AXIS_ELONGATION	26	0.64403	0.55747	0.022872	0.72905	0.65386	0.038855
GO_AXIS_SPECIFICATION	84	0.16711	0.1235	0.61616	0.1696	0.12028	0.63276
GO_AXO_DENDRITIC_TRANSPORT	36	0.93001	0.8239	0.78335	0.93453	0.82801	0.78421
GO_AXON_ENSHEATHMENT	89	0.12393	0.1641	0.27536	0.1587	0.19384	0.2958
GO_AXON_ENSHEATHMENT_IN_CENTRAL_NERVOUS_SYSTEM	11	0.75021	0.72769	0.86928	0.72312	0.67989	0.80229
GO_AXON_EXTENSION	33	0.30669	0.61339	0.45742	0.38455	0.69065	0.55898
GO_AXON_EXTENSION_INVOLVED_IN_AXON_GUIDANCE	12	0.44228	0.84486	0.65246	0.54548	0.89892	0.78025
GO_AXON_REGENERATION	23	0.31116	0.44078	0.45272	0.37525	0.50039	0.54147
GO_AXONAL_FASCICULATION	20	0.43936	0.96218	0.70475	0.36823	0.94316	0.59924
GO_AXONEMAL_DYNEIN_COMPLEX_ASSEMBLY	21	0.27378	0.61192	0.42639	0.15613	0.43552	0.24114
GO_AXONEME_ASSEMBLY	43	0.80369	0.93101	0.75371	0.66003	0.83841	0.56211
GO_AZOLE_TRANSPORT	15	0.20195	0.57474	0.021391	0.20321	0.56558	0.018845
GO_B_CELL_ACTIVATION	127	0.46061	0.24197	0.68814	0.48429	0.21982	0.6711
GO_B_CELL_ACTIVATION_INVOLVED_IN_IMMUNE_RESPONSE	34	0.27722	0.010705	0.88347	0.37111	0.016072	0.91984
GO_B_CELL_DIFFERENTIATION	87	0.74367	0.79476	0.67107	0.7805	0.79482	0.71917
GO_B_CELL_HOMEOSTASIS	20	0.32566	0.7859	0.85036	0.38979	0.8457	0.91064
GO_B_CELL_MEDIATED_IMMUNITY	63	0.59211	0.4752	0.70082	0.65355	0.51682	0.78391
GO_B_CELL_PROLIFERATION	37	0.32785	0.13732	0.77298	0.2957	0.11151	0.72411
GO_B_CELL_RECEPTOR_SIGNALING_PATHWAY	34	0.44867	0.50931	0.80157	0.4116	0.45489	0.72123
GO_BARBED_END_ACTIN_FILAMENT_CAPPING	13	0.27006	0.5686	0.35384	0.28331	0.60348	0.37492
GO_BASE_EXCISION_REPAIR	37	0.16436	0.061078	0.10779	0.18264	0.064376	0.10061
GO_BASEMENT_MEMBRANE_ORGANIZATION	11	0.35005	0.5875	0.34383	0.41582	0.66681	0.43349
GO_BASIC_AMINO_ACID_TRANSPORT	11	0.14511	0.18513	0.22596	0.13584	0.14295	0.19679
GO_BEHAVIOR	496	0.81214	0.78024	0.86756	0.64396	0.59262	0.66892
GO_BEHAVIORAL_RESPONSE_TO_COCAINE	12	0.97127	0.99837	0.75982	0.95457	0.99691	0.67302
GO_BEHAVIORAL_RESPONSE_TO_PAIN	13	0.82451	0.99402	0.53084	0.84652	0.99414	0.56331
GO_BENZENE_CONTAINING_COMPOUND_METABOLIC_PROCESS	24	0.44767	0.52282	0.79132	0.42701	0.5137	0.79636
GO_BETA_AMYLOID_METABOLIC_PROCESS	14	0.80583	0.43603	0.84719	0.82045	0.45743	0.85868
GO_BETA_CATENIN_DESTRUCTION_COMPLEX_DISASSEMBLY	21	0.023231	0.058071	0.0046928	0.024179	0.057568	0.0072098
GO_BETA_CATENIN_TCF_COMPLEX_ASSEMBLY	41	0.23099	0.8643	0.27431	0.27324	0.89071	0.2835
GO_BICARBONATE_TRANSPORT	43	0.53072	0.5671	0.38791	0.45255	0.4777	0.32971
GO_BICELLULAR_TIGHT_JUNCTION_ASSEMBLY	31	0.68041	0.14437	0.84194	0.66618	0.14129	0.80782
GO_BILE_ACID_AND_BILE_SALT_TRANSPORT	30	0.34743	0.3041	0.21591	0.27267	0.23086	0.134
GO_BILE_ACID_BIOSYNTHETIC_PROCESS	20	0.81961	0.56073	0.68197	0.75678	0.44932	0.55153
GO_BILE_ACID_METABOLIC_PROCESS	35	0.96423	0.85216	0.8977	0.94379	0.79066	0.82829
GO_BINDING_OF_SPERM_TO_ZONA_PELLUCIDA	33	0.44554	0.97733	0.5942	0.34702	0.96445	0.49453
GO_BIOLOGICAL_ADHESION	988	0.57741	0.78637	0.039099	0.64895	0.86051	0.071468
GO_BIOMINERAL_TISSUE_DEVELOPMENT	71	0.99728	0.90127	0.99616	0.99834	0.92988	0.99819
GO_BIOTIN_METABOLIC_PROCESS	13	0.46664	0.76973	0.63187	0.44895	0.75386	0.57611
GO_BLASTOCYST_DEVELOPMENT	61	0.5435	0.38613	0.63079	0.61037	0.43933	0.71435
GO_BLASTOCYST_FORMATION	30	0.48053	0.24326	0.3262	0.54939	0.2914	0.4319
GO_BLASTOCYST_GROWTH	16	0.83622	0.68428	0.90021	0.85607	0.67882	0.91146
GO_BLASTODERM_SEGMENTATION	15	0.16127	0.28359	0.65181	0.17591	0.29302	0.6795
GO_BLOOD_COAGULATION_FIBRIN_CLOT_FORMATION	23	0.84646	0.78376	0.71423	0.82446	0.75578	0.70481
GO_BLOOD_COAGULATION_INTRINSIC_PATHWAY	16	0.60919	0.77319	0.37611	0.5778	0.74735	0.35617
GO_BLOOD_VESSEL_ENDOTHELIAL_CELL_MIGRATION	23	0.33353	0.077493	0.77549	0.42136	0.12715	0.85707
GO_BODY_FLUID_SECRETION	68	0.1102	0.14419	0.10749	0.12905	0.1544	0.11233
GO_BODY_MORPHOGENESIS	41	0.063356	0.33274	0.02039	0.11808	0.4667	0.043645
GO_BONE_CELL_DEVELOPMENT	22	0.085223	0.37892	0.029476	0.11712	0.44943	0.040642
GO_BONE_DEVELOPMENT	152	0.037429	0.044792	0.00069276	0.10124	0.11743	0.0059858
GO_BONE_GROWTH	20	0.70243	0.88913	0.33146	0.76598	0.93762	0.50889
GO_BONE_MATURATION	14	0.10706	0.17304	0.39936	0.11349	0.19831	0.41876
GO_BONE_MINERALIZATION	36	0.96995	0.95888	0.98647	0.97832	0.973	0.99272
GO_BONE_MORPHOGENESIS	77	0.035581	0.0036105	0.0022042	0.075943	0.010747	0.011082
GO_BONE_REMODELING	35	0.21256	0.11954	0.12783	0.29357	0.16196	0.19566
GO_BONE_RESORPTION	21	0.17183	0.079747	0.28028	0.215	0.09221	0.28994
GO_BONE_TRABECULA_MORPHOGENESIS	11	0.066734	0.0067656	0.45765	0.079851	0.0085754	0.53743
GO_BRAIN_MORPHOGENESIS	34	0.68934	0.58715	0.47141	0.67621	0.58082	0.49114
GO_BRANCH_ELONGATION_OF_AN_EPITHELIUM	17	0.27518	0.20353	0.00010799	0.3559	0.28505	0.00029191
GO_BRANCHED_CHAIN_AMINO_ACID_METABOLIC_PROCESS	22	0.019998	0.23581	0.0014123	0.027459	0.29598	0.0024678
GO_BRANCHING_INVOLVED_IN_LABYRINTHINE_LAYER_MORPHOGENESIS	11	0.35434	0.44635	0.10899	0.34369	0.4454	0.092965
GO_BRANCHING_INVOLVED_IN_MAMMARY_GLAND_DUCT_MORPHOGENESIS	20	0.22949	0.30592	0.0037606	0.29351	0.39284	0.0068211
GO_BRANCHING_INVOLVED_IN_SALIVARY_GLAND_MORPHOGENESIS	16	0.37923	0.37502	0.063081	0.42862	0.44472	0.10026
GO_BRANCHING_INVOLVED_IN_URETERIC_BUD_MORPHOGENESIS	42	0.018682	0.093571	0.038115	0.026645	0.12195	0.060039
GO_BRANCHING_MORPHOGENESIS_OF_AN_EPITHELIAL_TUBE	129	0.0032191	0.0024184	6.6161e-05	0.0094483	0.0078432	0.00043306
GO_BROWN_FAT_CELL_DIFFERENTIATION	30	0.0095372	0.0042638	0.11419	0.01174	0.0058243	0.17769
GO_BUNDLE_OF_HIS_CELL_TO_PURKINJE_MYOCYTE_COMMUNICATION	11	0.49957	0.21961	0.10583	0.52058	0.26067	0.16942
GO_C_TERMINAL_PROTEIN_AMINO_ACID_MODIFICATION	13	0.7511	0.98365	0.24869	0.7155	0.97731	0.17131
GO_C21_STEROID_HORMONE_BIOSYNTHETIC_PROCESS	15	0.099477	0.32605	0.10007	0.11022	0.32336	0.083746
GO_C21_STEROID_HORMONE_METABOLIC_PROCESS	25	0.30472	0.4013	0.21683	0.28105	0.357	0.17348
GO_CALCIUM_DEPENDENT_CELL_CELL_ADHESION_VIA_PLASMA_MEMBRANE_CELL_ADHESION_MOLECULES	27	0.55632	0.34012	0.65178	0.53843	0.34619	0.69878
GO_CALCIUM_INDEPENDENT_CELL_CELL_ADHESION_VIA_PLASMA_MEMBRANE_CELL_ADHESION_MOLECULES	20	0.44832	0.97742	0.39464	0.34035	0.95885	0.23432
GO_CALCIUM_ION_IMPORT	63	0.048065	0.043866	0.16635	0.060731	0.050133	0.19605
GO_CALCIUM_ION_IMPORT_INTO_CYTOSOL	41	0.48311	0.15077	0.6174	0.54082	0.18123	0.68385
GO_CALCIUM_ION_REGULATED_EXOCYTOSIS	77	0.7789	0.099855	0.87193	0.66626	0.044921	0.70131
GO_CALCIUM_ION_REGULATED_EXOCYTOSIS_OF_NEUROTRANSMITTER	31	0.46848	0.076832	0.67654	0.28801	0.024064	0.38274
GO_CALCIUM_ION_TRANSMEMBRANE_IMPORT_INTO_CYTOSOL	41	0.48311	0.15077	0.6174	0.54082	0.18123	0.68385
GO_CALCIUM_ION_TRANSMEMBRANE_TRANSPORT	153	0.071779	0.085826	0.28595	0.047919	0.057182	0.21575
GO_CALCIUM_ION_TRANSPORT	215	0.057926	0.10794	0.27683	0.041893	0.084772	0.22327
GO_CALCIUM_MEDIATED_SIGNALING	84	0.47672	0.3673	0.85649	0.60792	0.48883	0.95721
GO_CALCIUM_MEDIATED_SIGNALING_USING_INTRACELLULAR_CALCIUM_SOURCE	14	0.52875	0.88013	0.40972	0.60839	0.91274	0.55027
GO_CAMERA_TYPE_EYE_MORPHOGENESIS	98	0.00087761	0.081257	0.0037152	0.00083754	0.070218	0.0024544
GO_CAMERA_TYPE_EYE_PHOTORECEPTOR_CELL_DIFFERENTIATION	15	0.43387	0.48308	0.39753	0.33588	0.40876	0.3082
GO_CAMP_BIOSYNTHETIC_PROCESS	17	0.0078073	0.053343	0.14438	0.0087279	0.067112	0.18996
GO_CAMP_CATABOLIC_PROCESS	14	0.023729	0.25713	0.012959	0.023678	0.26824	0.013728
GO_CAMP_MEDIATED_SIGNALING	37	0.31959	0.079067	0.51551	0.31986	0.097213	0.55929
GO_CAMP_METABOLIC_PROCESS	34	0.0013479	0.053226	0.024686	0.0013109	0.060175	0.030554
GO_CANONICAL_WNT_SIGNALING_PATHWAY	89	0.0041819	0.0019731	0.00030454	0.0092906	0.0041584	0.00099334
GO_CARBOHYDRATE_BIOSYNTHETIC_PROCESS	115	0.69615	0.71865	0.80768	0.7319	0.7756	0.855
GO_CARBOHYDRATE_CATABOLIC_PROCESS	105	0.84464	0.92957	0.89995	0.85627	0.93642	0.91664
GO_CARBOHYDRATE_DERIVATIVE_BIOSYNTHETIC_PROCESS	564	0.14973	0.20574	0.36286	0.23034	0.31798	0.55232
GO_CARBOHYDRATE_DERIVATIVE_CATABOLIC_PROCESS	167	0.76311	0.4251	0.72425	0.80982	0.50712	0.83404
GO_CARBOHYDRATE_DERIVATIVE_METABOLIC_PROCESS	994	0.28672	0.2768	0.70842	0.41162	0.43033	0.86609
GO_CARBOHYDRATE_DERIVATIVE_TRANSPORT	45	0.43904	0.94606	0.25994	0.42592	0.94805	0.26025
GO_CARBOHYDRATE_HOMEOSTASIS	167	2.9695e-05	0.010636	2.7707e-05	6.2664e-05	0.019804	9.5763e-05
GO_CARBOHYDRATE_METABOLIC_PROCESS	629	0.3861	0.50582	0.48816	0.42717	0.55681	0.54794
GO_CARBOHYDRATE_PHOSPHORYLATION	21	0.92877	0.98019	0.98597	0.8982	0.97325	0.97158
GO_CARBOHYDRATE_TRANSMEMBRANE_TRANSPORT	23	0.3837	0.13209	0.5038	0.32439	0.11304	0.47714
GO_CARBOHYDRATE_TRANSPORT	93	0.19345	0.55433	0.53414	0.16547	0.53278	0.49662
GO_CARBOXYLIC_ACID_BIOSYNTHETIC_PROCESS	258	0.85299	0.50674	0.95807	0.8301	0.48064	0.95266
GO_CARBOXYLIC_ACID_CATABOLIC_PROCESS	199	0.63644	0.83662	0.96211	0.61664	0.83964	0.96475
GO_CARDIAC_ATRIUM_DEVELOPMENT	31	0.3013	0.11597	0.18323	0.3917	0.22495	0.39294
GO_CARDIAC_CELL_DEVELOPMENT	48	9.4986e-05	6.3513e-06	1.1088e-05	0.00048509	7.5592e-05	0.00097974
GO_CARDIAC_CELL_FATE_COMMITMENT	11	0.018339	0.045642	0.021344	0.014857	0.043367	0.018171
GO_CARDIAC_CHAMBER_DEVELOPMENT	144	0.22441	0.31616	0.015115	0.43894	0.60876	0.14478
GO_CARDIAC_CHAMBER_FORMATION	11	0.53264	0.015166	0.32503	0.58053	0.025426	0.4499
GO_CARDIAC_CHAMBER_MORPHOGENESIS	104	0.29999	0.41209	0.0069515	0.48862	0.67977	0.079491
GO_CARDIAC_CONDUCTION	79	0.054515	0.0016734	0.0033127	0.059194	0.0030583	0.0079613
GO_CARDIAC_CONDUCTION_SYSTEM_DEVELOPMENT	12	0.35047	0.21997	0.35289	0.43514	0.30112	0.45443
GO_CARDIAC_EPITHELIAL_TO_MESENCHYMAL_TRANSITION	24	0.59445	0.14	0.039365	0.6891	0.22097	0.10583
GO_CARDIAC_LEFT_VENTRICLE_MORPHOGENESIS	12	0.24189	0.6032	0.24776	0.27901	0.65654	0.33184
GO_CARDIAC_MUSCLE_ADAPTATION	11	0.1195	0.020586	0.52327	0.1363	0.030845	0.59564
GO_CARDIAC_MUSCLE_CELL_ACTION_POTENTIAL	35	0.013884	0.0005253	0.017687	0.016962	0.0010342	0.045442
GO_CARDIAC_MUSCLE_CELL_CONTRACTION	28	0.14562	0.051161	0.20187	0.17775	0.081145	0.34129
GO_CARDIAC_MUSCLE_HYPERTROPHY_IN_RESPONSE_TO_STRESS	11	0.1195	0.020586	0.52327	0.1363	0.030845	0.59564
GO_CARDIAC_MUSCLE_TISSUE_MORPHOGENESIS	54	0.30278	0.10029	0.00217	0.37986	0.18884	0.017901
GO_CARDIAC_MYOFIBRIL_ASSEMBLY	16	0.072029	0.0026646	0.029073	0.11193	0.007867	0.12595
GO_CARDIAC_RIGHT_VENTRICLE_MORPHOGENESIS	16	0.014342	2.6591e-06	0.067877	0.025799	1.5882e-05	0.18667
GO_CARDIAC_SEPTUM_DEVELOPMENT	85	0.32386	0.3059	0.10305	0.52992	0.52462	0.30834
GO_CARDIAC_SEPTUM_MORPHOGENESIS	49	0.23979	0.3975	0.014914	0.39264	0.59965	0.076911
GO_CARDIAC_VENTRICLE_DEVELOPMENT	106	0.18231	0.15592	0.0031453	0.30977	0.32577	0.029102
GO_CARDIAC_VENTRICLE_MORPHOGENESIS	62	0.076992	0.027705	0.00026759	0.13584	0.08508	0.0044067
GO_CARDIOBLAST_DIFFERENTIATION	13	0.002448	0.0057546	0.02056	0.0033902	0.0078741	0.032631
GO_CARDIOLIPIN_METABOLIC_PROCESS	12	0.69827	0.98006	0.45535	0.72255	0.98454	0.46237
GO_CARNITINE_METABOLIC_PROCESS	12	0.11265	0.29826	0.36172	0.11523	0.27499	0.33997
GO_CARTILAGE_CONDENSATION	21	0.59419	0.48668	0.80477	0.6011	0.49349	0.81772
GO_CARTILAGE_DEVELOPMENT	143	0.0086189	0.0087024	0.0010554	0.017374	0.020156	0.0052367
GO_CARTILAGE_DEVELOPMENT_INVOLVED_IN_ENDOCHONDRAL_BONE_MORPHOGENESIS	19	0.4406	0.69257	0.20475	0.53082	0.79595	0.34653
GO_CARTILAGE_MORPHOGENESIS	12	0.24949	0.52115	0.23618	0.27456	0.56274	0.30368
GO_CATABOLIC_PROCESS	1682	0.5761	0.76113	0.16756	0.82193	0.91297	0.44525
GO_CATECHOL_CONTAINING_COMPOUND_BIOSYNTHETIC_PROCESS	17	0.21611	0.17516	0.62652	0.17411	0.1581	0.55975
GO_CATECHOL_CONTAINING_COMPOUND_METABOLIC_PROCESS	35	0.059582	0.22177	0.22042	0.046783	0.2064	0.17783
GO_CATECHOLAMINE_BIOSYNTHETIC_PROCESS	17	0.21611	0.17516	0.62652	0.17411	0.1581	0.55975
GO_CATECHOLAMINE_METABOLIC_PROCESS	35	0.059582	0.22177	0.22042	0.046783	0.2064	0.17783
GO_CATECHOLAMINE_TRANSPORT	13	0.22494	0.33421	0.3282	0.15582	0.24889	0.27498
GO_CATION_TRANSPORT	761	0.072919	0.22169	0.20588	0.020879	0.1022	0.068474
GO_CD4_POSITIVE_ALPHA_BETA_T_CELL_ACTIVATION	32	0.50938	0.22389	0.3252	0.52499	0.23469	0.32011
GO_CD4_POSITIVE_OR_CD8_POSITIVE_ALPHA_BETA_T_CELL_LINEAGE_COMMITMENT	10	0.45014	0.61381	0.17503	0.43078	0.61215	0.16972
GO_CDP_DIACYLGLYCEROL_METABOLIC_PROCESS	14	0.91204	0.68656	0.47473	0.90214	0.69389	0.47147
GO_CELL_ACTIVATION	544	0.29223	0.15877	0.087069	0.33098	0.17269	0.085787
GO_CELL_ACTIVATION_INVOLVED_IN_IMMUNE_RESPONSE	136	0.61581	0.0070563	0.74414	0.63823	0.0076495	0.75194
GO_CELL_ADHESION_MEDIATED_BY_INTEGRIN	12	0.45827	0.13826	0.31488	0.57326	0.21245	0.4881
GO_CELL_AGGREGATION	21	0.59419	0.48668	0.80477	0.6011	0.49349	0.81772
GO_CELL_AGING	64	0.00060755	0.033703	0.0077826	0.0016808	0.068456	0.028496
GO_CELL_CELL_ADHESION	585	0.34293	0.83482	0.23915	0.32218	0.82666	0.20348
GO_CELL_CELL_ADHESION_VIA_PLASMA_MEMBRANE_ADHESION_MOLECULES	197	0.36697	0.9076	0.65891	0.27025	0.87475	0.54551
GO_CELL_CELL_JUNCTION_ASSEMBLY	71	0.37041	0.35848	0.52858	0.39697	0.39853	0.53173
GO_CELL_CELL_RECOGNITION	60	0.41039	0.91074	0.63756	0.28969	0.85449	0.4897
GO_CELL_CELL_SIGNALING	733	0.10298	0.029601	0.3273	0.026308	0.0042923	0.086204
GO_CELL_CELL_SIGNALING_INVOLVED_IN_CARDIAC_CONDUCTION	21	0.027889	3.8171e-05	1.1447e-05	0.035399	8.9382e-05	6.6682e-05
GO_CELL_CHEMOTAXIS	157	0.96317	0.97473	0.762	0.9733	0.98261	0.80723
GO_CELL_COMMUNICATION_BY_ELECTRICAL_COUPLING	15	0.17777	0.019799	0.26202	0.222	0.034338	0.36932
GO_CELL_COMMUNICATION_INVOLVED_IN_CARDIAC_CONDUCTION	36	0.014799	3.7392e-05	0.00037676	0.018662	8.5854e-05	0.0013734
GO_CELL_CYCLE	1265	0.0030906	0.0068086	6.658e-05	0.0079652	0.014538	0.00012348
GO_CELL_CYCLE_ARREST	151	0.007798	0.027138	0.0071363	0.036983	0.085175	0.040386
GO_CELL_CYCLE_CHECKPOINT	190	0.011429	0.0026769	0.0016757	0.016876	0.0029739	0.0020808
GO_CELL_CYCLE_DNA_REPLICATION	11	0.43825	0.2843	0.11857	0.44073	0.2708	0.099588
GO_CELL_CYCLE_G1_S_PHASE_TRANSITION	104	0.00016258	0.00014901	0.0016377	0.00019493	0.00014896	0.0011735
GO_CELL_CYCLE_G2_M_PHASE_TRANSITION	135	0.28036	0.0039564	0.14596	0.33149	0.0065012	0.17374
GO_CELL_CYCLE_PHASE_TRANSITION	245	0.009946	4.8438e-05	0.0022453	0.013087	6.9959e-05	0.002269
GO_CELL_CYCLE_PROCESS	1049	0.0030011	0.0050828	0.00077996	0.0059219	0.0095681	0.0012623
GO_CELL_DEATH	965	0.055549	0.036385	0.043292	0.19788	0.11682	0.13354
GO_CELL_DEATH_IN_RESPONSE_TO_OXIDATIVE_STRESS	18	0.61731	0.87491	0.89427	0.73086	0.91774	0.94642
GO_CELL_DEVELOPMENT	1369	0.024271	0.079258	1.7315e-05	0.038361	0.132	6.9218e-05
GO_CELL_DIFFERENTIATION_IN_HINDBRAIN	20	0.26169	0.53204	0.27484	0.19293	0.41578	0.16473
GO_CELL_DIFFERENTIATION_IN_SPINAL_CORD	53	0.2205	0.48845	0.20429	0.1672	0.39889	0.13626
GO_CELL_DIFFERENTIATION_INVOLVED_IN_EMBRYONIC_PLACENTA_DEVELOPMENT	25	0.18082	0.14271	0.31171	0.1726	0.14156	0.2781
GO_CELL_DIFFERENTIATION_INVOLVED_IN_KIDNEY_DEVELOPMENT	34	0.0015195	0.0012417	0.0010409	0.0034394	0.0027668	0.0031991
GO_CELL_DIFFERENTIATION_INVOLVED_IN_METANEPHROS_DEVELOPMENT	11	2.6243e-05	0.00031774	0.00012397	3.4803e-05	0.0004189	0.00020055
GO_CELL_DIVISION	446	0.018644	0.010086	0.0312	0.019604	0.0094237	0.020342
GO_CELL_FATE_COMMITMENT	223	0.0059642	0.016543	0.00011861	0.0055098	0.016642	0.00015998
GO_CELL_FATE_COMMITMENT_INVOLVED_IN_FORMATION_OF_PRIMARY_GERM_LAYER	28	0.016287	0.001199	0.32376	0.015273	0.00096034	0.31589
GO_CELL_FATE_DETERMINATION	43	0.0037193	0.001268	0.006876	0.0050796	0.0016527	0.0094293
GO_CELL_FATE_SPECIFICATION	71	0.0074382	0.16147	0.16175	0.0034026	0.10121	0.098075
GO_CELL_FATE_SPECIFICATION_INVOLVED_IN_PATTERN_SPECIFICATION	11	0.0077489	0.074336	0.067681	0.005164	0.052344	0.046522
GO_CELL_GROWTH	126	0.011792	0.022359	0.018066	0.026678	0.060421	0.063601
GO_CELL_JUNCTION_ASSEMBLY	124	0.056463	0.029807	0.071207	0.10103	0.059507	0.14204
GO_CELL_JUNCTION_ORGANIZATION	179	0.088627	0.027359	0.016272	0.14167	0.053991	0.033627
GO_CELL_KILLING	53	0.53554	0.20127	0.96121	0.49815	0.17951	0.95831
GO_CELL_MATRIX_ADHESION	115	0.027963	0.12329	0.0010218	0.056032	0.23651	0.0058983
GO_CELL_MATURATION	127	0.14515	0.79405	0.057505	0.14592	0.7799	0.059663
GO_CELL_MIGRATION_IN_HINDBRAIN	13	0.32295	0.16972	0.58198	0.30345	0.14196	0.51289
GO_CELL_MIGRATION_INVOLVED_IN_GASTRULATION	13	0.76711	0.24385	0.75774	0.7684	0.23269	0.79852
GO_CELL_MIGRATION_INVOLVED_IN_HEART_DEVELOPMENT	14	0.11574	0.23078	0.11259	0.15764	0.31343	0.1897
GO_CELL_MIGRATION_INVOLVED_IN_SPROUTING_ANGIOGENESIS	15	0.49206	0.27457	0.64243	0.58381	0.3757	0.74567
GO_CELL_MORPHOGENESIS_INVOLVED_IN_DIFFERENTIATION	489	0.033784	0.2303	0.022837	0.046035	0.27236	0.029977
GO_CELL_MORPHOGENESIS_INVOLVED_IN_NEURON_DIFFERENTIATION	351	0.32794	0.52335	0.71536	0.30625	0.49066	0.63983
GO_CELL_MOTILITY	805	0.20109	0.18577	0.065421	0.23325	0.23518	0.10303
GO_CELL_PART_MORPHOGENESIS	605	0.32221	0.82311	0.078304	0.34166	0.8312	0.057425
GO_CELL_PROJECTION_ASSEMBLY	251	0.33706	0.80047	0.0045831	0.33629	0.79771	0.0027568
GO_CELL_PROJECTION_ORGANIZATION	862	0.74759	0.91164	0.22248	0.78663	0.9273	0.19428
GO_CELL_PROLIFERATION_IN_FOREBRAIN	26	0.51359	0.50859	0.0036597	0.52951	0.50086	0.004924
GO_CELL_RECOGNITION	129	0.14256	0.90643	0.4165	0.077373	0.84394	0.24631
GO_CELL_REDOX_HOMEOSTASIS	64	0.90225	0.70729	0.59431	0.93551	0.80225	0.72711
GO_CELL_SEPARATION_AFTER_CYTOKINESIS	17	0.73577	0.56262	0.7473	0.79251	0.63215	0.80372
GO_CELL_SUBSTRATE_ADHERENS_JUNCTION_ASSEMBLY	23	0.040822	0.10197	0.049661	0.055028	0.13456	0.095277
GO_CELL_SUBSTRATE_ADHESION	158	0.0048499	0.092914	0.00020081	0.013853	0.21585	0.0021886
GO_CELL_SUBSTRATE_JUNCTION_ASSEMBLY	40	0.0048155	0.001612	0.011929	0.009061	0.003222	0.029798
GO_CELL_SURFACE_RECEPTOR_SIGNALING_PATHWAY_INVOLVED_IN_CELL_CELL_SIGNALING	66	0.41411	0.37469	0.96304	0.28745	0.28915	0.92897
GO_CELL_SURFACE_RECEPTOR_SIGNALING_PATHWAY_INVOLVED_IN_HEART_DEVELOPMENT	16	0.30778	0.56258	0.15724	0.35346	0.61813	0.22322
GO_CELL_VOLUME_HOMEOSTASIS	27	0.64384	0.37965	0.36737	0.7	0.42518	0.39104
GO_CELLULAR_ALDEHYDE_METABOLIC_PROCESS	82	0.67315	0.92744	0.68693	0.69304	0.93706	0.69908
GO_CELLULAR_AMIDE_METABOLIC_PROCESS	681	0.055844	0.13943	0.36745	0.13047	0.29551	0.5644
GO_CELLULAR_AMINO_ACID_BIOSYNTHETIC_PROCESS	90	0.57812	0.51736	0.68936	0.51811	0.4651	0.63704
GO_CELLULAR_AMINO_ACID_CATABOLIC_PROCESS	108	0.82613	0.76154	0.89684	0.80281	0.73689	0.88928
GO_CELLULAR_AMINO_ACID_METABOLIC_PROCESS	320	0.22794	0.70627	0.56633	0.20241	0.67956	0.54716
GO_CELLULAR_ANION_HOMEOSTASIS	15	0.26735	0.19462	0.24633	0.194	0.14104	0.19143
GO_CELLULAR_BIOGENIC_AMINE_CATABOLIC_PROCESS	20	0.65273	0.31906	0.99135	0.64326	0.29884	0.99141
GO_CELLULAR_CARBOHYDRATE_BIOSYNTHETIC_PROCESS	50	0.47515	0.32309	0.4589	0.55008	0.41936	0.60746
GO_CELLULAR_CARBOHYDRATE_CATABOLIC_PROCESS	29	0.53695	0.62375	0.52167	0.6025	0.67103	0.63349
GO_CELLULAR_CARBOHYDRATE_METABOLIC_PROCESS	135	0.40662	0.53758	0.66704	0.45188	0.61437	0.75163
GO_CELLULAR_CATABOLIC_PROCESS	1252	0.5404	0.73013	0.31832	0.802	0.89603	0.62839
GO_CELLULAR_CHEMICAL_HOMEOSTASIS	548	0.00080164	0.10753	0.0044476	0.00073199	0.12185	0.0070859
GO_CELLULAR_COMPONENT_ASSEMBLY_INVOLVED_IN_MORPHOGENESIS	240	0.081832	0.45306	0.00075437	0.085534	0.49984	0.0013548
GO_CELLULAR_COMPONENT_DISASSEMBLY	497	0.22891	0.092768	0.0094973	0.39208	0.21398	0.045131
GO_CELLULAR_COMPONENT_DISASSEMBLY_INVOLVED_IN_EXECUTION_PHASE_OF_APOPTOSIS	40	0.28174	0.036209	0.19724	0.30978	0.044884	0.20456
GO_CELLULAR_COMPONENT_MAINTENANCE	18	0.06844	0.14477	0.0037724	0.063709	0.15631	0.0032519
GO_CELLULAR_COMPONENT_MORPHOGENESIS	863	0.024341	0.36052	5.2176e-05	0.042978	0.48153	0.00017242
GO_CELLULAR_COPPER_ION_HOMEOSTASIS	11	0.58361	0.79657	0.82814	0.58003	0.80697	0.82547
GO_CELLULAR_DEFENSE_RESPONSE	54	0.54365	0.56078	0.88243	0.51816	0.54309	0.86007
GO_CELLULAR_EXTRAVASATION	25	0.92147	0.8822	0.76134	0.91276	0.88596	0.77566
GO_CELLULAR_GLUCAN_METABOLIC_PROCESS	53	0.11386	0.57436	0.16983	0.16197	0.68294	0.33049
GO_CELLULAR_GLUCOSE_HOMEOSTASIS	73	0.0016985	0.1551	0.0066315	0.0027091	0.21509	0.014933
GO_CELLULAR_GLUCURONIDATION	22	0.2146	0.73823	0.13953	0.17174	0.69226	0.10982
GO_CELLULAR_HOMEOSTASIS	648	0.0011384	0.15032	0.0010334	0.0018064	0.21514	0.0034678
GO_CELLULAR_HORMONE_METABOLIC_PROCESS	101	0.58545	0.48348	0.0098454	0.53553	0.42285	0.0040745
GO_CELLULAR_IRON_ION_HOMEOSTASIS	41	0.64845	0.77501	0.28958	0.66246	0.78454	0.32014
GO_CELLULAR_KETONE_METABOLIC_PROCESS	68	0.66231	0.66299	0.59022	0.62316	0.6298	0.54769
GO_CELLULAR_LIPID_CATABOLIC_PROCESS	149	0.26693	0.84721	0.39585	0.24924	0.83995	0.37922
GO_CELLULAR_LIPID_METABOLIC_PROCESS	872	0.46541	0.60983	0.38759	0.47047	0.58212	0.3658
GO_CELLULAR_MACROMOLECULAR_COMPLEX_ASSEMBLY	665	0.39708	0.022411	0.78028	0.65045	0.066159	0.89636
GO_CELLULAR_MACROMOLECULE_LOCALIZATION	1177	0.63418	0.63868	0.22725	0.89837	0.87426	0.53058
GO_CELLULAR_METABOLIC_COMPOUND_SALVAGE	35	0.55087	0.70613	0.13709	0.59154	0.74439	0.15945
GO_CELLULAR_MODIFIED_AMINO_ACID_BIOSYNTHETIC_PROCESS	49	0.31296	0.15583	0.36464	0.31965	0.14815	0.36106
GO_CELLULAR_MODIFIED_AMINO_ACID_CATABOLIC_PROCESS	18	0.85773	0.61304	0.92974	0.83737	0.60826	0.94076
GO_CELLULAR_MODIFIED_AMINO_ACID_METABOLIC_PROCESS	208	0.37365	0.31871	0.87657	0.34148	0.28607	0.84264
GO_CELLULAR_MONOVALENT_INORGANIC_ANION_HOMEOSTASIS	15	0.26735	0.19462	0.24633	0.194	0.14104	0.19143
GO_CELLULAR_MONOVALENT_INORGANIC_CATION_HOMEOSTASIS	94	0.091876	0.094564	0.23397	0.069661	0.075754	0.18294
GO_CELLULAR_PIGMENT_ACCUMULATION	11	0.77584	0.87434	0.24316	0.84771	0.92059	0.30888
GO_CELLULAR_PIGMENTATION	45	0.72792	0.3132	0.7173	0.77218	0.36083	0.74109
GO_CELLULAR_POTASSIUM_ION_HOMEOSTASIS	12	0.24341	0.099226	0.073675	0.23714	0.10572	0.079078
GO_CELLULAR_PROCESS_INVOLVED_IN_REPRODUCTION_IN_MULTICELLULAR_ORGANISM	243	0.30275	0.28007	0.18221	0.23483	0.2607	0.1576
GO_CELLULAR_PROTEIN_COMPLEX_ASSEMBLY	330	0.21206	0.14118	0.51237	0.35344	0.23287	0.63943
GO_CELLULAR_PROTEIN_COMPLEX_DISASSEMBLY	121	0.51024	0.33302	0.35571	0.59584	0.45341	0.52674
GO_CELLULAR_PROTEIN_COMPLEX_LOCALIZATION	23	0.56928	0.7249	0.47433	0.63321	0.76502	0.53952
GO_CELLULAR_RESPIRATION	135	0.14836	0.50641	0.44625	0.28013	0.70839	0.70264
GO_CELLULAR_RESPONSE_TO_ABIOTIC_STIMULUS	250	0.089223	0.00064347	0.0050081	0.12508	0.0013374	0.011681
GO_CELLULAR_RESPONSE_TO_ACETYLCHOLINE	18	0.024014	0.23657	0.09316	0.012027	0.15902	0.064485
GO_CELLULAR_RESPONSE_TO_ACID_CHEMICAL	170	0.32851	0.18765	0.10888	0.45647	0.29013	0.22779
GO_CELLULAR_RESPONSE_TO_ALCOHOL	110	0.29602	0.3738	0.08813	0.29927	0.36244	0.076511
GO_CELLULAR_RESPONSE_TO_ALKALOID	34	0.9594	0.94826	0.64947	0.95511	0.94451	0.65676
GO_CELLULAR_RESPONSE_TO_AMINO_ACID_STARVATION	24	0.71102	0.40574	0.54155	0.77991	0.4988	0.65004
GO_CELLULAR_RESPONSE_TO_AMINO_ACID_STIMULUS	51	0.53496	0.096867	0.44462	0.67162	0.16151	0.60715
GO_CELLULAR_RESPONSE_TO_ANTIBIOTIC	16	0.024316	0.018441	0.0042802	0.02323	0.017807	0.004306
GO_CELLULAR_RESPONSE_TO_ARSENIC_CONTAINING_SUBSTANCE	13	0.80425	0.44294	0.52557	0.81656	0.4515	0.52051
GO_CELLULAR_RESPONSE_TO_ATP	12	0.79013	0.27551	0.40039	0.77904	0.27286	0.42588
GO_CELLULAR_RESPONSE_TO_BIOTIC_STIMULUS	161	0.77463	0.76281	0.60472	0.84142	0.83919	0.68847
GO_CELLULAR_RESPONSE_TO_BMP_STIMULUS	86	0.026752	0.21173	0.00024877	0.03716	0.25744	0.00086835
GO_CELLULAR_RESPONSE_TO_CADMIUM_ION	15	0.59629	0.18562	0.28205	0.56106	0.16623	0.23157
GO_CELLULAR_RESPONSE_TO_CALCIUM_ION	49	0.53352	0.27054	0.22976	0.60288	0.32301	0.32506
GO_CELLULAR_RESPONSE_TO_CAMP	50	0.02293	0.0010431	0.15788	0.019031	0.00090566	0.15453
GO_CELLULAR_RESPONSE_TO_CARBOHYDRATE_STIMULUS	72	0.0022885	0.15965	0.020253	0.0042453	0.23889	0.044206
GO_CELLULAR_RESPONSE_TO_CHOLESTEROL	12	0.68358	0.88161	0.41035	0.72698	0.86935	0.38255
GO_CELLULAR_RESPONSE_TO_CORTICOSTEROID_STIMULUS	56	0.028983	0.45007	0.0041868	0.030083	0.43989	0.0038612
GO_CELLULAR_RESPONSE_TO_CYTOKINE_STIMULUS	581	0.97539	0.95794	0.80509	0.99114	0.98207	0.89095
GO_CELLULAR_RESPONSE_TO_DEXAMETHASONE_STIMULUS	26	0.45968	0.76582	0.15868	0.4649	0.7601	0.14231
GO_CELLULAR_RESPONSE_TO_DNA_DAMAGE_STIMULUS	683	0.64086	0.16821	0.012038	0.83101	0.29764	0.034988
GO_CELLULAR_RESPONSE_TO_DRUG	66	0.69227	0.67563	0.69947	0.70888	0.7259	0.75069
GO_CELLULAR_RESPONSE_TO_DSRNA	38	0.31807	0.19421	0.010824	0.38984	0.23954	0.015462
GO_CELLULAR_RESPONSE_TO_ELECTRICAL_STIMULUS	14	0.37347	0.3051	0.17984	0.36823	0.32744	0.20437
GO_CELLULAR_RESPONSE_TO_ENDOGENOUS_STIMULUS	973	0.00096337	0.001779	0.0001518	0.00361	0.0070265	0.0015318
GO_CELLULAR_RESPONSE_TO_EPIDERMAL_GROWTH_FACTOR_STIMULUS	25	0.017217	0.03406	0.026437	0.018532	0.038494	0.025816
GO_CELLULAR_RESPONSE_TO_EPINEPHRINE_STIMULUS	12	0.52194	0.63429	0.4697	0.49692	0.62318	0.46876
GO_CELLULAR_RESPONSE_TO_ESTRADIOL_STIMULUS	29	0.29056	0.36922	0.31038	0.27783	0.34699	0.29652
GO_CELLULAR_RESPONSE_TO_ESTROGEN_STIMULUS	40	0.17661	0.40035	0.10943	0.18155	0.41074	0.11927
GO_CELLULAR_RESPONSE_TO_ETHANOL	12	0.035147	0.028181	0.11292	0.028688	0.023448	0.083211
GO_CELLULAR_RESPONSE_TO_EXOGENOUS_DSRNA	12	0.46308	0.52865	0.1286	0.50765	0.57651	0.14855
GO_CELLULAR_RESPONSE_TO_EXTERNAL_STIMULUS	257	0.0075112	0.0013182	0.0018458	0.018093	0.0039656	0.0070924
GO_CELLULAR_RESPONSE_TO_EXTRACELLULAR_STIMULUS	185	0.02888	0.029047	0.0020561	0.056116	0.051372	0.0060416
GO_CELLULAR_RESPONSE_TO_FATTY_ACID	49	0.23632	0.34934	0.069515	0.27212	0.38739	0.093906
GO_CELLULAR_RESPONSE_TO_FLUID_SHEAR_STRESS	19	0.67414	0.45821	0.35128	0.70744	0.48341	0.41536
GO_CELLULAR_RESPONSE_TO_GAMMA_RADIATION	18	0.86647	0.2513	0.013836	0.88305	0.27864	0.014911
GO_CELLULAR_RESPONSE_TO_GLUCAGON_STIMULUS	38	0.15749	0.0093465	0.43126	0.15357	0.010879	0.4483
GO_CELLULAR_RESPONSE_TO_GLUCOSE_STARVATION	31	0.35856	0.068414	0.42211	0.44395	0.1028	0.52156
GO_CELLULAR_RESPONSE_TO_GONADOTROPIN_STIMULUS	15	0.015295	0.32709	0.022319	0.017507	0.33821	0.027276
GO_CELLULAR_RESPONSE_TO_GROWTH_HORMONE_STIMULUS	20	0.032594	0.18258	0.0046844	0.040212	0.20437	0.0048263
GO_CELLULAR_RESPONSE_TO_HEAT	34	0.92797	0.88228	0.61012	0.96182	0.92645	0.7279
GO_CELLULAR_RESPONSE_TO_HEPATOCYTE_GROWTH_FACTOR_STIMULUS	13	0.5298	0.91592	0.10198	0.56165	0.93358	0.12814
GO_CELLULAR_RESPONSE_TO_HORMONE_STIMULUS	531	0.00056869	0.01501	0.003342	0.0014331	0.031444	0.0088378
GO_CELLULAR_RESPONSE_TO_HYDROGEN_PEROXIDE	59	0.06002	0.11829	0.0586	0.0912	0.17373	0.10483
GO_CELLULAR_RESPONSE_TO_INORGANIC_SUBSTANCE	153	0.63346	0.16243	0.22841	0.62513	0.1538	0.25082
GO_CELLULAR_RESPONSE_TO_INSULIN_STIMULUS	142	0.22675	0.40091	0.33375	0.32056	0.52363	0.43103
GO_CELLULAR_RESPONSE_TO_INTERFERON_BETA	15	0.21087	0.47782	0.40093	0.2783	0.53756	0.48376
GO_CELLULAR_RESPONSE_TO_INTERFERON_GAMMA	115	0.94577	0.75903	0.93965	0.96412	0.81199	0.95658
GO_CELLULAR_RESPONSE_TO_INTERLEUKIN_1	82	0.76154	0.73225	0.26894	0.83741	0.8311	0.44385
GO_CELLULAR_RESPONSE_TO_INTERLEUKIN_4	25	0.85583	0.58686	0.66387	0.85095	0.57576	0.59643
GO_CELLULAR_RESPONSE_TO_INTERLEUKIN_6	22	0.15965	0.41261	0.15604	0.17801	0.44456	0.18595
GO_CELLULAR_RESPONSE_TO_IONIZING_RADIATION	51	0.84453	0.13482	0.12208	0.89521	0.20012	0.18463
GO_CELLULAR_RESPONSE_TO_KETONE	68	0.13718	0.27141	0.003597	0.18764	0.34283	0.0075787
GO_CELLULAR_RESPONSE_TO_LEPTIN_STIMULUS	16	0.38758	0.67439	0.62881	0.37209	0.66843	0.63854
GO_CELLULAR_RESPONSE_TO_LIGHT_STIMULUS	85	0.069159	0.019396	0.0061388	0.08701	0.021263	0.0082428
GO_CELLULAR_RESPONSE_TO_LIPID	442	0.2522	0.2025	0.38087	0.35918	0.29409	0.51535
GO_CELLULAR_RESPONSE_TO_LIPOPROTEIN_PARTICLE_STIMULUS	13	0.79515	0.85499	0.14703	0.83627	0.88702	0.20717
GO_CELLULAR_RESPONSE_TO_LITHIUM_ION	17	0.61059	0.53989	0.48618	0.56758	0.49889	0.4542
GO_CELLULAR_RESPONSE_TO_MECHANICAL_STIMULUS	76	0.025592	0.0020389	0.12022	0.037123	0.0046351	0.18868
GO_CELLULAR_RESPONSE_TO_NITRIC_OXIDE	14	0.70282	0.37183	0.98109	0.70251	0.36048	0.98121
GO_CELLULAR_RESPONSE_TO_NITROGEN_COMPOUND	493	0.010108	0.0041792	0.0057871	0.017955	0.00888	0.016692
GO_CELLULAR_RESPONSE_TO_NITROGEN_LEVELS	10	0.29477	0.24748	0.16229	0.31588	0.27689	0.15352
GO_CELLULAR_RESPONSE_TO_NITROGEN_STARVATION	10	0.29477	0.24748	0.16229	0.31588	0.27689	0.15352
GO_CELLULAR_RESPONSE_TO_NUTRIENT	39	0.012474	0.010395	0.0068604	0.021812	0.016473	0.014572
GO_CELLULAR_RESPONSE_TO_ORGANIC_CYCLIC_COMPOUND	451	0.0038175	0.0048169	0.013412	0.0078669	0.0092766	0.031733
GO_CELLULAR_RESPONSE_TO_ORGANIC_SUBSTANCE	1779	0.02322	0.022936	0.0030358	0.0978	0.10082	0.029896
GO_CELLULAR_RESPONSE_TO_OSMOTIC_STRESS	20	0.53694	0.3704	0.67408	0.58059	0.40395	0.74507
GO_CELLULAR_RESPONSE_TO_OXIDATIVE_STRESS	180	0.042237	0.19507	0.032418	0.091026	0.30232	0.09565
GO_CELLULAR_RESPONSE_TO_OXYGEN_CONTAINING_COMPOUND	781	0.0034958	0.010822	0.0058848	0.0094411	0.02859	0.02268
GO_CELLULAR_RESPONSE_TO_OXYGEN_LEVELS	137	7.8039e-06	7.5859e-05	9.6061e-06	3.7917e-05	0.00023971	4.7158e-05
GO_CELLULAR_RESPONSE_TO_OXYGEN_RADICAL	13	0.60403	0.26185	0.84397	0.66429	0.29312	0.85655
GO_CELLULAR_RESPONSE_TO_PEPTIDE	266	0.00085705	0.029086	0.0042096	0.0020286	0.059437	0.0097342
GO_CELLULAR_RESPONSE_TO_PH	18	0.21761	0.068494	0.14725	0.16615	0.051176	0.12662
GO_CELLULAR_RESPONSE_TO_PROSTAGLANDIN_E_STIMULUS	17	0.14661	0.14422	0.017323	0.1744	0.18196	0.028256
GO_CELLULAR_RESPONSE_TO_PROSTAGLANDIN_STIMULUS	23	0.4118	0.41766	0.03235	0.47643	0.50216	0.063767
GO_CELLULAR_RESPONSE_TO_RADIATION	130	0.41486	0.049162	0.0098456	0.51199	0.070905	0.01826
GO_CELLULAR_RESPONSE_TO_REACTIVE_NITROGEN_SPECIES	18	0.89094	0.68488	0.98819	0.90672	0.70461	0.99255
GO_CELLULAR_RESPONSE_TO_REACTIVE_OXYGEN_SPECIES	101	0.080042	0.14388	0.13705	0.13517	0.21448	0.22816
GO_CELLULAR_RESPONSE_TO_RETINOIC_ACID	64	0.43345	0.51463	0.14854	0.48164	0.59561	0.2182
GO_CELLULAR_RESPONSE_TO_STARVATION	115	0.065592	0.12038	0.0056681	0.10059	0.16246	0.010386
GO_CELLULAR_RESPONSE_TO_STEROID_HORMONE_STIMULUS	207	0.017986	0.12301	0.12904	0.025279	0.14873	0.15531
GO_CELLULAR_RESPONSE_TO_STEROL	15	0.60386	0.88289	0.29512	0.6417	0.87067	0.2699
GO_CELLULAR_RESPONSE_TO_STRESS	1500	0.03022	0.031439	2.6418e-05	0.169	0.14315	0.0007566
GO_CELLULAR_RESPONSE_TO_SUPEROXIDE	13	0.60403	0.26185	0.84397	0.66429	0.29312	0.85655
GO_CELLULAR_RESPONSE_TO_THYROID_HORMONE_STIMULUS	12	0.61572	0.74631	0.00064559	0.68125	0.79739	0.00077119
GO_CELLULAR_RESPONSE_TO_TOPOLOGICALLY_INCORRECT_PROTEIN	118	0.09937	0.35842	0.019837	0.20473	0.54145	0.055911
GO_CELLULAR_RESPONSE_TO_TOXIC_SUBSTANCE	24	0.1113	0.26328	0.026273	0.11181	0.23653	0.024314
GO_CELLULAR_RESPONSE_TO_UV	65	0.066564	0.032571	0.0025514	0.12059	0.058538	0.007021
GO_CELLULAR_RESPONSE_TO_VASCULAR_ENDOTHELIAL_GROWTH_FACTOR_STIMULUS	30	0.090173	0.43389	0.11166	0.17225	0.58421	0.24589
GO_CELLULAR_RESPONSE_TO_VIRUS	22	0.90117	0.69003	0.98569	0.9281	0.72676	0.98962
GO_CELLULAR_RESPONSE_TO_VITAMIN	26	0.078608	0.069161	0.025837	0.10034	0.091697	0.046327
GO_CELLULAR_RESPONSE_TO_VITAMIN_D	14	0.22083	0.13991	0.29162	0.27301	0.19578	0.39585
GO_CELLULAR_RESPONSE_TO_ZINC_ION	15	0.4917	0.072155	0.56556	0.51143	0.079165	0.60601
GO_CELLULAR_SENESCENCE	31	0.00088907	0.0063715	0.00014883	0.001719	0.012635	0.00075704
GO_CELLULAR_SODIUM_ION_HOMEOSTASIS	18	0.0012226	0.00049604	0.089041	0.00077025	0.00039579	0.073517
GO_CELLULAR_TRANSITION_METAL_ION_HOMEOSTASIS	70	0.29282	0.40974	0.47338	0.30098	0.42257	0.50152
GO_CELLULAR_WATER_HOMEOSTASIS	13	0.7409	0.26665	0.90771	0.68302	0.22153	0.86792
GO_CENTRAL_NERVOUS_SYSTEM_DEVELOPMENT	829	0.01549	0.30871	0.0078698	0.010957	0.24873	0.0031503
GO_CENTRAL_NERVOUS_SYSTEM_MYELINATION	11	0.75021	0.72769	0.86928	0.72312	0.67989	0.80229
GO_CENTRAL_NERVOUS_SYSTEM_NEURON_AXONOGENESIS	26	0.069462	0.022286	0.018374	0.070526	0.025195	0.016746
GO_CENTRAL_NERVOUS_SYSTEM_NEURON_DEVELOPMENT	65	0.29225	0.55204	0.027126	0.2468	0.51008	0.016138
GO_CENTRAL_NERVOUS_SYSTEM_NEURON_DIFFERENTIATION	159	0.24825	0.4601	0.10994	0.16019	0.34285	0.04741
GO_CENTRAL_NERVOUS_SYSTEM_PROJECTION_NEURON_AXONOGENESIS	21	0.40859	0.223	0.072374	0.40179	0.23036	0.066265
GO_CENTRIOLE_ASSEMBLY	18	0.56223	0.9185	0.0020413	0.55391	0.91908	0.0030628
GO_CENTROMERE_COMPLEX_ASSEMBLY	44	0.3973	0.36741	0.63638	0.37794	0.3398	0.52531
GO_CENTROSOME_CYCLE	43	0.71058	0.6836	0.63632	0.73465	0.68885	0.62277
GO_CENTROSOME_DUPLICATION	30	0.86132	0.97591	0.51722	0.88774	0.98037	0.55189
GO_CENTROSOME_LOCALIZATION	18	0.28732	0.035407	0.88664	0.29843	0.032309	0.87175
GO_CERAMIDE_BIOSYNTHETIC_PROCESS	43	0.64536	0.66877	0.49722	0.57352	0.58705	0.38878
GO_CERAMIDE_CATABOLIC_PROCESS	11	0.98287	0.91357	0.69888	0.98173	0.90277	0.70602
GO_CERAMIDE_METABOLIC_PROCESS	72	0.67514	0.79807	0.56678	0.65606	0.76323	0.51338
GO_CEREBELLAR_CORTEX_DEVELOPMENT	44	0.50464	0.32601	0.42788	0.35855	0.20655	0.26099
GO_CEREBELLAR_CORTEX_FORMATION	21	0.4339	0.7205	0.66708	0.3389	0.61025	0.51041
GO_CEREBELLAR_CORTEX_MORPHOGENESIS	29	0.782	0.54873	0.85955	0.68263	0.41239	0.7316
GO_CEREBELLAR_GRANULAR_LAYER_DEVELOPMENT	13	0.79279	0.39269	0.67096	0.72912	0.3147	0.54068
GO_CEREBELLAR_PURKINJE_CELL_DIFFERENTIATION	10	0.66573	0.48312	0.63963	0.58825	0.37615	0.50895
GO_CEREBELLAR_PURKINJE_CELL_LAYER_DEVELOPMENT	23	0.23035	0.089905	0.13818	0.14418	0.046189	0.072906
GO_CEREBELLAR_PURKINJE_CELL_LAYER_FORMATION	10	0.66573	0.48312	0.63963	0.58825	0.37615	0.50895
GO_CEREBELLAR_PURKINJE_CELL_LAYER_MORPHOGENESIS	13	0.61421	0.31546	0.44237	0.50438	0.21036	0.27847
GO_CEREBRAL_CORTEX_CELL_MIGRATION	38	0.47975	0.33082	0.36143	0.48013	0.31894	0.35003
GO_CEREBRAL_CORTEX_DEVELOPMENT	100	0.53064	0.24154	0.20485	0.53788	0.22361	0.1812
GO_CEREBRAL_CORTEX_GABAERGIC_INTERNEURON_DIFFERENTIATION	11	0.76506	0.86941	0.80159	0.67422	0.81443	0.6421
GO_CEREBRAL_CORTEX_NEURON_DIFFERENTIATION	20	0.92017	0.82243	0.79833	0.87254	0.76334	0.65168
GO_CEREBRAL_CORTEX_RADIAL_GLIA_GUIDED_MIGRATION	17	0.70973	0.94047	0.28387	0.69539	0.93422	0.24692
GO_CEREBRAL_CORTEX_RADIALLY_ORIENTED_CELL_MIGRATION	26	0.65083	0.64968	0.19214	0.6435	0.63497	0.15313
GO_CHAPERONE_MEDIATED_PROTEIN_COMPLEX_ASSEMBLY	13	0.49741	0.072931	0.76185	0.51669	0.065886	0.75214
GO_CHAPERONE_MEDIATED_PROTEIN_FOLDING	47	0.23826	0.49186	0.065456	0.30446	0.55321	0.095552
GO_CHEMICAL_HOMEOSTASIS	844	0.00039109	0.037384	0.00055221	0.00033019	0.041556	0.00067224
GO_CHEMICAL_HOMEOSTASIS_WITHIN_A_TISSUE	11	0.49381	0.54904	0.31593	0.55644	0.61282	0.40688
GO_CHEMOKINE_MEDIATED_SIGNALING_PATHWAY	68	0.95075	0.97151	0.58669	0.93146	0.96444	0.53711
GO_CHEMOSENSORY_BEHAVIOR	15	0.85808	0.81705	0.76418	0.84585	0.80279	0.72908
GO_CHLORIDE_TRANSPORT	89	0.71438	0.4736	0.85548	0.5913	0.35911	0.71899
GO_CHOLESTEROL_CATABOLIC_PROCESS	11	0.25683	0.2955	0.48477	0.24399	0.28524	0.43894
GO_CHOLESTEROL_EFFLUX	26	0.34059	0.4869	0.12763	0.2602	0.4287	0.081237
GO_CHOLESTEROL_HOMEOSTASIS	58	0.41384	0.57561	0.38087	0.40616	0.60493	0.43275
GO_CHONDROCYTE_DEVELOPMENT	21	0.46291	0.61566	0.21072	0.56495	0.70258	0.33081
GO_CHONDROCYTE_DIFFERENTIATION	58	0.02834	0.074872	0.00044818	0.052073	0.1243	0.0021461
GO_CHONDROITIN_SULFATE_BIOSYNTHETIC_PROCESS	23	0.62985	0.24849	0.6382	0.67652	0.2866	0.72473
GO_CHONDROITIN_SULFATE_CATABOLIC_PROCESS	12	0.5958	0.36851	0.61296	0.60093	0.36348	0.65656
GO_CHONDROITIN_SULFATE_PROTEOGLYCAN_BIOSYNTHETIC_PROCESS	28	0.64592	0.2581	0.80277	0.68675	0.28386	0.8544
GO_CHONDROITIN_SULFATE_PROTEOGLYCAN_METABOLIC_PROCESS	40	0.79491	0.42173	0.9253	0.83413	0.46408	0.95651
GO_CHROMATIN_ASSEMBLY_OR_DISASSEMBLY	150	0.067709	0.024968	0.24938	0.068976	0.021291	0.17383
GO_CHROMATIN_DISASSEMBLY	17	0.64819	0.4399	0.64603	0.69583	0.49882	0.69928
GO_CHROMATIN_MODIFICATION	496	0.0042252	0.00049783	0.078497	0.013438	0.0010574	0.12396
GO_CHROMATIN_ORGANIZATION	597	0.0020848	9.5716e-05	0.024152	0.0058493	0.00019687	0.035837
GO_CHROMATIN_REMODELING	139	0.35233	0.021457	0.47842	0.4206	0.02377	0.47732
GO_CHROMATIN_SILENCING	79	0.85654	0.47666	0.37134	0.87637	0.51527	0.41323
GO_CHROMATIN_SILENCING_AT_RDNA	32	0.94845	0.5296	0.62889	0.95367	0.55224	0.65713
GO_CHROMOSOME_CONDENSATION	29	0.068248	0.011548	0.2653	0.044064	0.0054847	0.19671
GO_CHROMOSOME_LOCALIZATION	61	0.97355	0.44179	0.77858	0.95991	0.36021	0.71281
GO_CHROMOSOME_LOCALIZATION_TO_NUCLEAR_ENVELOPE_INVOLVED_IN_HOMOLOGOUS_CHROMOSOME_SEGREGATION	11	0.99005	0.79533	0.85079	0.97614	0.72617	0.8093
GO_CHROMOSOME_ORGANIZATION	925	0.042161	0.00022406	0.021011	0.068939	0.00033367	0.028941
GO_CHROMOSOME_ORGANIZATION_INVOLVED_IN_MEIOTIC_CELL_CYCLE	50	0.98836	0.91323	0.79909	0.96899	0.87386	0.73712
GO_CHROMOSOME_SEGREGATION	260	0.66794	0.17788	0.5233	0.53414	0.11415	0.38385
GO_CHROMOSOME_SEPARATION	19	0.96826	0.20815	0.85335	0.94966	0.14967	0.8115
GO_CHRONIC_INFLAMMATORY_RESPONSE	15	0.64263	0.9031	0.27561	0.7237	0.92346	0.35434
GO_CILIUM_MORPHOGENESIS	199	0.5911	0.9032	0.10342	0.58165	0.89934	0.077052
GO_CILIUM_MOVEMENT	35	0.35796	0.61876	0.47263	0.20594	0.44936	0.27211
GO_CILIUM_OR_FLAGELLUM_DEPENDENT_CELL_MOTILITY	15	0.14555	0.23856	0.48671	0.082036	0.14438	0.34634
GO_CILIUM_ORGANIZATION	182	0.67973	0.91451	0.081517	0.64046	0.89615	0.046077
GO_CIRCADIAN_REGULATION_OF_GENE_EXPRESSION	55	0.21275	0.39794	0.014945	0.26061	0.45723	0.026866
GO_CIRCADIAN_RHYTHM	134	0.14694	0.80794	0.002914	0.14173	0.79143	0.0033125
GO_CITRULLINE_METABOLIC_PROCESS	10	0.053162	0.015466	0.25967	0.03593	0.0092173	0.20774
GO_CLATHRIN_COAT_ASSEMBLY	12	0.79555	0.62945	0.87847	0.75585	0.54563	0.8065
GO_CLATHRIN_MEDIATED_ENDOCYTOSIS	34	0.57724	0.76111	0.49811	0.54302	0.72021	0.40139
GO_CLEAVAGE_INVOLVED_IN_RRNA_PROCESSING	19	0.6057	0.75961	0.2875	0.66128	0.75791	0.30825
GO_COBALAMIN_METABOLIC_PROCESS	21	0.18864	0.44498	0.63324	0.17491	0.41888	0.619
GO_COCHLEA_DEVELOPMENT	38	0.29034	0.62874	0.71248	0.27746	0.63825	0.70479
GO_COCHLEA_MORPHOGENESIS	20	0.37939	0.50869	0.61681	0.40136	0.54991	0.62856
GO_COENZYME_A_BIOSYNTHETIC_PROCESS	11	0.20221	0.54238	0.44521	0.26319	0.62048	0.53314
GO_COENZYME_A_METABOLIC_PROCESS	17	0.40758	0.57904	0.55571	0.47645	0.65617	0.62857
GO_COENZYME_BIOSYNTHETIC_PROCESS	122	0.23252	0.37378	0.86059	0.28271	0.41041	0.88018
GO_COENZYME_CATABOLIC_PROCESS	12	0.92749	0.62414	0.80649	0.91883	0.60193	0.81753
GO_COENZYME_METABOLIC_PROCESS	253	0.68043	0.66899	0.96099	0.73984	0.72159	0.96964
GO_COFACTOR_BIOSYNTHETIC_PROCESS	160	0.24656	0.52897	0.87221	0.31589	0.59761	0.90202
GO_COFACTOR_CATABOLIC_PROCESS	20	0.94018	0.56377	0.86422	0.92827	0.5274	0.84577
GO_COFACTOR_METABOLIC_PROCESS	321	0.6431	0.66684	0.96533	0.70994	0.7287	0.97169
GO_COFACTOR_TRANSPORT	24	0.85989	0.98038	0.67806	0.86222	0.97879	0.62744
GO_COGNITION	240	0.63532	0.57874	0.95776	0.49552	0.43203	0.87254
GO_COLLAGEN_FIBRIL_ORGANIZATION	35	0.46928	0.071734	0.51894	0.65156	0.16742	0.79086
GO_COLLECTING_DUCT_DEVELOPMENT	12	0.0015725	0.00011964	0.026439	0.0012058	8.9582e-05	0.024685
GO_COLUMNAR_CUBOIDAL_EPITHELIAL_CELL_DEVELOPMENT	47	0.098618	0.058725	0.076938	0.088258	0.05499	0.064601
GO_COLUMNAR_CUBOIDAL_EPITHELIAL_CELL_DIFFERENTIATION	108	0.026422	0.058079	0.01344	0.025393	0.060667	0.013361
GO_COMPLEMENT_ACTIVATION	44	0.64427	0.99305	0.32942	0.68126	0.99527	0.44527
GO_COMPLEMENT_ACTIVATION_ALTERNATIVE_PATHWAY	11	0.56643	0.89876	0.75449	0.61098	0.91068	0.83745
GO_CONNECTIVE_TISSUE_DEVELOPMENT	188	0.0016317	0.0030309	0.00031304	0.0052837	0.0097617	0.0029872
GO_CONTRACTILE_ACTIN_FILAMENT_BUNDLE_ASSEMBLY	14	0.19334	0.089369	0.010591	0.26438	0.1311	0.026924
GO_CONVERGENT_EXTENSION	14	0.69393	0.62857	0.73621	0.75558	0.7009	0.78595
GO_COPPER_ION_HOMEOSTASIS	13	0.67838	0.87049	0.72322	0.685	0.88299	0.73486
GO_COPPER_ION_TRANSPORT	18	0.67773	0.78007	0.37299	0.67742	0.79688	0.3706
GO_COPULATION	17	0.69487	0.50658	0.88244	0.67343	0.48908	0.88266
GO_CORONARY_VASCULATURE_DEVELOPMENT	36	0.5096	0.57797	0.55691	0.63068	0.70573	0.73799
GO_CORPUS_CALLOSUM_DEVELOPMENT	11	0.31538	0.33143	0.025436	0.33552	0.34197	0.028369
GO_CORTICAL_CYTOSKELETON_ORGANIZATION	36	0.33501	0.29464	0.67156	0.34867	0.30937	0.65996
GO_COVALENT_CHROMATIN_MODIFICATION	313	0.0085764	0.0015158	0.029492	0.025698	0.0037302	0.068028
GO_CRANIAL_NERVE_DEVELOPMENT	42	0.40682	0.51112	0.34517	0.37365	0.45694	0.2994
GO_CRANIAL_NERVE_MORPHOGENESIS	22	0.35876	0.38341	0.33448	0.37262	0.38993	0.34746
GO_CRANIAL_SKELETAL_SYSTEM_DEVELOPMENT	54	0.46747	0.53967	0.0084737	0.57389	0.62706	0.02631
GO_CRANIOFACIAL_SUTURE_MORPHOGENESIS	14	0.55434	0.47609	0.14135	0.67335	0.60719	0.28378
GO_CREATINE_METABOLIC_PROCESS	10	0.25323	0.15067	0.13712	0.22181	0.1244	0.12963
GO_CRISTAE_FORMATION	9	0.049975	0.69758	0.40479	0.064763	0.7301	0.44475
GO_CYCLIC_NUCLEOTIDE_BIOSYNTHETIC_PROCESS	32	4.9742e-05	2.4226e-06	0.02263	7.7354e-05	6.0595e-06	0.045795
GO_CYCLIC_NUCLEOTIDE_CATABOLIC_PROCESS	17	0.01477	0.068035	0.058144	0.016387	0.074085	0.061721
GO_CYCLIC_NUCLEOTIDE_MEDIATED_SIGNALING	46	0.2393	0.054377	0.47168	0.25144	0.0728	0.53952
GO_CYCLIC_NUCLEOTIDE_METABOLIC_PROCESS	55	1.8664e-05	1.9033e-05	0.0081277	2.6039e-05	3.5033e-05	0.014064
GO_CYCLOOXYGENASE_PATHWAY	11	0.29378	0.19102	0.40503	0.31267	0.22363	0.49508
GO_CYTOCHROME_COMPLEX_ASSEMBLY	26	0.11787	0.076825	0.37359	0.19105	0.11476	0.46504
GO_CYTOKINE_MEDIATED_SIGNALING_PATHWAY	429	0.992	0.9925	0.97438	0.99626	0.99657	0.98523
GO_CYTOKINE_METABOLIC_PROCESS	17	0.92696	0.83275	0.968	0.91772	0.81943	0.96405
GO_CYTOKINE_PRODUCTION	117	0.60055	0.93824	0.70224	0.61892	0.94548	0.70719
GO_CYTOKINE_PRODUCTION_INVOLVED_IN_IMMUNE_RESPONSE	17	0.78742	0.68316	0.84131	0.78461	0.66301	0.82524
GO_CYTOKINE_SECRETION	38	0.50163	0.1686	0.90717	0.46621	0.14585	0.88534
GO_CYTOKINESIS	80	0.13323	0.593	0.089117	0.14246	0.58599	0.069074
GO_CYTOKINETIC_PROCESS	14	0.44088	0.43795	0.62887	0.41503	0.38569	0.58421
GO_CYTOLYSIS	22	0.51984	0.83866	0.85033	0.52742	0.82728	0.86823
GO_CYTOPLASMIC_MICROTUBULE_ORGANIZATION	42	0.74398	0.51225	0.45814	0.81912	0.60612	0.60008
GO_CYTOPLASMIC_MRNA_PROCESSING_BODY_ASSEMBLY	13	0.65743	0.18259	0.88686	0.6767	0.18123	0.90145
GO_CYTOPLASMIC_PATTERN_RECOGNITION_RECEPTOR_SIGNALING_PATHWAY	30	0.48321	0.58128	0.60738	0.55501	0.63405	0.66338
GO_CYTOPLASMIC_SEQUESTERING_OF_PROTEIN	37	0.090945	0.22999	0.18679	0.14602	0.3329	0.28156
GO_CYTOPLASMIC_SEQUESTERING_OF_TRANSCRIPTION_FACTOR	17	0.4758	0.057146	0.49094	0.54433	0.074408	0.54083
GO_CYTOPLASMIC_TRANSLATION	36	0.37292	0.71747	0.16611	0.53249	0.82151	0.30164
GO_CYTOPLASMIC_TRANSLATIONAL_INITIATION	13	0.12666	0.21086	0.47432	0.215	0.31373	0.65786
GO_CYTOSKELETON_DEPENDENT_CYTOKINESIS	38	0.059844	0.46887	0.15104	0.054135	0.40156	0.10928
GO_CYTOSKELETON_DEPENDENT_INTRACELLULAR_TRANSPORT	111	0.84163	0.55798	0.67539	0.88786	0.63185	0.7174
GO_CYTOSKELETON_ORGANIZATION	800	0.0016038	0.00077255	0.00068229	0.0027047	0.0014229	0.0016245
GO_CYTOSOLIC_CALCIUM_ION_TRANSPORT	52	0.3243	0.13254	0.56112	0.38702	0.16681	0.65277
GO_CYTOSOLIC_TRANSPORT	204	0.7735	0.12928	0.68581	0.82443	0.15454	0.70081
GO_DECIDUALIZATION	21	0.34582	0.73023	0.12819	0.34813	0.76156	0.14227
GO_DEFENSE_RESPONSE	1148	0.6977	0.94486	0.83303	0.76485	0.95929	0.86928
GO_DEFENSE_RESPONSE_TO_BACTERIUM	200	0.67226	0.96169	0.91277	0.61109	0.94739	0.8804
GO_DEFENSE_RESPONSE_TO_FUNGUS	37	0.97168	0.89198	0.81694	0.97286	0.89492	0.82192
GO_DEFENSE_RESPONSE_TO_GRAM_NEGATIVE_BACTERIUM	42	0.60637	0.88189	0.7185	0.59149	0.87972	0.70882
GO_DEFENSE_RESPONSE_TO_GRAM_POSITIVE_BACTERIUM	68	0.53647	0.93755	0.87059	0.52905	0.93045	0.85922
GO_DEFENSE_RESPONSE_TO_OTHER_ORGANISM	465	0.67388	0.63611	0.88587	0.72645	0.66159	0.89858
GO_DEFENSE_RESPONSE_TO_VIRUS	160	0.16229	0.21361	0.58848	0.23743	0.26762	0.63297
GO_DEFINITIVE_HEMOPOIESIS	17	0.083492	0.2499	0.00064782	0.1315	0.33606	0.0017741
GO_DEMETHYLATION	49	0.46657	0.15297	0.1271	0.47345	0.15263	0.11649
GO_DENDRITE_DEVELOPMENT	71	0.94166	0.88783	0.89859	0.93549	0.88671	0.8755
GO_DENDRITE_MORPHOGENESIS	39	0.46423	0.73455	0.34459	0.42709	0.70621	0.26085
GO_DENDRITIC_CELL_CHEMOTAXIS	16	0.65392	0.77987	0.36271	0.67497	0.79434	0.37798
GO_DENDRITIC_CELL_DIFFERENTIATION	32	0.76787	0.20183	0.88497	0.78895	0.20978	0.89079
GO_DENDRITIC_CELL_MIGRATION	21	0.71167	0.75122	0.51496	0.73453	0.77289	0.53914
GO_DENDRITIC_SPINE_DEVELOPMENT	15	0.42851	0.67484	0.57467	0.40073	0.66214	0.50575
GO_DENDRITIC_SPINE_ORGANIZATION	16	0.34304	0.78417	0.098868	0.33806	0.78241	0.086914
GO_DENTATE_GYRUS_DEVELOPMENT	15	0.08189	0.22495	0.30237	0.074085	0.19839	0.22572
GO_DEOXYRIBONUCLEOSIDE_TRIPHOSPHATE_METABOLIC_PROCESS	18	0.07678	0.34699	0.10711	0.086274	0.37245	0.12382
GO_DEOXYRIBONUCLEOTIDE_BIOSYNTHETIC_PROCESS	12	0.33399	0.40034	0.33397	0.31645	0.38051	0.30867
GO_DEOXYRIBONUCLEOTIDE_METABOLIC_PROCESS	35	0.60214	0.44499	0.50317	0.59643	0.42302	0.45725
GO_DEOXYRIBOSE_PHOSPHATE_CATABOLIC_PROCESS	21	0.80496	0.52206	0.50919	0.82727	0.53536	0.48649
GO_DEPHOSPHORYLATION	270	0.24685	0.0053171	0.6904	0.27466	0.0073777	0.73573
GO_DERMATAN_SULFATE_METABOLIC_PROCESS	12	0.694	0.47861	0.57757	0.69534	0.47002	0.59844
GO_DERMATAN_SULFATE_PROTEOGLYCAN_METABOLIC_PROCESS	15	0.76769	0.64727	0.62584	0.8004	0.67082	0.69817
GO_DETECTION_OF_ABIOTIC_STIMULUS	110	0.82836	0.44104	0.82185	0.65245	0.24312	0.64325
GO_DETECTION_OF_BIOTIC_STIMULUS	25	0.63663	0.80886	0.72744	0.66253	0.81248	0.73072
GO_DETECTION_OF_CALCIUM_ION	14	0.27789	0.1367	0.22094	0.33257	0.16118	0.26784
GO_DETECTION_OF_CHEMICAL_STIMULUS_INVOLVED_IN_SENSORY_PERCEPTION_OF_TASTE	45	0.79497	0.17437	0.77484	0.65429	0.10054	0.63675
GO_DETECTION_OF_LIGHT_STIMULUS	52	0.75591	0.14491	0.60125	0.54383	0.052053	0.33015
GO_DETECTION_OF_LIGHT_STIMULUS_INVOLVED_IN_SENSORY_PERCEPTION	16	0.99758	0.82897	0.89049	0.99371	0.75636	0.81343
GO_DETECTION_OF_LIGHT_STIMULUS_INVOLVED_IN_VISUAL_PERCEPTION	16	0.99758	0.82897	0.89049	0.99371	0.75636	0.81343
GO_DETECTION_OF_MECHANICAL_STIMULUS	42	0.78042	0.81975	0.55299	0.70832	0.78539	0.53871
GO_DETECTION_OF_MECHANICAL_STIMULUS_INVOLVED_IN_SENSORY_PERCEPTION	25	0.88151	0.91222	0.68499	0.82685	0.87796	0.59776
GO_DETECTION_OF_MECHANICAL_STIMULUS_INVOLVED_IN_SENSORY_PERCEPTION_OF_SOUND	12	0.93633	0.97208	0.7891	0.8907	0.95191	0.69759
GO_DETECTION_OF_MOLECULE_OF_BACTERIAL_ORIGIN	11	0.77715	0.81588	0.90368	0.79755	0.8242	0.90719
GO_DETECTION_OF_OTHER_ORGANISM	17	0.27122	0.55408	0.54652	0.28413	0.5409	0.53159
GO_DETECTION_OF_STIMULUS	593	0.99374	0.88945	0.95732	0.96843	0.72581	0.88914
GO_DETECTION_OF_TEMPERATURE_STIMULUS	17	0.59786	0.40615	0.86939	0.59588	0.35985	0.86624
GO_DETECTION_OF_TEMPERATURE_STIMULUS_INVOLVED_IN_SENSORY_PERCEPTION	13	0.4151	0.42281	0.72587	0.43287	0.39619	0.7442
GO_DETECTION_OF_TEMPERATURE_STIMULUS_INVOLVED_IN_SENSORY_PERCEPTION_OF_PAIN	13	0.4151	0.42281	0.72587	0.43287	0.39619	0.7442
GO_DETECTION_OF_VISIBLE_LIGHT	37	0.66338	0.16408	0.57735	0.48731	0.075153	0.369
GO_DETERMINATION_OF_ADULT_LIFESPAN	13	0.068136	0.044492	0.017069	0.051622	0.027927	0.013946
GO_DETOXIFICATION	73	0.48384	0.60837	0.85356	0.55475	0.69645	0.89466
GO_DEVELOPMENT_OF_PRIMARY_SEXUAL_CHARACTERISTICS	196	0.0067694	0.0050818	0.014399	0.0069762	0.0050947	0.014408
GO_DEVELOPMENTAL_CELL_GROWTH	71	0.042833	0.02974	0.077794	0.063903	0.060877	0.14603
GO_DEVELOPMENTAL_GROWTH	321	0.039807	0.060702	0.060662	0.07001	0.11867	0.15575
GO_DEVELOPMENTAL_GROWTH_INVOLVED_IN_MORPHOGENESIS	98	0.33165	0.2475	0.07103	0.41678	0.34037	0.11242
GO_DEVELOPMENTAL_INDUCTION	26	0.0030023	0.005427	0.052972	0.0020894	0.0038565	0.047408
GO_DEVELOPMENTAL_MATURATION	187	0.15212	0.70287	0.061046	0.1717	0.71021	0.064631
GO_DEVELOPMENTAL_PIGMENTATION	37	0.27851	0.57808	0.30866	0.31642	0.61927	0.30321
GO_DEVELOPMENTAL_PROCESS_INVOLVED_IN_REPRODUCTION	564	0.024439	0.0056415	0.0034554	0.02208	0.0064726	0.0035327
GO_DEVELOPMENTAL_PROGRAMMED_CELL_DEATH	26	0.29085	0.11279	0.18044	0.33884	0.12382	0.19048
GO_DIACYLGLYCEROL_METABOLIC_PROCESS	12	0.027725	0.090912	0.071101	0.031586	0.094715	0.086532
GO_DICARBOXYLIC_ACID_BIOSYNTHETIC_PROCESS	12	0.086646	0.7619	0.59958	0.082268	0.74137	0.56144
GO_DICARBOXYLIC_ACID_CATABOLIC_PROCESS	15	0.66112	0.62141	0.77098	0.67233	0.61481	0.7798
GO_DICARBOXYLIC_ACID_METABOLIC_PROCESS	98	0.43214	0.2925	0.70991	0.42152	0.28979	0.71681
GO_DICARBOXYLIC_ACID_TRANSPORT	70	0.54229	0.46569	0.55353	0.44295	0.33843	0.30825
GO_DIENCEPHALON_DEVELOPMENT	74	0.65009	0.94791	0.24452	0.5148	0.9036	0.13473
GO_DIGESTION	126	0.50276	0.4506	0.88918	0.28217	0.24387	0.73033
GO_DIGESTIVE_SYSTEM_DEVELOPMENT	144	0.026211	0.072791	0.093142	0.036546	0.089993	0.15095
GO_DIGESTIVE_SYSTEM_PROCESS	60	0.52191	0.13818	0.80538	0.39244	0.080185	0.71711
GO_DIGESTIVE_TRACT_MORPHOGENESIS	48	0.25979	0.56901	0.10015	0.30366	0.61751	0.14267
GO_DIOL_METABOLIC_PROCESS	11	0.72844	0.35291	0.81586	0.68537	0.29145	0.74105
GO_DISRUPTION_OF_CELLS_OF_OTHER_ORGANISM	24	0.76496	0.43607	0.99826	0.74404	0.41821	0.99833
GO_DISRUPTION_OF_CELLS_OF_OTHER_ORGANISM_INVOLVED_IN_SYMBIOTIC_INTERACTION	12	0.68425	0.22349	0.97712	0.67649	0.22788	0.97893
GO_DISTAL_TUBULE_DEVELOPMENT	12	2.6631e-05	0.00016196	0.00024576	1.3083e-05	8.5554e-05	0.00012288
GO_DIVALENT_INORGANIC_ANION_HOMEOSTASIS	12	0.52609	0.51702	0.35394	0.49742	0.49534	0.34922
GO_DIVALENT_INORGANIC_CATION_HOMEOSTASIS	333	0.013851	0.33135	0.026945	0.015122	0.37091	0.040184
GO_DIVALENT_INORGANIC_CATION_TRANSPORT	258	0.026838	0.061267	0.18057	0.017237	0.044917	0.12692
GO_DNA_ALKYLATION	44	0.77472	0.77378	0.83812	0.7522	0.78669	0.83958
GO_DNA_BIOSYNTHETIC_PROCESS	113	0.7681	0.35749	0.82702	0.8494	0.46	0.91591
GO_DNA_CATABOLIC_PROCESS	25	0.42978	0.80581	0.23174	0.51889	0.86422	0.33466
GO_DNA_CATABOLIC_PROCESS_ENDONUCLEOLYTIC	19	0.40711	0.50432	0.2818	0.49157	0.60668	0.39537
GO_DNA_CONFORMATION_CHANGE	239	0.12785	0.0061348	0.057965	0.1226	0.0040841	0.033322
GO_DNA_DAMAGE_RESPONSE_DETECTION_OF_DNA_DAMAGE	35	0.15974	0.18109	0.053808	0.21299	0.22037	0.083682
GO_DNA_DAMAGE_RESPONSE_SIGNAL_TRANSDUCTION_RESULTING_IN_TRANSCRIPTION	13	0.32004	0.53304	0.29591	0.33221	0.52619	0.29244
GO_DNA_DEALKYLATION	20	0.87064	0.29161	0.45955	0.88432	0.31388	0.45469
GO_DNA_DEMETHYLATION	15	0.90054	0.52315	0.37312	0.91377	0.54161	0.36951
GO_DNA_DEPENDENT_DNA_REPLICATION	95	0.57521	0.16534	0.2823	0.54703	0.14595	0.24211
GO_DNA_DEPENDENT_DNA_REPLICATION_MAINTENANCE_OF_FIDELITY	23	0.99274	0.85467	0.64723	0.99382	0.86486	0.67784
GO_DNA_DOUBLE_STRAND_BREAK_PROCESSING	18	0.80746	0.56796	0.81396	0.83481	0.56988	0.82263
GO_DNA_GEOMETRIC_CHANGE	74	0.55172	0.070423	0.082496	0.6239	0.086236	0.095309
GO_DNA_INTEGRATION	9	0.1604	0.393	0.066715	0.16931	0.41694	0.07454
GO_DNA_INTEGRITY_CHECKPOINT	143	0.0266	0.0019706	0.0040699	0.041179	0.0024361	0.0055907
GO_DNA_LIGATION	16	0.76903	0.34929	0.41704	0.78377	0.34758	0.37995
GO_DNA_LIGATION_INVOLVED_IN_DNA_REPAIR	12	0.80719	0.88659	0.53026	0.83057	0.89304	0.52298
GO_DNA_METABOLIC_PROCESS	717	0.75529	0.48817	0.076513	0.86608	0.61338	0.12821
GO_DNA_METHYLATION	44	0.77472	0.77378	0.83812	0.7522	0.78669	0.83958
GO_DNA_METHYLATION_INVOLVED_IN_GAMETE_GENERATION	18	0.91151	0.84765	0.88107	0.88875	0.85158	0.86693
GO_DNA_METHYLATION_OR_DEMETHYLATION	58	0.89307	0.74505	0.76893	0.8889	0.76642	0.77357
GO_DNA_MODIFICATION	78	0.82657	0.60193	0.89326	0.81764	0.62428	0.87975
GO_DNA_PACKAGING	166	0.043794	0.0062973	0.18211	0.027129	0.0027405	0.087568
GO_DNA_RECOMBINATION	198	0.75486	0.13015	0.62143	0.72516	0.10373	0.57888
GO_DNA_REPAIR	454	0.75373	0.5483	0.091852	0.86422	0.66466	0.16112
GO_DNA_REPLICATION	203	0.3611	0.068655	0.37169	0.40328	0.06948	0.3949
GO_DNA_REPLICATION_CHECKPOINT	15	0.47496	0.047819	0.35831	0.41204	0.040206	0.26005
GO_DNA_REPLICATION_DEPENDENT_NUCLEOSOME_ASSEMBLY	30	0.92168	0.51314	0.54515	0.9104	0.46778	0.48843
GO_DNA_REPLICATION_DEPENDENT_NUCLEOSOME_ORGANIZATION	30	0.92168	0.51314	0.54515	0.9104	0.46778	0.48843
GO_DNA_REPLICATION_INDEPENDENT_NUCLEOSOME_ASSEMBLY	48	0.68712	0.74861	0.80122	0.68233	0.719	0.71358
GO_DNA_REPLICATION_INDEPENDENT_NUCLEOSOME_ORGANIZATION	48	0.68712	0.74861	0.80122	0.68233	0.719	0.71358
GO_DNA_REPLICATION_INITIATION	26	0.045058	0.0072617	0.22087	0.021854	0.0032745	0.1213
GO_DNA_STRAND_ELONGATION	28	0.81029	0.44924	0.2991	0.82513	0.4475	0.29366
GO_DNA_STRAND_ELONGATION_INVOLVED_IN_DNA_REPLICATION	23	0.68785	0.7506	0.31512	0.67054	0.72883	0.25895
GO_DNA_SYNTHESIS_INVOLVED_IN_DNA_REPAIR	73	0.61067	0.35424	0.67639	0.66992	0.39412	0.77594
GO_DNA_TEMPLATED_TRANSCRIPTION_ELONGATION	93	0.66922	0.69437	0.50859	0.78233	0.77507	0.60317
GO_DNA_TEMPLATED_TRANSCRIPTION_INITIATION	190	0.53981	0.53045	0.15639	0.65624	0.65136	0.25392
GO_DNA_TEMPLATED_TRANSCRIPTION_TERMINATION	94	0.25091	0.23065	0.33768	0.42962	0.32609	0.47846
GO_DNA_TEMPLATED_TRANSCRIPTIONAL_PREINITIATION_COMPLEX_ASSEMBLY	8	0.68455	0.15282	0.54001	0.70671	0.17974	0.587
GO_DOLICHOL_LINKED_OLIGOSACCHARIDE_BIOSYNTHETIC_PROCESS	19	0.2065	0.34023	0.31435	0.21359	0.33479	0.32642
GO_DOPAMINE_METABOLIC_PROCESS	20	0.021328	0.23622	0.30877	0.015094	0.20257	0.25485
GO_DOPAMINE_RECEPTOR_SIGNALING_PATHWAY	29	0.13134	0.32509	0.39612	0.1162	0.29234	0.35375
GO_DOPAMINE_TRANSPORT	11	0.25535	0.44025	0.59207	0.18385	0.34465	0.55535
GO_DOPAMINERGIC_NEURON_DIFFERENTIATION	27	0.48823	0.36799	0.4939	0.44069	0.32971	0.43778
GO_DORSAL_SPINAL_CORD_DEVELOPMENT	21	0.48462	0.43395	0.32193	0.38098	0.32174	0.2238
GO_DORSAL_VENTRAL_AXIS_SPECIFICATION	20	0.063127	0.061393	0.56925	0.069342	0.064783	0.61597
GO_DORSAL_VENTRAL_NEURAL_TUBE_PATTERNING	17	0.47501	0.41894	0.46829	0.51313	0.44006	0.48216
GO_DORSAL_VENTRAL_PATTERN_FORMATION	91	0.063721	0.05115	0.38245	0.061442	0.043903	0.3816
GO_DOUBLE_STRAND_BREAK_REPAIR	159	0.97578	0.65784	0.79789	0.98038	0.66601	0.83622
GO_DRUG_CATABOLIC_PROCESS	13	0.7684	0.21132	0.65808	0.70259	0.15414	0.53598
GO_DRUG_METABOLIC_PROCESS	38	0.80391	0.056498	0.62894	0.73909	0.038637	0.51
GO_DRUG_TRANSMEMBRANE_TRANSPORT	18	0.74445	0.27074	0.81425	0.70512	0.26041	0.80166
GO_DRUG_TRANSPORT	24	0.80124	0.24843	0.92685	0.77139	0.23486	0.91339
GO_DSRNA_FRAGMENTATION	22	0.26927	0.13085	0.0066522	0.32842	0.15905	0.010131
GO_EAR_DEVELOPMENT	192	0.10518	0.64387	0.029819	0.11931	0.68509	0.03935
GO_EAR_MORPHOGENESIS	111	0.30961	0.75619	0.038409	0.30346	0.76252	0.040264
GO_EARLY_ENDOSOME_TO_GOLGI_TRANSPORT	12	0.61	0.46131	0.7797	0.69917	0.52522	0.83813
GO_EATING_BEHAVIOR	30	0.31656	0.60012	0.1779	0.22438	0.49088	0.10653
GO_ECTODERM_DEVELOPMENT	19	0.67151	0.77487	0.38637	0.61445	0.76558	0.33441
GO_ECTODERMAL_PLACODE_DEVELOPMENT	14	0.015299	0.071754	0.32615	0.021813	0.093775	0.41187
GO_ECTODERMAL_PLACODE_FORMATION	14	0.015299	0.071754	0.32615	0.021813	0.093775	0.41187
GO_ECTODERMAL_PLACODE_MORPHOGENESIS	14	0.015299	0.071754	0.32615	0.021813	0.093775	0.41187
GO_ELECTRON_TRANSPORT_CHAIN	89	0.12282	0.45525	0.4367	0.21722	0.63251	0.66474
GO_EMBRYO_DEVELOPMENT	870	0.0003777	0.00021736	4.8736e-05	0.0023169	0.0013356	0.00076595
GO_EMBRYO_DEVELOPMENT_ENDING_IN_BIRTH_OR_EGG_HATCHING	537	0.00078711	0.0059875	0.00015947	0.0040386	0.019338	0.0014491
GO_EMBRYO_IMPLANTATION	37	0.78307	0.94616	0.77687	0.83625	0.96685	0.87077
GO_EMBRYONIC_AXIS_SPECIFICATION	30	0.51366	0.097904	0.80297	0.4927	0.087351	0.78746
GO_EMBRYONIC_CAMERA_TYPE_EYE_DEVELOPMENT	34	0.00019064	0.057942	0.012945	0.00027283	0.074666	0.015839
GO_EMBRYONIC_CAMERA_TYPE_EYE_FORMATION	12	4.86e-05	0.011044	0.00064938	4.0994e-05	0.0096888	0.00042334
GO_EMBRYONIC_CAMERA_TYPE_EYE_MORPHOGENESIS	23	3.6887e-05	0.0050078	0.0041517	2.6572e-05	0.0036373	0.0021604
GO_EMBRYONIC_CRANIAL_SKELETON_MORPHOGENESIS	45	0.21868	0.34126	0.0015458	0.27804	0.39265	0.0040803
GO_EMBRYONIC_DIGESTIVE_TRACT_DEVELOPMENT	33	0.72767	0.80652	0.40086	0.75779	0.82263	0.45431
GO_EMBRYONIC_DIGESTIVE_TRACT_MORPHOGENESIS	17	0.53426	0.88335	0.092799	0.51243	0.87043	0.080354
GO_EMBRYONIC_DIGIT_MORPHOGENESIS	61	0.021147	0.13351	0.0094859	0.049051	0.22784	0.029475
GO_EMBRYONIC_FORELIMB_MORPHOGENESIS	32	0.076477	0.66948	0.0003118	0.1102	0.73374	0.00074619
GO_EMBRYONIC_HEART_TUBE_DEVELOPMENT	72	0.10301	0.038407	0.086819	0.14724	0.066188	0.16653
GO_EMBRYONIC_HEART_TUBE_MORPHOGENESIS	61	0.23091	0.037749	0.25632	0.27442	0.058023	0.37516
GO_EMBRYONIC_HEMOPOIESIS	19	0.2333	0.086587	0.0055274	0.33528	0.13261	0.010569
GO_EMBRYONIC_HINDLIMB_MORPHOGENESIS	28	0.18163	0.37286	0.023078	0.18891	0.37945	0.026232
GO_EMBRYONIC_MORPHOGENESIS	529	0.00040676	0.0016152	2.2508e-05	0.0014419	0.0055756	0.00021864
GO_EMBRYONIC_ORGAN_DEVELOPMENT	395	0.0016727	0.010512	9.521e-05	0.0054609	0.028046	0.00067337
GO_EMBRYONIC_ORGAN_MORPHOGENESIS	274	0.0046323	0.0076259	0.00062097	0.0072578	0.012719	0.0017293
GO_EMBRYONIC_PATTERN_SPECIFICATION	54	0.44649	0.38678	0.63128	0.45207	0.37708	0.65028
GO_EMBRYONIC_PLACENTA_DEVELOPMENT	78	0.06243	0.080078	0.020271	0.086412	0.1066	0.02788
GO_EMBRYONIC_PLACENTA_MORPHOGENESIS	21	0.18918	0.17411	0.20353	0.19089	0.16413	0.16503
GO_EMBRYONIC_SKELETAL_JOINT_DEVELOPMENT	14	0.0097397	0.025275	0.093014	0.015379	0.036464	0.14119
GO_EMBRYONIC_SKELETAL_SYSTEM_DEVELOPMENT	120	0.082693	0.24508	0.023355	0.11998	0.28637	0.041344
GO_EMBRYONIC_SKELETAL_SYSTEM_MORPHOGENESIS	92	0.087879	0.25937	0.010212	0.12681	0.30056	0.021463
GO_EMBRYONIC_VISCEROCRANIUM_MORPHOGENESIS	11	0.33794	0.71543	0.32986	0.39787	0.74924	0.39067
GO_ENAMEL_MINERALIZATION	10	0.32601	0.062502	0.44386	0.33031	0.059618	0.42295
GO_ENDOCARDIAL_CUSHION_FORMATION	15	0.7898	0.85184	0.45046	0.83384	0.90174	0.61323
GO_ENDOCARDIAL_CUSHION_MORPHOGENESIS	22	0.087801	0.41506	0.0013816	0.11846	0.51348	0.0047926
GO_ENDOCARDIUM_DEVELOPMENT	11	0.54558	0.71495	0.74252	0.59337	0.76807	0.79993
GO_ENDOCHONDRAL_BONE_MORPHOGENESIS	44	0.00057142	0.00068921	0.0093657	0.0013098	0.001786	0.025757
GO_ENDOCHONDRAL_OSSIFICATION	25	0.00091462	2.3757e-05	0.022145	0.0012007	3.3798e-05	0.028841
GO_ENDOCRINE_PANCREAS_DEVELOPMENT	40	0.10312	0.54463	0.016815	0.084075	0.50011	0.011133
GO_ENDOCRINE_PROCESS	39	0.0041816	0.0050977	0.054384	0.005137	0.0056536	0.068641
GO_ENDOCRINE_SYSTEM_DEVELOPMENT	121	0.013809	0.53824	0.00016094	0.010683	0.47168	6.8204e-05
GO_ENDOCYTIC_RECYCLING	25	0.78348	0.56998	0.42187	0.83592	0.63435	0.51143
GO_ENDOCYTOSIS	470	0.10377	0.21741	0.023826	0.20249	0.35424	0.056803
GO_ENDODERM_DEVELOPMENT	70	0.0084028	0.0036371	0.013104	0.016581	0.0083669	0.046895
GO_ENDODERM_FORMATION	50	0.0085517	0.0041758	0.022529	0.015629	0.007759	0.056167
GO_ENDODERMAL_CELL_DIFFERENTIATION	40	0.0040868	0.0087041	0.021147	0.007926	0.01502	0.053974
GO_ENDODERMAL_CELL_FATE_COMMITMENT	13	0.051328	0.020972	0.6422	0.054054	0.021431	0.65373
GO_ENDOMEMBRANE_SYSTEM_ORGANIZATION	456	0.61938	0.74109	0.54285	0.81526	0.8705	0.71971
GO_ENDOPLASMIC_RETICULUM_CALCIUM_ION_HOMEOSTASIS	19	0.58066	0.78952	0.59336	0.62307	0.8158	0.64931
GO_ENDOPLASMIC_RETICULUM_ORGANIZATION	37	0.36981	0.16578	0.24161	0.40744	0.18009	0.22858
GO_ENDOPLASMIC_RETICULUM_TO_CYTOSOL_TRANSPORT	23	0.72062	0.50128	0.68123	0.7741	0.56087	0.74081
GO_ENDOSOME_ORGANIZATION	60	0.25944	0.76896	0.49429	0.3973	0.86163	0.65932
GO_ENDOSOME_TO_LYSOSOME_TRANSPORT	39	0.73049	0.70449	0.6761	0.83879	0.77637	0.78247
GO_ENDOTHELIAL_CELL_DEVELOPMENT	42	0.24792	0.048258	0.48741	0.30905	0.080948	0.58275
GO_ENDOTHELIAL_CELL_DIFFERENTIATION	69	0.024137	0.0042702	0.093467	0.047062	0.011844	0.17905
GO_ENDOTHELIAL_CELL_MIGRATION	54	0.047376	0.00055145	0.018334	0.08004	0.0016126	0.04102
GO_ENDOTHELIAL_CELL_PROLIFERATION	23	0.23228	0.11905	0.27208	0.30645	0.16656	0.37611
GO_ENDOTHELIAL_TUBE_MORPHOGENESIS	11	0.34396	0.57065	0.48059	0.38116	0.60961	0.52511
GO_ENDOTHELIUM_DEVELOPMENT	87	0.023966	0.013246	0.02767	0.052507	0.036145	0.078704
GO_ENERGY_COUPLED_PROTON_TRANSPORT_DOWN_ELECTROCHEMICAL_GRADIENT	23	0.96354	0.70961	0.99181	0.97373	0.78275	0.9959
GO_ENERGY_DERIVATION_BY_OXIDATION_OF_ORGANIC_COMPOUNDS	204	0.073344	0.46951	0.35746	0.17822	0.70291	0.68879
GO_ENERGY_HOMEOSTASIS	13	0.0089679	0.33855	0.019199	0.011135	0.37407	0.028547
GO_ENERGY_RESERVE_METABOLIC_PROCESS	67	0.14825	0.48669	0.30121	0.2143	0.59923	0.50517
GO_ENSHEATHMENT_OF_NEURONS	89	0.12393	0.1641	0.27536	0.1587	0.19384	0.2958
GO_ENTERIC_NERVOUS_SYSTEM_DEVELOPMENT	11	0.023529	0.098128	0.0039404	0.020476	0.095024	0.0043089
GO_ENTEROENDOCRINE_CELL_DIFFERENTIATION	19	0.03881	0.12437	0.012376	0.035808	0.11929	0.0093871
GO_ENTRAINMENT_OF_CIRCADIAN_CLOCK	26	0.17389	0.052888	0.25701	0.1903	0.052434	0.28376
GO_ENTRAINMENT_OF_CIRCADIAN_CLOCK_BY_PHOTOPERIOD	19	0.15479	0.060427	0.13753	0.19869	0.076073	0.19226
GO_ENTRY_INTO_CELL_OF_OTHER_ORGANISM_INVOLVED_IN_SYMBIOTIC_INTERACTION	86	0.80879	0.92461	0.020333	0.831	0.93303	0.021594
GO_ENTRY_INTO_HOST	86	0.80879	0.92461	0.020333	0.831	0.93303	0.021594
GO_ENTRY_INTO_HOST_CELL	86	0.80879	0.92461	0.020333	0.831	0.93303	0.021594
GO_ENTRY_INTO_OTHER_ORGANISM_INVOLVED_IN_SYMBIOTIC_INTERACTION	86	0.80879	0.92461	0.020333	0.831	0.93303	0.021594
GO_ENZYME_LINKED_RECEPTOR_PROTEIN_SIGNALING_PATHWAY	664	0.012408	0.046745	0.012059	0.046444	0.13807	0.061769
GO_EPHRIN_RECEPTOR_SIGNALING_PATHWAY	83	0.77306	0.58274	0.87837	0.83471	0.67497	0.8982
GO_EPIBOLY	22	0.95824	0.89783	0.74599	0.96129	0.90614	0.7722
GO_EPIDERMAL_CELL_DIFFERENTIATION	140	0.36766	0.36795	0.16962	0.34936	0.32105	0.13505
GO_EPIDERMAL_GROWTH_FACTOR_RECEPTOR_SIGNALING_PATHWAY	54	0.13048	0.062011	0.28874	0.17034	0.078509	0.37504
GO_EPIDERMIS_DEVELOPMENT	245	0.2209	0.27353	0.6545	0.16574	0.20725	0.57258
GO_EPIDERMIS_MORPHOGENESIS	28	0.25968	0.28095	0.59474	0.28657	0.28807	0.63049
GO_EPITHELIAL_CELL_APOPTOTIC_PROCESS	25	0.75066	0.21819	0.23356	0.79473	0.24181	0.2528
GO_EPITHELIAL_CELL_CELL_ADHESION	14	0.032898	0.049901	0.0064329	0.048383	0.077629	0.013393
GO_EPITHELIAL_CELL_DEVELOPMENT	178	0.0022508	0.00022761	0.0013576	0.0029321	0.00028976	0.0015566
GO_EPITHELIAL_CELL_DIFFERENTIATION	480	0.063105	0.024343	0.0039506	0.090712	0.035632	0.0070158
GO_EPITHELIAL_CELL_DIFFERENTIATION_INVOLVED_IN_KIDNEY_DEVELOPMENT	23	0.021746	0.004577	0.0157	0.040906	0.0094726	0.038943
GO_EPITHELIAL_CELL_DIFFERENTIATION_INVOLVED_IN_PROSTATE_GLAND_DEVELOPMENT	11	0.34157	0.13969	0.46037	0.3404	0.13158	0.47758
GO_EPITHELIAL_CELL_FATE_COMMITMENT	14	0.066635	0.46232	0.22221	0.094886	0.5527	0.30423
GO_EPITHELIAL_CELL_MATURATION	15	0.080595	0.18714	0.022136	0.078427	0.16413	0.018127
GO_EPITHELIAL_CELL_MORPHOGENESIS	39	0.00011948	0.0005301	0.00011562	0.00017881	0.00088079	0.00016736
GO_EPITHELIAL_CELL_PROLIFERATION	88	0.12957	0.22704	0.00024308	0.15145	0.27126	0.00036855
GO_EPITHELIAL_CILIUM_MOVEMENT	17	0.58719	0.5682	0.79654	0.4696	0.4673	0.67651
GO_EPITHELIAL_STRUCTURE_MAINTENANCE	20	0.34355	0.45637	0.54789	0.3113	0.42545	0.47594
GO_EPITHELIAL_TO_MESENCHYMAL_TRANSITION	55	0.35969	0.061555	0.026689	0.42027	0.094172	0.048283
GO_EPITHELIAL_TO_MESENCHYMAL_TRANSITION_INVOLVED_IN_ENDOCARDIAL_CUSHION_FORMATION	11	0.65803	0.77614	0.54235	0.73186	0.84586	0.70269
GO_EPITHELIAL_TUBE_BRANCHING_INVOLVED_IN_LUNG_MORPHOGENESIS	25	0.13945	0.11315	0.063566	0.14596	0.11146	0.064943
GO_EPITHELIUM_DEVELOPMENT	915	0.0019462	0.0084633	0.00062449	0.0040215	0.015689	0.002059
GO_EPOXYGENASE_P450_PATHWAY	18	0.64446	0.12286	0.90029	0.60093	0.11511	0.88159
GO_ER_ASSOCIATED_UBIQUITIN_DEPENDENT_PROTEIN_CATABOLIC_PROCESS	60	0.5888	0.36802	0.61895	0.68345	0.45112	0.65512
GO_ER_NUCLEUS_SIGNALING_PATHWAY	33	0.74334	0.23691	0.39216	0.82071	0.32952	0.51692
GO_ER_TO_GOLGI_VESICLE_MEDIATED_TRANSPORT	159	0.2878	0.17443	0.32877	0.46335	0.30471	0.49676
GO_ERAD_PATHWAY	73	0.46799	0.48254	0.43677	0.56653	0.56496	0.46863
GO_ERBB_SIGNALING_PATHWAY	78	0.064339	0.045445	0.077542	0.086584	0.057964	0.1212
GO_ERBB2_SIGNALING_PATHWAY	39	0.31908	0.36617	0.42873	0.36545	0.40531	0.50517
GO_ERK1_AND_ERK2_CASCADE	22	0.36169	0.19646	0.096918	0.39676	0.2325	0.11045
GO_ERROR_FREE_TRANSLESION_SYNTHESIS	19	0.68049	0.51833	0.25406	0.75838	0.61056	0.37984
GO_ERROR_PRONE_TRANSLESION_SYNTHESIS	19	0.044578	0.13443	0.22223	0.069189	0.17731	0.32633
GO_ERYTHROCYTE_DEVELOPMENT	22	0.51959	0.42061	0.085649	0.58067	0.47993	0.11579
GO_ERYTHROCYTE_HOMEOSTASIS	67	0.12535	0.50372	0.1423	0.19155	0.62011	0.23715
GO_ERYTHROCYTE_MATURATION	10	0.84457	0.74862	0.28478	0.8638	0.77021	0.31776
GO_ERYTHROSE_4_PHOSPHATE_PHOSPHOENOLPYRUVATE_FAMILY_AMINO_ACID_CATABOLIC_PROCESS	11	0.51775	0.21676	0.87063	0.4466	0.16698	0.82469
GO_ERYTHROSE_4_PHOSPHATE_PHOSPHOENOLPYRUVATE_FAMILY_AMINO_ACID_METABOLIC_PROCESS	11	0.51775	0.21676	0.87063	0.4466	0.16698	0.82469
GO_ESTABLISHMENT_OF_CELL_POLARITY	85	0.64821	0.29721	0.67987	0.68577	0.34538	0.65375
GO_ESTABLISHMENT_OF_ENDOTHELIAL_BARRIER	28	0.93205	0.27346	0.956	0.9453	0.33454	0.96641
GO_ESTABLISHMENT_OF_ENDOTHELIAL_INTESTINAL_BARRIER	10	0.98589	0.93939	0.78348	0.99142	0.95959	0.83288
GO_ESTABLISHMENT_OF_EPITHELIAL_CELL_POLARITY	22	0.90479	0.68838	0.90493	0.91077	0.71548	0.90381
GO_ESTABLISHMENT_OF_LOCALIZATION_BY_MOVEMENT_ALONG_MICROTUBULE	93	0.78084	0.68477	0.81979	0.84071	0.74648	0.85873
GO_ESTABLISHMENT_OF_LOCALIZATION_IN_CELL	1595	0.69271	0.33934	0.84744	0.93399	0.63823	0.96505
GO_ESTABLISHMENT_OF_MITOCHONDRION_LOCALIZATION	16	0.37697	0.73858	0.37759	0.47045	0.80771	0.48765
GO_ESTABLISHMENT_OF_MITOTIC_SPINDLE_LOCALIZATION	24	0.62108	0.19235	0.96726	0.64266	0.19863	0.95734
GO_ESTABLISHMENT_OF_MITOTIC_SPINDLE_ORIENTATION	20	0.24949	0.14322	0.93014	0.27143	0.15058	0.91538
GO_ESTABLISHMENT_OF_NUCLEUS_LOCALIZATION	14	0.19463	0.25884	0.19546	0.24591	0.29402	0.24155
GO_ESTABLISHMENT_OF_PROTEIN_LOCALIZATION	1361	0.76944	0.51401	0.62184	0.95515	0.79603	0.86683
GO_ESTABLISHMENT_OF_PROTEIN_LOCALIZATION_TO_CHROMOSOME	13	0.1974	0.10985	0.80436	0.23251	0.12516	0.8351
GO_ESTABLISHMENT_OF_PROTEIN_LOCALIZATION_TO_ENDOPLASMIC_RETICULUM	98	0.12606	0.33348	0.07644	0.26047	0.52785	0.18697
GO_ESTABLISHMENT_OF_PROTEIN_LOCALIZATION_TO_GOLGI	17	0.8808	0.93005	0.71764	0.90599	0.93904	0.75487
GO_ESTABLISHMENT_OF_PROTEIN_LOCALIZATION_TO_MEMBRANE	253	0.36419	0.47078	0.18326	0.5588	0.65247	0.34799
GO_ESTABLISHMENT_OF_PROTEIN_LOCALIZATION_TO_ORGANELLE	347	0.31734	0.65027	0.41561	0.62151	0.8573	0.72092
GO_ESTABLISHMENT_OF_PROTEIN_LOCALIZATION_TO_PLASMA_MEMBRANE	89	0.57645	0.33276	0.068122	0.6672	0.40492	0.096969
GO_ESTABLISHMENT_OF_PROTEIN_LOCALIZATION_TO_VACUOLE	31	0.71632	0.8541	0.74524	0.81438	0.90827	0.84498
GO_ESTABLISHMENT_OF_SPINDLE_ORIENTATION	26	0.18358	0.37621	0.83871	0.18686	0.38016	0.79106
GO_ESTABLISHMENT_OF_TISSUE_POLARITY	16	0.72868	0.64844	0.93405	0.7013	0.62838	0.92017
GO_ESTABLISHMENT_OR_MAINTENANCE_OF_APICAL_BASAL_CELL_POLARITY	34	0.8224	0.71206	0.50071	0.80597	0.68866	0.4355
GO_ESTABLISHMENT_OR_MAINTENANCE_OF_BIPOLAR_CELL_POLARITY	34	0.8224	0.71206	0.50071	0.80597	0.68866	0.4355
GO_ESTABLISHMENT_OR_MAINTENANCE_OF_CELL_POLARITY	136	0.63954	0.25117	0.53582	0.62799	0.26521	0.47451
GO_ESTABLISHMENT_OR_MAINTENANCE_OF_EPITHELIAL_CELL_APICAL_BASAL_POLARITY	27	0.8643	0.76239	0.43195	0.84952	0.73583	0.36548
GO_ESTABLISHMENT_OR_MAINTENANCE_OF_MONOPOLAR_CELL_POLARITY	15	0.83913	0.2939	0.26294	0.81661	0.28036	0.20188
GO_ESTABLISHMENT_OR_MAINTENANCE_OF_TRANSMEMBRANE_ELECTROCHEMICAL_GRADIENT	13	0.11078	0.16421	0.035909	0.095771	0.15503	0.031322
GO_ESTROGEN_BIOSYNTHETIC_PROCESS	11	0.62431	0.092365	0.46985	0.56715	0.07225	0.37749
GO_ESTROGEN_METABOLIC_PROCESS	23	0.22652	0.091918	0.11897	0.20073	0.084064	0.090253
GO_ESTROUS_CYCLE	19	0.54434	0.64874	0.41649	0.5703	0.66042	0.43719
GO_ETHANOL_METABOLIC_PROCESS	14	0.61171	0.48308	0.097068	0.63345	0.48405	0.12345
GO_ETHANOLAMINE_CONTAINING_COMPOUND_METABOLIC_PROCESS	83	0.87863	0.87796	0.9536	0.86344	0.86294	0.92632
GO_ETHER_METABOLIC_PROCESS	12	0.37202	0.94214	0.033873	0.33756	0.94403	0.029737
GO_EXCITATORY_POSTSYNAPTIC_POTENTIAL	25	0.31256	0.254	0.95371	0.23	0.20771	0.93306
GO_EXCRETION	42	0.87585	0.32958	0.89111	0.81646	0.24969	0.82616
GO_EXECUTION_PHASE_OF_APOPTOSIS	52	0.18446	0.0060297	0.093785	0.23131	0.0083994	0.096709
GO_EXIT_FROM_MITOSIS	12	0.83288	0.76931	0.66048	0.82242	0.76356	0.6603
GO_EXOCRINE_SYSTEM_DEVELOPMENT	44	0.018713	0.048991	0.010565	0.024211	0.067271	0.019276
GO_EXOCYTOSIS	295	0.93981	0.45455	0.65968	0.9573	0.50057	0.70736
GO_EXOGENOUS_DRUG_CATABOLIC_PROCESS	10	0.87462	0.13104	0.82418	0.83347	0.095567	0.76278
GO_EXPLORATION_BEHAVIOR	23	0.30936	0.69409	0.13227	0.23733	0.61137	0.063836
GO_EXTRACELLULAR_FIBRIL_ORGANIZATION	13	0.63279	0.71755	0.62385	0.72587	0.82002	0.77878
GO_EXTRACELLULAR_MATRIX_ASSEMBLY	14	0.6911	0.46402	0.0021585	0.76656	0.61734	0.012573
GO_EXTRACELLULAR_MATRIX_DISASSEMBLY	73	0.02767	0.27459	0.0030159	0.03968	0.36666	0.0060103
GO_EXTRACELLULAR_NEGATIVE_REGULATION_OF_SIGNAL_TRANSDUCTION	13	0.0067875	0.087473	0.001377	0.0081112	0.10825	0.0018528
GO_EXTRACELLULAR_REGULATION_OF_SIGNAL_TRANSDUCTION	13	0.0067875	0.087473	0.001377	0.0081112	0.10825	0.0018528
GO_EXTRACELLULAR_STRUCTURE_ORGANIZATION	291	0.30724	0.093796	0.0024795	0.54859	0.26691	0.039202
GO_EXTRINSIC_APOPTOTIC_SIGNALING_PATHWAY	97	0.73333	0.69835	0.44902	0.83222	0.77211	0.51373
GO_EXTRINSIC_APOPTOTIC_SIGNALING_PATHWAY_IN_ABSENCE_OF_LIGAND	33	0.39101	0.37361	0.50005	0.44692	0.4064	0.50326
GO_EXTRINSIC_APOPTOTIC_SIGNALING_PATHWAY_VIA_DEATH_DOMAIN_RECEPTORS	37	0.87101	0.62803	0.88294	0.89001	0.65766	0.88703
GO_EYE_DEVELOPMENT	320	0.001597	0.010811	0.00041427	0.0024556	0.020058	0.0011109
GO_EYE_MORPHOGENESIS	133	0.0014559	0.051289	0.00023132	0.0013383	0.049249	0.00019913
GO_EYE_PHOTORECEPTOR_CELL_DEVELOPMENT	31	0.21124	0.23233	0.18371	0.13959	0.16509	0.11855
GO_EYE_PHOTORECEPTOR_CELL_DIFFERENTIATION	42	0.26589	0.44848	0.21553	0.17938	0.36109	0.14582
GO_EYELID_DEVELOPMENT_IN_CAMERA_TYPE_EYE	13	0.276	0.85921	0.21823	0.31416	0.88957	0.28071
GO_FACE_DEVELOPMENT	48	0.06037	0.50765	0.0031453	0.12308	0.67874	0.010847
GO_FAT_CELL_DIFFERENTIATION	106	0.00025468	0.011943	0.00020829	0.00063736	0.029041	0.0010678
GO_FAT_SOLUBLE_VITAMIN_METABOLIC_PROCESS	32	0.97136	0.77236	0.85008	0.95533	0.71254	0.79471
GO_FATTY_ACID_BETA_OXIDATION	50	0.16732	0.62096	0.61331	0.17832	0.65448	0.65301
GO_FATTY_ACID_BETA_OXIDATION_USING_ACYL_COA_DEHYDROGENASE	18	0.070848	0.38785	0.46717	0.076338	0.38814	0.49536
GO_FATTY_ACID_BETA_OXIDATION_USING_ACYL_COA_OXIDASE	12	0.54855	0.29742	0.93485	0.55145	0.28167	0.92902
GO_FATTY_ACID_BIOSYNTHETIC_PROCESS	108	0.78509	0.30705	0.93396	0.81632	0.35463	0.95209
GO_FATTY_ACID_CATABOLIC_PROCESS	72	0.11125	0.7605	0.67673	0.12614	0.79987	0.71816
GO_FATTY_ACID_DERIVATIVE_BIOSYNTHETIC_PROCESS	42	0.62685	0.58161	0.74302	0.64459	0.61756	0.78586
GO_FATTY_ACID_DERIVATIVE_METABOLIC_PROCESS	90	0.54952	0.61157	0.83799	0.50744	0.58442	0.83101
GO_FATTY_ACID_DERIVATIVE_TRANSPORT	20	0.5541	0.62478	0.87517	0.54983	0.6249	0.86154
GO_FATTY_ACID_ELONGATION	12	0.378	0.55478	0.80768	0.36717	0.53762	0.76366
GO_FATTY_ACID_HOMEOSTASIS	12	0.046553	0.012046	0.30721	0.050067	0.013176	0.29858
GO_FATTY_ACID_METABOLIC_PROCESS	286	0.43019	0.75053	0.84818	0.46937	0.78763	0.88387
GO_FATTY_ACID_TRANSPORT	54	0.14908	0.27714	0.36602	0.13999	0.28835	0.38019
GO_FATTY_ACYL_COA_METABOLIC_PROCESS	48	0.63664	0.58579	0.94346	0.64815	0.54656	0.927
GO_FC_EPSILON_RECEPTOR_SIGNALING_PATHWAY	120	0.61196	0.82908	0.80227	0.77976	0.91402	0.89378
GO_FC_GAMMA_RECEPTOR_SIGNALING_PATHWAY	73	0.47523	0.068175	0.44207	0.56156	0.097382	0.49175
GO_FC_RECEPTOR_SIGNALING_PATHWAY	179	0.35737	0.53305	0.64577	0.55151	0.69125	0.769
GO_FEAR_RESPONSE	27	0.1119	0.0050665	0.90556	0.082186	0.0037605	0.85137
GO_FEEDING_BEHAVIOR	85	0.32226	0.78519	0.32332	0.20311	0.65637	0.18887
GO_FEMALE_GAMETE_GENERATION	93	0.55871	0.55501	0.63666	0.48042	0.49263	0.57309
GO_FEMALE_GENITALIA_DEVELOPMENT	16	0.49416	0.22536	0.1127	0.46581	0.18767	0.073539
GO_FEMALE_MEIOTIC_DIVISION	26	0.58702	0.21135	0.73395	0.53095	0.18751	0.70266
GO_FEMALE_SEX_DIFFERENTIATION	112	0.22749	0.064585	0.11134	0.20773	0.057115	0.089174
GO_FERRIC_IRON_TRANSPORT	38	0.51112	0.6997	0.50918	0.49312	0.69477	0.46762
GO_FERTILIZATION	142	0.60395	0.88098	0.55489	0.4745	0.81596	0.44527
GO_FIBRIL_ORGANIZATION	19	0.71527	0.69267	0.58868	0.78788	0.78527	0.72341
GO_FIBRINOLYSIS	21	0.58547	0.87705	0.38873	0.56832	0.87577	0.42073
GO_FIBROBLAST_GROWTH_FACTOR_RECEPTOR_SIGNALING_PATHWAY	82	0.61915	0.52809	0.50356	0.64647	0.5498	0.52348
GO_FILOPODIUM_ASSEMBLY	15	0.11578	0.25972	0.18732	0.1094	0.24665	0.13703
GO_FLAVONOID_METABOLIC_PROCESS	27	0.22488	0.73822	0.10796	0.1771	0.69075	0.084052
GO_FLUID_TRANSPORT	26	0.5446	0.1474	0.46686	0.50916	0.12557	0.42584
GO_FOCAL_ADHESION_ASSEMBLY	23	0.040822	0.10197	0.049661	0.055028	0.13456	0.095277
GO_FOLIC_ACID_CONTAINING_COMPOUND_BIOSYNTHETIC_PROCESS	12	0.10725	0.099086	0.27183	0.13466	0.12331	0.34974
GO_FOLIC_ACID_CONTAINING_COMPOUND_METABOLIC_PROCESS	28	0.1033	0.028949	0.56475	0.10063	0.027154	0.54462
GO_FOLIC_ACID_METABOLIC_PROCESS	17	0.15651	0.092099	0.37338	0.17365	0.10514	0.41273
GO_FOREBRAIN_CELL_MIGRATION	57	0.48647	0.48187	0.45035	0.48841	0.46182	0.43395
GO_FOREBRAIN_DEVELOPMENT	343	0.055224	0.3087	0.00087698	0.034529	0.226	0.00030706
GO_FOREBRAIN_GENERATION_OF_NEURONS	61	0.016233	0.29129	0.062485	0.0095415	0.23053	0.033809
GO_FOREBRAIN_MORPHOGENESIS	14	0.63701	0.86692	0.12441	0.622	0.84114	0.10012
GO_FOREBRAIN_NEURON_DEVELOPMENT	30	0.3158	0.668	0.15454	0.26177	0.62117	0.10931
GO_FOREBRAIN_NEURON_FATE_COMMITMENT	12	0.046561	0.38902	0.19253	0.033615	0.34561	0.14851
GO_FOREBRAIN_REGIONALIZATION	25	0.10572	0.085618	0.26931	0.092144	0.070703	0.24285
GO_FORELIMB_MORPHOGENESIS	39	0.050984	0.62207	0.00087377	0.069487	0.67153	0.0016739
GO_FORMATION_OF_PRIMARY_GERM_LAYER	108	0.0083038	0.00032331	0.02414	0.01577	0.00074227	0.060843
GO_FORMATION_OF_TRANSLATION_PREINITIATION_COMPLEX	19	0.31852	0.64687	0.71091	0.40536	0.74163	0.80237
GO_FRUCTOSE_METABOLIC_PROCESS	14	0.93618	0.87157	0.97915	0.92428	0.84863	0.97403
GO_FUCOSE_METABOLIC_PROCESS	16	0.05864	0.43769	0.075928	0.061588	0.4602	0.07921
GO_FUCOSYLATION	23	0.057263	0.16262	0.0079619	0.072227	0.19283	0.011605
GO_FUSION_OF_SPERM_TO_EGG_PLASMA_MEMBRANE	11	0.23279	0.65921	0.47325	0.18107	0.61099	0.42286
GO_G_PROTEIN_COUPLED_ACETYLCHOLINE_RECEPTOR_SIGNALING_PATHWAY	18	0.024014	0.23657	0.09316	0.012027	0.15902	0.064485
GO_G_PROTEIN_COUPLED_GLUTAMATE_RECEPTOR_SIGNALING_PATHWAY	13	0.83257	0.82685	0.96141	0.75364	0.75224	0.90645
GO_G_PROTEIN_COUPLED_PURINERGIC_NUCLEOTIDE_RECEPTOR_SIGNALING_PATHWAY	10	0.96304	0.76165	0.80756	0.94657	0.7105	0.72804
GO_G_PROTEIN_COUPLED_PURINERGIC_RECEPTOR_SIGNALING_PATHWAY	16	0.59896	0.85338	0.24161	0.53709	0.81494	0.18161
GO_G_PROTEIN_COUPLED_RECEPTOR_INTERNALIZATION	12	0.31661	0.47596	0.44344	0.31524	0.49278	0.47894
GO_G_PROTEIN_COUPLED_RECEPTOR_SIGNALING_PATHWAY	1073	0.82336	0.94635	0.93671	0.50988	0.78826	0.78365
GO_G_PROTEIN_COUPLED_RECEPTOR_SIGNALING_PATHWAY_COUPLED_TO_CYCLIC_NUCLEOTIDE_SECOND_MESSENGER	168	0.017581	0.29376	0.025221	0.0056589	0.18392	0.011397
GO_G1_DNA_DAMAGE_CHECKPOINT	73	0.13197	0.0028492	0.0043562	0.19324	0.0045128	0.0072243
GO_G1_S_TRANSITION_OF_MITOTIC_CELL_CYCLE	104	0.00016258	0.00014901	0.0016377	0.00019493	0.00014896	0.0011735
GO_G2_DNA_DAMAGE_CHECKPOINT	31	0.029341	0.11367	0.016787	0.025388	0.083017	0.013414
GO_GABAERGIC_NEURON_DIFFERENTIATION	14	0.42332	0.88698	0.27119	0.35123	0.85465	0.16602
GO_GALACTOSE_METABOLIC_PROCESS	12	0.93085	0.89022	0.54884	0.9434	0.90122	0.56504
GO_GAMETE_GENERATION	534	0.1071	0.12193	0.22921	0.054017	0.079078	0.14487
GO_GAMMA_AMINOBUTYRIC_ACID_SIGNALING_PATHWAY	21	0.92919	0.98129	0.92432	0.89422	0.96461	0.87196
GO_GANGLION_DEVELOPMENT	13	0.51602	0.77552	0.41778	0.56963	0.80532	0.45954
GO_GANGLIOSIDE_BIOSYNTHETIC_PROCESS	18	0.75005	0.7625	0.75793	0.70238	0.72374	0.70585
GO_GANGLIOSIDE_METABOLIC_PROCESS	26	0.76758	0.69373	0.8601	0.73843	0.64987	0.82982
GO_GAS_TRANSPORT	19	0.82311	0.78863	0.94111	0.80216	0.78228	0.92979
GO_GASTRULATION	151	0.0046243	0.00015584	0.015088	0.0088944	0.00044274	0.047076
GO_GASTRULATION_WITH_MOUTH_FORMING_SECOND	27	0.078567	0.063177	0.21712	0.089175	0.081902	0.2987
GO_GDP_METABOLIC_PROCESS	10	0.70334	0.17736	0.661	0.7019	0.18622	0.65345
GO_GENE_SILENCING	196	0.51837	0.3598	0.02284	0.60376	0.44484	0.037718
GO_GENE_SILENCING_BY_RNA	135	0.61612	0.64295	0.023435	0.68937	0.7135	0.033327
GO_GENERATION_OF_PRECURSOR_METABOLITES_AND_ENERGY	276	0.14142	0.70572	0.59935	0.28991	0.87607	0.85927
GO_GENETIC_IMPRINTING	19	0.54826	0.17677	0.87511	0.57775	0.19054	0.85706
GO_GENITALIA_DEVELOPMENT	42	0.29691	0.20485	0.096202	0.273	0.16361	0.067616
GO_GERM_CELL_DEVELOPMENT	201	0.37705	0.19926	0.23339	0.28331	0.16301	0.17404
GO_GLAND_DEVELOPMENT	384	0.039331	0.10473	0.0085902	0.051842	0.12399	0.010796
GO_GLAND_MORPHOGENESIS	95	0.084571	0.41188	0.00057653	0.12082	0.52775	0.0015888
GO_GLANDULAR_EPITHELIAL_CELL_DEVELOPMENT	18	0.10802	0.11308	0.24431	0.12282	0.13111	0.25718
GO_GLANDULAR_EPITHELIAL_CELL_DIFFERENTIATION	39	0.10048	0.30944	0.027038	0.095883	0.29645	0.024377
GO_GLIAL_CELL_DEVELOPMENT	74	0.13109	0.39111	0.029911	0.18382	0.44534	0.043538
GO_GLIAL_CELL_DIFFERENTIATION	133	0.00074963	0.031225	0.00020704	0.00099685	0.032687	0.00015892
GO_GLIAL_CELL_FATE_COMMITMENT	13	0.049345	0.035817	0.29241	0.030224	0.018838	0.19788
GO_GLIAL_CELL_MIGRATION	34	0.71328	0.94964	0.027116	0.7696	0.96817	0.045859
GO_GLIOGENESIS	169	0.0051601	0.14925	3.2981e-05	0.0082937	0.18162	4.1706e-05
GO_GLOBAL_GENOME_NUCLEOTIDE_EXCISION_REPAIR	29	0.40662	0.82789	0.035897	0.54623	0.88922	0.051066
GO_GLOMERULAR_EPITHELIUM_DEVELOPMENT	18	0.019176	0.0059328	0.0033122	0.031815	0.010887	0.0075051
GO_GLOMERULUS_DEVELOPMENT	48	0.00037224	0.00017682	6.2186e-05	0.001743	0.001043	0.00077119
GO_GLUCAN_BIOSYNTHETIC_PROCESS	24	0.39662	0.78666	0.29246	0.44324	0.8341	0.39337
GO_GLUCAN_METABOLIC_PROCESS	53	0.11386	0.57436	0.16983	0.16197	0.68294	0.33049
GO_GLUCOCORTICOID_BIOSYNTHETIC_PROCESS	11	0.11463	0.30863	0.0098706	0.092757	0.24134	0.0040738
GO_GLUCOCORTICOID_METABOLIC_PROCESS	15	0.0413	0.16127	0.013278	0.030836	0.1172	0.0056196
GO_GLUCOSAMINE_CONTAINING_COMPOUND_METABOLIC_PROCESS	23	0.19636	0.48571	0.56049	0.18702	0.45137	0.47988
GO_GLUCOSE_6_PHOSPHATE_METABOLIC_PROCESS	21	0.31563	0.94303	0.10381	0.35313	0.95905	0.11896
GO_GLUCOSE_CATABOLIC_PROCESS	26	0.75754	0.56196	0.88655	0.76084	0.58608	0.91076
GO_GLUCOSE_HOMEOSTASIS	167	2.9695e-05	0.010636	2.7707e-05	6.2664e-05	0.019804	9.5763e-05
GO_GLUCOSE_IMPORT	12	0.1467	0.07737	0.40412	0.14946	0.076254	0.42465
GO_GLUCOSE_METABOLIC_PROCESS	111	0.59442	0.76307	0.86474	0.64398	0.81491	0.89734
GO_GLUCOSE_TRANSMEMBRANE_TRANSPORT	17	0.22454	0.054009	0.69793	0.20204	0.052042	0.71129
GO_GLUCURONATE_METABOLIC_PROCESS	27	0.40028	0.9044	0.41371	0.37318	0.90312	0.41535
GO_GLUTAMATE_METABOLIC_PROCESS	27	0.76201	0.80821	0.9748	0.69945	0.74765	0.95711
GO_GLUTAMATE_RECEPTOR_SIGNALING_PATHWAY	39	0.53532	0.63864	0.93331	0.39378	0.4995	0.8251
GO_GLUTAMATE_SECRETION	28	0.37031	0.58301	0.48953	0.30151	0.46195	0.27975
GO_GLUTAMINE_FAMILY_AMINO_ACID_BIOSYNTHETIC_PROCESS	18	0.097299	0.26389	0.26365	0.081532	0.21581	0.21476
GO_GLUTAMINE_FAMILY_AMINO_ACID_CATABOLIC_PROCESS	23	0.43056	0.53442	0.56671	0.38267	0.46061	0.46979
GO_GLUTAMINE_FAMILY_AMINO_ACID_METABOLIC_PROCESS	61	0.38922	0.19093	0.83932	0.32347	0.14656	0.80348
GO_GLUTAMINE_METABOLIC_PROCESS	21	0.12911	0.38698	0.3187	0.13112	0.39673	0.35549
GO_GLUTATHIONE_DERIVATIVE_BIOSYNTHETIC_PROCESS	21	0.14075	0.14145	0.52703	0.12756	0.13723	0.51673
GO_GLUTATHIONE_DERIVATIVE_METABOLIC_PROCESS	21	0.14075	0.14145	0.52703	0.12756	0.13723	0.51673
GO_GLUTATHIONE_METABOLIC_PROCESS	54	0.64227	0.14456	0.93381	0.58029	0.11967	0.89463
GO_GLYCERALDEHYDE_3_PHOSPHATE_METABOLIC_PROCESS	17	0.60452	0.9517	0.77832	0.6149	0.95287	0.75172
GO_GLYCEROL_TRANSPORT	12	0.58078	0.095659	0.86434	0.48848	0.066787	0.80815
GO_GLYCEROLIPID_BIOSYNTHETIC_PROCESS	202	0.24876	0.023037	0.60936	0.2596	0.027547	0.60403
GO_GLYCEROLIPID_CATABOLIC_PROCESS	37	0.14953	0.65669	0.059577	0.13093	0.61559	0.048244
GO_GLYCEROLIPID_METABOLIC_PROCESS	338	0.12823	0.19931	0.15536	0.12543	0.1858	0.14332
GO_GLYCEROPHOSPHOLIPID_CATABOLIC_PROCESS	13	0.58794	0.97998	0.26057	0.61116	0.98104	0.24796
GO_GLYCEROPHOSPHOLIPID_METABOLIC_PROCESS	284	0.29582	0.1931	0.40941	0.2996	0.18713	0.37623
GO_GLYCINE_METABOLIC_PROCESS	16	0.87988	0.37204	0.72611	0.86492	0.30464	0.65721
GO_GLYCOGEN_BIOSYNTHETIC_PROCESS	24	0.39662	0.78666	0.29246	0.44324	0.8341	0.39337
GO_GLYCOLIPID_BIOSYNTHETIC_PROCESS	61	0.8301	0.52728	0.84456	0.8355	0.52919	0.85326
GO_GLYCOLIPID_CATABOLIC_PROCESS	12	0.87695	0.67054	0.37408	0.88187	0.6747	0.41482
GO_GLYCOPROTEIN_CATABOLIC_PROCESS	15	0.70075	0.68647	0.37776	0.68596	0.67181	0.34439
GO_GLYCOPROTEIN_METABOLIC_PROCESS	337	0.7773	0.46703	0.52672	0.79628	0.50225	0.5721
GO_GLYCOSIDE_METABOLIC_PROCESS	16	0.72245	0.43673	0.63669	0.73866	0.46256	0.68505
GO_GLYCOSPHINGOLIPID_BIOSYNTHETIC_PROCESS	25	0.4382	0.54394	0.43473	0.3886	0.50197	0.38559
GO_GLYCOSPHINGOLIPID_METABOLIC_PROCESS	63	0.794	0.73012	0.91588	0.7938	0.71454	0.9158
GO_GLYCOSYL_COMPOUND_BIOSYNTHETIC_PROCESS	113	0.17361	0.78837	0.30541	0.24951	0.87011	0.44656
GO_GLYCOSYL_COMPOUND_CATABOLIC_PROCESS	41	0.99746	0.62356	0.93687	0.99804	0.66866	0.965
GO_GLYCOSYL_COMPOUND_METABOLIC_PROCESS	349	0.58451	0.55988	0.68218	0.70178	0.71938	0.84723
GO_GLYCOSYLATION	257	0.59341	0.32117	0.29648	0.60254	0.33417	0.29371
GO_GLYCOSYLCERAMIDE_METABOLIC_PROCESS	11	0.68665	0.85961	0.45871	0.67582	0.84794	0.44203
GO_GLYOXYLATE_METABOLIC_PROCESS	27	0.8782	0.76368	0.74367	0.88348	0.7779	0.77951
GO_GMP_METABOLIC_PROCESS	16	0.60743	0.21584	0.61753	0.61016	0.22659	0.59021
GO_GOLGI_LOCALIZATION	12	0.17724	0.53428	0.51283	0.21693	0.56667	0.55848
GO_GOLGI_ORGANIZATION	84	0.70361	0.33726	0.72262	0.83073	0.48676	0.84079
GO_GOLGI_RIBBON_FORMATION	11	0.95345	0.8339	0.87188	0.96188	0.85496	0.89978
GO_GOLGI_TO_ENDOSOME_TRANSPORT	19	0.96017	0.093586	0.70918	0.97539	0.11945	0.76576
GO_GOLGI_TO_PLASMA_MEMBRANE_PROTEIN_TRANSPORT	25	0.66828	0.67781	0.28523	0.75409	0.73892	0.35502
GO_GOLGI_TO_PLASMA_MEMBRANE_TRANSPORT	39	0.51528	0.86653	0.10554	0.62267	0.9075	0.16517
GO_GOLGI_TO_VACUOLE_TRANSPORT	27	0.9719	0.064421	0.65412	0.98684	0.10103	0.75227
GO_GOLGI_VESICLE_TRANSPORT	303	0.80225	0.20415	0.70209	0.92171	0.34698	0.85428
GO_GPI_ANCHOR_METABOLIC_PROCESS	32	0.95849	0.61232	0.96923	0.9659	0.63827	0.97509
GO_GRANULOCYTE_ACTIVATION	20	0.56064	0.46929	0.2977	0.56175	0.46537	0.29634
GO_GRANULOCYTE_DIFFERENTIATION	13	0.44368	0.21146	0.10354	0.45371	0.21154	0.083956
GO_GRANULOCYTE_MIGRATION	72	0.96262	0.96433	0.85482	0.96512	0.96693	0.87134
GO_GROOMING_BEHAVIOR	13	0.90498	0.82934	0.85052	0.91153	0.8296	0.86824
GO_GROWTH	395	0.017408	0.042936	0.040691	0.035725	0.092047	0.12356
GO_GROWTH_PLATE_CARTILAGE_DEVELOPMENT	12	0.63829	0.76628	0.19974	0.70596	0.85461	0.33556
GO_GTP_METABOLIC_PROCESS	22	0.16862	0.2645	0.068312	0.17726	0.30217	0.066571
GO_GUANOSINE_CONTAINING_COMPOUND_BIOSYNTHETIC_PROCESS	14	0.41759	0.63375	0.28323	0.42647	0.67907	0.27937
GO_GUANOSINE_CONTAINING_COMPOUND_METABOLIC_PROCESS	41	0.33916	0.20097	0.274	0.33611	0.2181	0.24307
GO_HAIR_CELL_DIFFERENTIATION	34	0.40324	0.60214	0.29349	0.40677	0.61324	0.29787
GO_HAIR_CYCLE	80	0.53294	0.64503	0.80941	0.57173	0.68733	0.86207
GO_HEAD_DEVELOPMENT	673	0.0029654	0.17146	0.00043019	0.0026041	0.15408	0.00025222
GO_HEAD_MORPHOGENESIS	34	0.038974	0.35224	0.020906	0.076009	0.48755	0.044292
GO_HEART_FORMATION	12	0.24001	0.45694	0.25447	0.24506	0.47167	0.23779
GO_HEART_GROWTH	25	0.026928	0.00045403	0.014873	0.054992	0.0023877	0.064646
GO_HEART_MORPHOGENESIS	210	0.2139	0.081536	0.00075926	0.40053	0.24021	0.018157
GO_HEART_PROCESS	82	0.012815	0.019962	0.026962	0.028167	0.067637	0.18683
GO_HEART_TRABECULA_FORMATION	14	0.85977	0.37174	0.31729	0.90561	0.47066	0.48961
GO_HEART_TRABECULA_MORPHOGENESIS	26	0.64381	0.76353	0.15114	0.74008	0.85747	0.30491
GO_HEART_VALVE_DEVELOPMENT	33	0.12282	0.02189	0.00010718	0.18773	0.044582	0.00066262
GO_HEART_VALVE_FORMATION	12	0.72267	0.034635	0.23478	0.76501	0.050239	0.34555
GO_HEMATOPOIETIC_PROGENITOR_CELL_DIFFERENTIATION	97	0.0034578	0.36872	0.0199	0.0044383	0.37389	0.021333
GO_HEMATOPOIETIC_STEM_CELL_DIFFERENTIATION	12	0.0088806	0.19469	0.038122	0.011282	0.22164	0.051433
GO_HEMATOPOIETIC_STEM_CELL_PROLIFERATION	12	0.0016209	0.03048	0.012071	0.0019818	0.037436	0.014558
GO_HEME_BIOSYNTHETIC_PROCESS	19	0.42783	0.78374	0.61856	0.46575	0.82838	0.65273
GO_HEME_METABOLIC_PROCESS	28	0.5473	0.6943	0.76675	0.5902	0.75224	0.79011
GO_HEMIDESMOSOME_ASSEMBLY	12	0.31391	0.011268	0.48306	0.34992	0.013329	0.49075
GO_HEMOGLOBIN_METABOLIC_PROCESS	10	0.78129	0.99092	0.39825	0.79181	0.99129	0.46266
GO_HEMOSTASIS	298	0.19499	0.092893	0.27038	0.30044	0.16871	0.43999
GO_HEPARAN_SULFATE_PROTEOGLYCAN_BIOSYNTHETIC_PROCESS	22	0.77224	0.59882	0.85732	0.78669	0.59924	0.85334
GO_HEPARAN_SULFATE_PROTEOGLYCAN_METABOLIC_PROCESS	27	0.92817	0.88536	0.90475	0.93843	0.89352	0.91096
GO_HEPATICOBILIARY_SYSTEM_DEVELOPMENT	125	0.40346	0.16244	0.35933	0.45489	0.19213	0.39108
GO_HEPATOCYTE_APOPTOTIC_PROCESS	13	0.62926	0.22414	0.35932	0.68173	0.24578	0.39038
GO_HETEROCHROMATIN_ORGANIZATION	11	1.6101e-05	4.5268e-06	0.0012393	1.7663e-05	5.2147e-06	0.00098145
GO_HETEROPHILIC_CELL_CELL_ADHESION_VIA_PLASMA_MEMBRANE_CELL_ADHESION_MOLECULES	44	0.26503	0.45143	0.35095	0.26566	0.45506	0.34743
GO_HETEROTYPIC_CELL_CELL_ADHESION	27	0.90846	0.62382	0.79974	0.91941	0.66029	0.85194
GO_HEXOSE_CATABOLIC_PROCESS	46	0.75419	0.80697	0.89567	0.72934	0.79233	0.88203
GO_HEXOSE_METABOLIC_PROCESS	148	0.45558	0.77236	0.86293	0.50135	0.80796	0.8836
GO_HEXOSE_TRANSMEMBRANE_TRANSPORT	17	0.22454	0.054009	0.69793	0.20204	0.052042	0.71129
GO_HIGH_DENSITY_LIPOPROTEIN_PARTICLE_REMODELING	15	0.25793	0.47338	0.28366	0.2039	0.42817	0.21326
GO_HINDBRAIN_DEVELOPMENT	133	0.76676	0.76944	0.23517	0.70511	0.69917	0.1449
GO_HINDBRAIN_MORPHOGENESIS	39	0.73687	0.44621	0.68798	0.65647	0.34507	0.5578
GO_HINDLIMB_MORPHOGENESIS	36	0.26512	0.54736	0.023384	0.25382	0.52929	0.021605
GO_HIPPO_SIGNALING	26	0.56805	0.67299	0.32878	0.67156	0.76344	0.5068
GO_HIPPOCAMPUS_DEVELOPMENT	70	0.786	0.81361	0.048651	0.71641	0.75094	0.025085
GO_HISTONE_DEUBIQUITINATION	18	0.58263	0.66121	0.30562	0.66019	0.71244	0.33898
GO_HISTONE_EXCHANGE	49	0.60514	0.49407	0.78844	0.59836	0.45908	0.72191
GO_HISTONE_H2A_ACETYLATION	12	0.17212	0.2978	0.4018	0.18909	0.33573	0.41106
GO_HISTONE_H2A_MONOUBIQUITINATION	10	0.40958	0.31017	0.22124	0.48334	0.38054	0.24091
GO_HISTONE_H2A_UBIQUITINATION	13	0.49632	0.42203	0.29932	0.57075	0.50367	0.36453
GO_HISTONE_H3_ACETYLATION	45	0.17631	0.089097	0.064306	0.23226	0.11665	0.096149
GO_HISTONE_H3_DEACETYLATION	20	0.18244	0.044898	0.16728	0.24104	0.05802	0.21685
GO_HISTONE_H3_K4_METHYLATION	30	0.81288	0.69267	0.71532	0.83754	0.71809	0.76887
GO_HISTONE_H3_K4_TRIMETHYLATION	13	0.58995	0.28245	0.3575	0.58158	0.2765	0.33733
GO_HISTONE_H3_K9_MODIFICATION	13	0.30617	0.20384	0.84722	0.34112	0.22299	0.87253
GO_HISTONE_H4_ACETYLATION	44	0.18621	0.1672	0.087987	0.28339	0.22306	0.12969
GO_HISTONE_H4_K16_ACETYLATION	15	0.68581	0.31551	0.11462	0.79783	0.39958	0.20338
GO_HISTONE_H4_K5_ACETYLATION	12	0.76451	0.44572	0.27949	0.85296	0.5292	0.40951
GO_HISTONE_H4_K8_ACETYLATION	12	0.76451	0.44572	0.27949	0.85296	0.5292	0.40951
GO_HISTONE_METHYLATION	79	0.22805	0.062754	0.37883	0.24864	0.066097	0.39566
GO_HISTONE_MONOUBIQUITINATION	21	0.16244	0.03996	0.20459	0.2017	0.049703	0.22842
GO_HISTONE_MRNA_CATABOLIC_PROCESS	14	0.70123	0.6708	0.71269	0.74653	0.69354	0.72473
GO_HISTONE_MRNA_METABOLIC_PROCESS	28	0.5817	0.65051	0.63472	0.6533	0.6688	0.64989
GO_HISTONE_PHOSPHORYLATION	25	0.49673	0.84613	0.30371	0.50575	0.8474	0.3364
GO_HISTONE_UBIQUITINATION	30	0.23298	0.060546	0.39596	0.28076	0.077207	0.46386
GO_HOMEOSTASIS_OF_NUMBER_OF_CELLS	165	0.25923	0.62346	0.10994	0.34465	0.71257	0.16465
GO_HOMEOSTASIS_OF_NUMBER_OF_CELLS_WITHIN_A_TISSUE	29	0.6825	0.50362	0.423	0.69896	0.4908	0.39147
GO_HOMEOSTATIC_PROCESS	1277	0.0050514	0.032642	0.00036118	0.0083187	0.053856	0.00098052
GO_HOMOCYSTEINE_METABOLIC_PROCESS	11	0.003027	0.0045986	0.0025929	0.004438	0.0064054	0.0074608
GO_HOMOLOGOUS_CHROMOSOME_SEGREGATION	46	0.99108	0.98391	0.80708	0.97333	0.96779	0.70826
GO_HOMOPHILIC_CELL_ADHESION_VIA_PLASMA_MEMBRANE_ADHESION_MOLECULES	148	0.3859	0.87245	0.49501	0.3094	0.84793	0.4042
GO_HOMOTYPIC_CELL_CELL_ADHESION	49	0.4846	0.11681	0.088716	0.51286	0.12235	0.10286
GO_HORMONE_BIOSYNTHETIC_PROCESS	48	0.36175	0.16758	0.1241	0.28792	0.11213	0.056902
GO_HORMONE_MEDIATED_SIGNALING_PATHWAY	151	0.03697	0.017271	0.64379	0.044713	0.019184	0.65592
GO_HORMONE_METABOLIC_PROCESS	158	0.1427	0.4459	0.0492	0.11947	0.38465	0.028038
GO_HORMONE_TRANSPORT	73	0.063321	0.081079	0.15466	0.034826	0.049047	0.077102
GO_HUMORAL_IMMUNE_RESPONSE	147	0.25568	0.86029	0.33046	0.23314	0.84766	0.33758
GO_HUMORAL_IMMUNE_RESPONSE_MEDIATED_BY_CIRCULATING_IMMUNOGLOBULIN	37	0.53687	0.99462	0.21704	0.56644	0.99588	0.28789
GO_HYALURONAN_CATABOLIC_PROCESS	15	0.55672	0.53472	0.32257	0.59358	0.60807	0.45276
GO_HYALURONAN_METABOLIC_PROCESS	30	0.55134	0.49021	0.026938	0.58658	0.54874	0.0538
GO_HYDROGEN_ION_TRANSMEMBRANE_TRANSPORT	99	0.77696	0.61394	0.93825	0.80504	0.68853	0.95857
GO_HYDROGEN_PEROXIDE_CATABOLIC_PROCESS	20	0.86478	0.99767	0.88219	0.88259	0.99817	0.90886
GO_HYDROGEN_PEROXIDE_METABOLIC_PROCESS	27	0.86996	0.92743	0.79408	0.88034	0.93366	0.82298
GO_HYDROGEN_TRANSPORT	128	0.88427	0.68067	0.96103	0.9053	0.74931	0.97364
GO_HYPEROSMOTIC_RESPONSE	20	0.73475	0.30099	0.90557	0.73376	0.31533	0.90736
GO_HYPOTHALAMUS_DEVELOPMENT	22	0.76129	0.43715	0.43146	0.68292	0.35353	0.30604
GO_I_KAPPAB_KINASE_NF_KAPPAB_SIGNALING	63	0.57355	0.64536	0.72857	0.64937	0.71707	0.80943
GO_I_KAPPAB_PHOSPHORYLATION	10	0.6066	0.27962	0.40432	0.64693	0.29796	0.46401
GO_ICOSANOID_BIOSYNTHETIC_PROCESS	42	0.62685	0.58161	0.74302	0.64459	0.61756	0.78586
GO_ICOSANOID_METABOLIC_PROCESS	90	0.54952	0.61157	0.83799	0.50744	0.58442	0.83101
GO_ICOSANOID_TRANSPORT	20	0.5541	0.62478	0.87517	0.54983	0.6249	0.86154
GO_IMIDAZOLE_CONTAINING_COMPOUND_METABOLIC_PROCESS	11	0.74312	0.65686	0.49705	0.72477	0.6353	0.48808
GO_IMMUNE_EFFECTOR_PROCESS	440	0.41732	0.041469	0.80868	0.5432	0.068596	0.86371
GO_IMMUNE_RESPONSE	1008	0.90793	0.76588	0.90447	0.92	0.78044	0.91634
GO_IMMUNE_RESPONSE_REGULATING_CELL_SURFACE_RECEPTOR_SIGNALING_PATHWAY	279	0.35077	0.60522	0.81496	0.50929	0.73157	0.87154
GO_IMMUNE_SYSTEM_DEVELOPMENT	563	0.0030654	0.2923	0.05014	0.010076	0.39577	0.093641
GO_IMMUNE_SYSTEM_PROCESS	1856	0.056193	0.61241	0.33997	0.12806	0.74723	0.48935
GO_IMMUNOGLOBULIN_PRODUCTION	41	0.038144	0.0035145	0.87271	0.05123	0.0039045	0.87203
GO_IMMUNOGLOBULIN_PRODUCTION_INVOLVED_IN_IMMUNOGLOBULIN_MEDIATED_IMMUNE_RESPONSE	21	0.017971	0.00014465	0.7475	0.023625	0.00015178	0.76567
GO_IMMUNOLOGICAL_SYNAPSE_FORMATION	11	0.49851	0.43753	0.76252	0.52771	0.45489	0.77104
GO_IMP_BIOSYNTHETIC_PROCESS	10	0.46898	0.66472	0.45281	0.48007	0.65366	0.4145
GO_IMP_METABOLIC_PROCESS	13	0.47102	0.35107	0.34035	0.48189	0.35682	0.35315
GO_IMPORT_INTO_CELL	37	0.10994	0.3882	0.0346	0.095511	0.37444	0.028325
GO_IN_UTERO_EMBRYONIC_DEVELOPMENT	299	0.0092098	0.0066461	0.00058603	0.028232	0.019193	0.0037176
GO_INACTIVATION_OF_MAPK_ACTIVITY	24	0.38637	0.43129	0.5319	0.47319	0.50212	0.63739
GO_INDOLALKYLAMINE_METABOLIC_PROCESS	15	0.72005	0.69243	0.99632	0.68278	0.6432	0.99605
GO_INDOLE_CONTAINING_COMPOUND_METABOLIC_PROCESS	23	0.90702	0.8198	0.99032	0.87449	0.75948	0.98649
GO_INDUCTION_OF_POSITIVE_CHEMOTAXIS	12	0.72563	0.92684	0.83486	0.75149	0.94056	0.87629
GO_INFLAMMATORY_RESPONSE	439	0.94255	0.99789	0.36965	0.95859	0.99851	0.44416
GO_INFLAMMATORY_RESPONSE_TO_ANTIGENIC_STIMULUS	25	0.46734	0.21651	0.45739	0.46205	0.20924	0.48642
GO_INNATE_IMMUNE_RESPONSE	557	0.68718	0.96713	0.94306	0.72779	0.97447	0.95029
GO_INNATE_IMMUNE_RESPONSE_ACTIVATING_CELL_SURFACE_RECEPTOR_SIGNALING_PATHWAY	102	0.20198	0.84468	0.35945	0.35866	0.92233	0.51631
GO_INNATE_IMMUNE_RESPONSE_IN_MUCOSA	19	0.11779	0.071954	0.92825	0.0909	0.048015	0.89838
GO_INNER_CELL_MASS_CELL_PROLIFERATION	11	0.92535	0.96073	0.9732	0.9211	0.95238	0.97017
GO_INNER_DYNEIN_ARM_ASSEMBLY	11	0.41747	0.52134	0.4307	0.29793	0.38655	0.25036
GO_INNER_EAR_MORPHOGENESIS	91	0.39814	0.94638	0.25355	0.36344	0.94069	0.24366
GO_INNER_EAR_RECEPTOR_CELL_DEVELOPMENT	35	0.8043	0.9437	0.707	0.80688	0.94973	0.73947
GO_INNER_EAR_RECEPTOR_STEREOCILIUM_ORGANIZATION	21	0.93131	0.99837	0.81336	0.92865	0.99827	0.82071
GO_INNER_MITOCHONDRIAL_MEMBRANE_ORGANIZATION	15	0.10759	0.95801	0.63724	0.15684	0.97304	0.73315
GO_INNERVATION	23	0.91829	0.99374	0.91705	0.88488	0.9884	0.87007
GO_INORGANIC_ANION_TRANSPORT	118	0.62366	0.5131	0.80233	0.46887	0.37209	0.62441
GO_INORGANIC_CATION_IMPORT_INTO_CELL	15	0.17953	0.26533	0.020614	0.17171	0.2577	0.018342
GO_INORGANIC_ION_IMPORT_INTO_CELL	15	0.17953	0.26533	0.020614	0.17171	0.2577	0.018342
GO_INORGANIC_ION_TRANSMEMBRANE_TRANSPORT	555	0.27791	0.23905	0.43109	0.11239	0.11444	0.20549
GO_INOSITOL_LIPID_MEDIATED_SIGNALING	119	0.00023677	0.014648	8.9415e-05	0.00027685	0.014654	8.923e-05
GO_INOSITOL_METABOLIC_PROCESS	10	0.45256	0.53226	0.48567	0.48636	0.56643	0.50498
GO_INOSITOL_PHOSPHATE_CATABOLIC_PROCESS	11	0.1717	0.11181	0.22618	0.16773	0.11274	0.20893
GO_INOSITOL_PHOSPHATE_MEDIATED_SIGNALING	18	0.0015235	4.5826e-05	0.038175	0.0018388	5.0365e-05	0.044848
GO_INOSITOL_PHOSPHATE_METABOLIC_PROCESS	52	0.03031	0.013271	0.33634	0.032083	0.012995	0.32298
GO_INSEMINATION	13	0.79757	0.6081	0.98031	0.77842	0.58803	0.98174
GO_INSULIN_LIKE_GROWTH_FACTOR_RECEPTOR_SIGNALING_PATHWAY	14	0.0030801	9.4064e-05	0.00048303	0.0070867	0.00024281	0.0012233
GO_INSULIN_RECEPTOR_SIGNALING_PATHWAY	77	0.251	0.46615	0.60378	0.34014	0.5868	0.70687
GO_INSULIN_SECRETION	37	0.45585	0.015241	0.67865	0.36999	0.0082213	0.52318
GO_INTEGRIN_MEDIATED_SIGNALING_PATHWAY	81	0.072478	0.21913	0.088685	0.10833	0.29604	0.15388
GO_INTERACTION_WITH_HOST	131	0.18308	0.27914	0.00023885	0.24163	0.3429	0.00041279
GO_INTERACTION_WITH_SYMBIONT	51	0.086247	0.17076	0.13356	0.10931	0.19664	0.13374
GO_INTERFERON_GAMMA_MEDIATED_SIGNALING_PATHWAY	66	0.75961	0.20806	0.81182	0.84205	0.30823	0.87574
GO_INTERFERON_GAMMA_PRODUCTION	14	0.66511	0.32025	0.77721	0.64849	0.28563	0.7266
GO_INTERLEUKIN_1_MEDIATED_SIGNALING_PATHWAY	12	0.48251	0.57489	0.82037	0.53001	0.6175	0.86328
GO_INTERLEUKIN_1_PRODUCTION	15	0.92622	0.93377	0.87037	0.8951	0.90715	0.78336
GO_INTERMEDIATE_FILAMENT_BASED_PROCESS	42	0.736	0.56037	0.19287	0.68949	0.48051	0.14351
GO_INTERMEDIATE_FILAMENT_ORGANIZATION	19	0.8023	0.87516	0.44426	0.76454	0.8264	0.34977
GO_INTERSPECIES_INTERACTION_BETWEEN_ORGANISMS	632	0.069414	0.18827	0.0026049	0.25129	0.44037	0.015317
GO_INTERSTRAND_CROSS_LINK_REPAIR	41	0.39736	0.90767	0.58783	0.3995	0.90067	0.5973
GO_INTESTINAL_ABSORPTION	26	0.80609	0.57383	0.88061	0.78249	0.55398	0.87622
GO_INTESTINAL_EPITHELIAL_CELL_DEVELOPMENT	10	0.088274	0.011871	0.062654	0.079598	0.0090509	0.046924
GO_INTESTINAL_EPITHELIAL_CELL_DIFFERENTIATION	16	0.061209	0.0068769	0.049989	0.069243	0.0094767	0.062579
GO_INTRA_GOLGI_VESICLE_MEDIATED_TRANSPORT	43	0.77994	0.54666	0.92568	0.86854	0.62654	0.95944
GO_INTRA_S_DNA_DAMAGE_CHECKPOINT	12	0.86897	0.91245	0.29017	0.89411	0.92381	0.28818
GO_INTRACELLULAR_ESTROGEN_RECEPTOR_SIGNALING_PATHWAY	18	0.042337	0.032701	0.06113	0.050942	0.034853	0.056047
GO_INTRACELLULAR_LIPID_TRANSPORT	20	0.22744	0.47187	0.083501	0.22523	0.50392	0.10985
GO_INTRACELLULAR_PROTEIN_TRANSPORT	743	0.89079	0.91256	0.64741	0.9869	0.98674	0.90987
GO_INTRACELLULAR_RECEPTOR_SIGNALING_PATHWAY	157	0.22058	0.4554	0.71541	0.35076	0.60461	0.84578
GO_INTRACELLULAR_SIGNAL_TRANSDUCTION	1498	0.0023615	0.079183	0.014313	0.011727	0.17516	0.048777
GO_INTRACELLULAR_STEROID_HORMONE_RECEPTOR_SIGNALING_PATHWAY	65	0.11565	0.15351	0.6841	0.16341	0.19153	0.73897
GO_INTRACILIARY_TRANSPORT	26	0.68823	0.5124	0.1718	0.74987	0.61389	0.21535
GO_INTRASPECIES_INTERACTION_BETWEEN_ORGANISMS	42	0.41623	0.69106	0.47533	0.35389	0.62334	0.37839
GO_INTRINSIC_APOPTOTIC_SIGNALING_PATHWAY	146	0.46881	0.10755	0.28758	0.65114	0.18423	0.46356
GO_INTRINSIC_APOPTOTIC_SIGNALING_PATHWAY_BY_P53_CLASS_MEDIATOR	50	0.38888	0.40268	0.24604	0.46636	0.49731	0.33661
GO_INTRINSIC_APOPTOTIC_SIGNALING_PATHWAY_IN_RESPONSE_TO_DNA_DAMAGE	70	0.42307	0.045606	0.044562	0.55145	0.077683	0.086931
GO_INTRINSIC_APOPTOTIC_SIGNALING_PATHWAY_IN_RESPONSE_TO_DNA_DAMAGE_BY_P53_CLASS_MEDIATOR	29	0.30209	0.16508	0.011295	0.40481	0.24745	0.030076
GO_INTRINSIC_APOPTOTIC_SIGNALING_PATHWAY_IN_RESPONSE_TO_ENDOPLASMIC_RETICULUM_STRESS	31	0.33753	0.49628	0.44313	0.41031	0.52758	0.48268
GO_ION_HOMEOSTASIS	551	0.02343	0.20358	0.058975	0.017919	0.19249	0.049421
GO_ION_TRANSMEMBRANE_TRANSPORT	776	0.36624	0.43019	0.5424	0.14659	0.21668	0.23305
GO_ION_TRANSPORT	1194	0.24801	0.36802	0.56406	0.073405	0.1462	0.18977
GO_IONOTROPIC_GLUTAMATE_RECEPTOR_SIGNALING_PATHWAY	23	0.47721	0.58524	0.86244	0.37161	0.48077	0.76373
GO_IRE1_MEDIATED_UNFOLDED_PROTEIN_RESPONSE	54	0.087101	0.066303	0.25488	0.16701	0.14398	0.4133
GO_IRON_COORDINATION_ENTITY_TRANSPORT	11	0.80702	0.92144	0.55298	0.79814	0.91132	0.50292
GO_IRON_ION_HOMEOSTASIS	64	0.66422	0.55048	0.3865	0.71681	0.61136	0.43287
GO_IRON_ION_IMPORT	12	0.76537	0.47782	0.10798	0.76986	0.48676	0.10947
GO_IRON_ION_TRANSPORT	53	0.37595	0.68151	0.46922	0.38086	0.69593	0.45164
GO_IRON_SULFUR_CLUSTER_ASSEMBLY	18	0.099886	0.05866	0.48109	0.10013	0.061076	0.46756
GO_ISOPRENOID_BIOSYNTHETIC_PROCESS	25	0.61961	0.13605	0.72186	0.60181	0.13454	0.6958
GO_ISOPRENOID_METABOLIC_PROCESS	119	0.76646	0.49066	0.30912	0.71496	0.43877	0.23408
GO_ISOTYPE_SWITCHING	15	0.10603	0.00020936	0.84912	0.14424	0.00026194	0.88122
GO_JAK_STAT_CASCADE	50	0.27885	0.93081	0.27362	0.33663	0.95264	0.3566
GO_JAK_STAT_CASCADE_INVOLVED_IN_GROWTH_HORMONE_SIGNALING_PATHWAY	15	0.13454	0.72739	0.017954	0.15071	0.74954	0.017654
GO_JNK_CASCADE	75	0.6695	0.86705	0.75933	0.74974	0.91549	0.8527
GO_KERATAN_SULFATE_BIOSYNTHETIC_PROCESS	28	0.39963	0.41695	0.65284	0.43214	0.48575	0.7575
GO_KERATAN_SULFATE_CATABOLIC_PROCESS	12	0.099076	0.45563	0.44798	0.18572	0.63608	0.73534
GO_KERATAN_SULFATE_METABOLIC_PROCESS	33	0.30288	0.33624	0.73038	0.35856	0.4236	0.84896
GO_KERATINIZATION	49	0.56395	0.31485	0.67736	0.53418	0.26175	0.64198
GO_KERATINOCYTE_DIFFERENTIATION	100	0.10394	0.10337	0.054163	0.095665	0.079193	0.040077
GO_KERATINOCYTE_PROLIFERATION	12	0.42292	0.39056	0.10793	0.37685	0.33691	0.081665
GO_KETONE_BIOSYNTHETIC_PROCESS	25	0.37594	0.56972	0.26232	0.37168	0.57724	0.23907
GO_KETONE_BODY_METABOLIC_PROCESS	11	0.89319	0.8415	0.93118	0.87471	0.82622	0.93219
GO_KIDNEY_EPITHELIUM_DEVELOPMENT	122	0.020772	0.025735	0.0030602	0.03181	0.042604	0.0080244
GO_KIDNEY_MESENCHYME_DEVELOPMENT	17	0.033111	0.0096528	0.10677	0.039583	0.012176	0.13255
GO_KIDNEY_MORPHOGENESIS	78	0.13737	0.34527	0.071831	0.14224	0.36261	0.087065
GO_KIDNEY_VASCULATURE_DEVELOPMENT	19	0.00081261	0.019353	4.3731e-05	0.0026792	0.047381	0.00040245
GO_KILLING_OF_CELLS_IN_OTHER_ORGANISM_INVOLVED_IN_SYMBIOTIC_INTERACTION	12	0.68425	0.22349	0.97712	0.67649	0.22788	0.97893
GO_KILLING_OF_CELLS_OF_OTHER_ORGANISM	24	0.76496	0.43607	0.99826	0.74404	0.41821	0.99833
GO_KINETOCHORE_ORGANIZATION	12	0.43393	0.49654	0.7853	0.46973	0.51909	0.78552
GO_L_ALPHA_AMINO_ACID_TRANSMEMBRANE_TRANSPORT	30	0.45349	0.62165	0.60303	0.34222	0.52325	0.41917
GO_L_AMINO_ACID_IMPORT	12	0.20581	0.55292	0.67418	0.13851	0.47302	0.54731
GO_L_AMINO_ACID_TRANSPORT	55	0.49097	0.62702	0.57348	0.37118	0.46547	0.35794
GO_L_ASCORBIC_ACID_METABOLIC_PROCESS	10	0.48199	0.77922	0.74052	0.47861	0.77543	0.71593
GO_L_GLUTAMATE_TRANSMEMBRANE_TRANSPORT	13	0.5678	0.27407	0.47916	0.46924	0.21134	0.30261
GO_L_PHENYLALANINE_CATABOLIC_PROCESS	11	0.51775	0.21676	0.87063	0.4466	0.16698	0.82469
GO_L_PHENYLALANINE_METABOLIC_PROCESS	11	0.51775	0.21676	0.87063	0.4466	0.16698	0.82469
GO_LABYRINTHINE_LAYER_BLOOD_VESSEL_DEVELOPMENT	16	0.13305	0.22741	0.01811	0.16742	0.27288	0.027551
GO_LABYRINTHINE_LAYER_DEVELOPMENT	40	0.042879	0.11271	0.065672	0.048337	0.12245	0.057827
GO_LACTATE_TRANSMEMBRANE_TRANSPORT	12	0.13877	0.17982	0.3833	0.12236	0.18185	0.40568
GO_LACTATE_TRANSPORT	12	0.13877	0.17982	0.3833	0.12236	0.18185	0.40568
GO_LACTATION	38	0.62207	0.87996	0.45691	0.66982	0.90568	0.48925
GO_LAGGING_STRAND_ELONGATION	10	0.74151	0.91861	0.48419	0.73371	0.91441	0.43314
GO_LAMELLIPODIUM_ASSEMBLY	28	0.33351	0.52787	0.23933	0.41659	0.64627	0.33851
GO_LAMELLIPODIUM_ORGANIZATION	34	0.11383	0.49977	0.13733	0.18303	0.6313	0.22176
GO_LATERAL_MESODERM_DEVELOPMENT	11	0.66878	0.13165	0.4471	0.61767	0.11507	0.43144
GO_LATERAL_VENTRICLE_DEVELOPMENT	12	0.0086978	0.094426	0.0046536	0.010516	0.099804	0.0062675
GO_LAYER_FORMATION_IN_CEREBRAL_CORTEX	13	0.67208	0.90212	0.3315	0.64017	0.88346	0.26203
GO_LEARNING	126	0.69221	0.75318	0.93922	0.60168	0.65794	0.86625
GO_LEFT_RIGHT_AXIS_SPECIFICATION	13	0.35543	0.71547	0.50725	0.35728	0.72306	0.51227
GO_LEFT_RIGHT_PATTERN_FORMATION	21	0.52407	0.75356	0.21978	0.52648	0.74542	0.2227
GO_LENS_DEVELOPMENT_IN_CAMERA_TYPE_EYE	63	0.14632	0.1295	0.0076775	0.17896	0.15777	0.012144
GO_LENS_FIBER_CELL_DEVELOPMENT	12	0.5353	0.26614	0.64357	0.52885	0.25786	0.64362
GO_LENS_FIBER_CELL_DIFFERENTIATION	25	0.69356	0.49827	0.28987	0.71596	0.51651	0.31911
GO_LENS_MORPHOGENESIS_IN_CAMERA_TYPE_EYE	17	0.17681	0.45644	0.27326	0.18478	0.44295	0.2526
GO_LEUKOCYTE_ACTIVATION	397	0.4211	0.37883	0.2396	0.44364	0.36548	0.2047
GO_LEUKOCYTE_ADHESION_TO_VASCULAR_ENDOTHELIAL_CELL	13	0.99075	0.7659	0.99608	0.98808	0.75526	0.99571
GO_LEUKOCYTE_APOPTOTIC_PROCESS	23	0.31518	0.52811	0.39642	0.31903	0.53605	0.339
GO_LEUKOCYTE_CELL_CELL_ADHESION	247	0.56196	0.47584	0.55498	0.55158	0.4586	0.52323
GO_LEUKOCYTE_CHEMOTAXIS	113	0.97772	0.98663	0.87176	0.98095	0.98896	0.89241
GO_LEUKOCYTE_DEGRANULATION	29	0.38852	0.65576	0.40975	0.35362	0.60585	0.3382
GO_LEUKOCYTE_DIFFERENTIATION	281	0.32596	0.34398	0.27266	0.42037	0.39249	0.32001
GO_LEUKOCYTE_HOMEOSTASIS	57	0.20587	0.74645	0.39618	0.22872	0.76681	0.44052
GO_LEUKOCYTE_MEDIATED_CYTOTOXICITY	34	0.3256	0.16642	0.64293	0.305	0.15534	0.63305
GO_LEUKOCYTE_MEDIATED_IMMUNITY	150	0.60177	0.40436	0.70842	0.6339	0.42039	0.74232
GO_LEUKOCYTE_MIGRATION	252	0.72814	0.79088	0.62536	0.76931	0.836	0.72522
GO_LEUKOCYTE_MIGRATION_INVOLVED_IN_INFLAMMATORY_RESPONSE	11	0.64403	0.87185	0.3006	0.72626	0.92298	0.41497
GO_LEUKOCYTE_PROLIFERATION	85	0.096171	0.19186	0.13838	0.10179	0.18357	0.11384
GO_LEUKOCYTE_TETHERING_OR_ROLLING	13	0.99075	0.7659	0.99608	0.98808	0.75526	0.99571
GO_LEUKOTRIENE_BIOSYNTHETIC_PROCESS	19	0.67333	0.70828	0.91109	0.68248	0.74085	0.92192
GO_LEUKOTRIENE_METABOLIC_PROCESS	29	0.56578	0.73583	0.97543	0.55297	0.75121	0.97511
GO_LEYDIG_CELL_DIFFERENTIATION	9	0.040935	0.016503	0.32155	0.028643	0.012904	0.26908
GO_LIMB_DEVELOPMENT	166	0.021033	0.0068109	0.0023807	0.050725	0.016879	0.0083729
GO_LIMBIC_SYSTEM_DEVELOPMENT	95	0.72909	0.79777	0.015161	0.64126	0.72727	0.0052994
GO_LINOLEIC_ACID_METABOLIC_PROCESS	13	0.98489	0.58612	0.64405	0.98381	0.60344	0.6503
GO_LIPID_BIOSYNTHETIC_PROCESS	518	0.52436	0.063984	0.4364	0.50887	0.058287	0.37373
GO_LIPID_CATABOLIC_PROCESS	243	0.57801	0.82924	0.51034	0.51617	0.79622	0.45576
GO_LIPID_DIGESTION	21	0.90104	0.72538	0.97099	0.87672	0.69287	0.96842
GO_LIPID_HOMEOSTASIS	109	0.1321	0.5899	0.21535	0.12724	0.59529	0.25228
GO_LIPID_LOCALIZATION	256	0.25898	0.41639	0.2526	0.2153	0.38108	0.19627
GO_LIPID_METABOLIC_PROCESS	1103	0.48713	0.45131	0.24057	0.46105	0.4088	0.20107
GO_LIPID_MODIFICATION	200	0.0076432	0.079235	0.18511	0.0085389	0.084649	0.20605
GO_LIPID_OXIDATION	69	0.10756	0.65832	0.3768	0.13086	0.72269	0.45505
GO_LIPID_PARTICLE_ORGANIZATION	14	0.88189	0.84121	0.63501	0.93281	0.91701	0.80637
GO_LIPID_PHOSPHORYLATION	95	0.04383	0.014545	0.16799	0.043788	0.011966	0.18584
GO_LIPID_STORAGE	27	0.64357	0.55106	0.223	0.70893	0.6319	0.31459
GO_LIPID_TRANSLOCATION	20	0.82682	0.79215	0.80998	0.84387	0.80664	0.82325
GO_LIPOPOLYSACCHARIDE_MEDIATED_SIGNALING_PATHWAY	30	0.43878	0.55931	0.36262	0.4762	0.59048	0.37892
GO_LIPOPROTEIN_BIOSYNTHETIC_PROCESS	79	0.79835	0.42225	0.70884	0.82458	0.45961	0.74199
GO_LIPOPROTEIN_LOCALIZATION	13	0.66775	0.73536	0.31212	0.66925	0.73642	0.3242
GO_LIPOPROTEIN_METABOLIC_PROCESS	118	0.67111	0.36611	0.55829	0.67174	0.37369	0.53891
GO_LIPOPROTEIN_TRANSPORT	13	0.66775	0.73536	0.31212	0.66925	0.73642	0.3242
GO_LIPOSACCHARIDE_METABOLIC_PROCESS	107	0.95957	0.59129	0.9779	0.97028	0.62067	0.98458
GO_LIPOXYGENASE_PATHWAY	13	0.81149	0.71478	0.94251	0.78646	0.67865	0.93153
GO_LIVER_REGENERATION	18	0.22975	0.00057653	0.56507	0.26428	0.0010624	0.63978
GO_LOCALIZATION_OF_CELL	805	0.20109	0.18577	0.065421	0.23325	0.23518	0.10303
GO_LOCALIZATION_WITHIN_MEMBRANE	116	0.1048	0.17411	0.058299	0.1361	0.23022	0.077201
GO_LOCOMOTION	1072	0.42204	0.24402	0.066272	0.46679	0.29205	0.0962
GO_LOCOMOTORY_BEHAVIOR	176	0.56264	0.57067	0.70772	0.45559	0.4548	0.53895
GO_LOCOMOTORY_EXPLORATION_BEHAVIOR	11	0.056283	0.057268	0.027185	0.045211	0.041147	0.013305
GO_LONG_CHAIN_FATTY_ACID_METABOLIC_PROCESS	83	0.43861	0.53718	0.70367	0.38694	0.45912	0.64162
GO_LONG_CHAIN_FATTY_ACID_TRANSPORT	41	0.15452	0.21775	0.28812	0.14428	0.22978	0.30755
GO_LONG_TERM_MEMORY	27	0.66287	0.69693	0.66144	0.53153	0.56165	0.47287
GO_LONG_TERM_SYNAPTIC_DEPRESSION	15	0.2864	0.1081	0.43059	0.25855	0.076731	0.35014
GO_LONG_TERM_SYNAPTIC_POTENTIATION	37	0.63841	0.60223	0.92739	0.53558	0.49126	0.8365
GO_LOOP_OF_HENLE_DEVELOPMENT	11	0.28895	0.16638	0.46584	0.28759	0.1702	0.47899
GO_LOW_DENSITY_LIPOPROTEIN_PARTICLE_CLEARANCE	11	0.87456	0.82513	0.74393	0.88076	0.83163	0.76079
GO_LOW_DENSITY_LIPOPROTEIN_PARTICLE_REMODELING	11	0.024386	0.336	0.0068784	0.020067	0.31078	0.0066294
GO_LUNG_ALVEOLUS_DEVELOPMENT	40	0.23154	0.27007	0.7114	0.33035	0.36331	0.82572
GO_LUNG_CELL_DIFFERENTIATION	25	0.18933	0.55327	0.36881	0.19455	0.55897	0.41283
GO_LUNG_EPITHELIUM_DEVELOPMENT	34	0.09143	0.58771	0.21748	0.09452	0.59894	0.24628
GO_LUNG_MORPHOGENESIS	45	0.080731	0.093158	0.033618	0.078554	0.082093	0.034126
GO_LYMPH_NODE_DEVELOPMENT	17	0.74961	0.43694	0.20431	0.76431	0.45983	0.21804
GO_LYMPH_VESSEL_DEVELOPMENT	20	0.074886	0.31847	0.34591	0.12873	0.46155	0.50425
GO_LYMPH_VESSEL_MORPHOGENESIS	13	0.13285	0.15521	0.77945	0.20389	0.23435	0.85943
GO_LYMPHANGIOGENESIS	11	0.22644	0.13403	0.82619	0.30413	0.18994	0.87631
GO_LYMPHOCYTE_ACTIVATION	327	0.26543	0.22362	0.26356	0.27767	0.20837	0.22656
GO_LYMPHOCYTE_ACTIVATION_INVOLVED_IN_IMMUNE_RESPONSE	95	0.1673	0.0005156	0.69875	0.20728	0.00069207	0.74393
GO_LYMPHOCYTE_APOPTOTIC_PROCESS	18	0.30071	0.38228	0.35041	0.31189	0.39176	0.30351
GO_LYMPHOCYTE_CHEMOTAXIS	34	0.93771	0.99937	0.8136	0.92771	0.99929	0.78771
GO_LYMPHOCYTE_COSTIMULATION	69	0.46207	0.38366	0.9013	0.50795	0.44308	0.91421
GO_LYMPHOCYTE_DIFFERENTIATION	202	0.29966	0.45325	0.13615	0.3245	0.45023	0.13757
GO_LYMPHOCYTE_HOMEOSTASIS	47	0.21253	0.62663	0.49081	0.2261	0.64568	0.52543
GO_LYMPHOCYTE_MEDIATED_IMMUNITY	108	0.57678	0.17523	0.64278	0.62513	0.20171	0.71924
GO_LYMPHOCYTE_MIGRATION	45	0.83892	0.99773	0.57394	0.78143	0.99619	0.47408
GO_LYMPHOID_PROGENITOR_CELL_DIFFERENTIATION	11	0.037924	0.026755	0.36061	0.036572	0.024032	0.31386
GO_LYSINE_METABOLIC_PROCESS	13	0.93764	0.95175	0.74924	0.9574	0.96537	0.8288
GO_LYSOSOMAL_TRANSPORT	66	0.77452	0.68857	0.80069	0.87144	0.75953	0.86598
GO_LYSOSOME_LOCALIZATION	22	0.57203	0.93462	0.77804	0.60038	0.93525	0.77858
GO_LYSOSOME_ORGANIZATION	50	0.11691	0.23844	0.62654	0.16794	0.2971	0.67417
GO_LYTIC_VACUOLE_ORGANIZATION	50	0.11691	0.23844	0.62654	0.16794	0.2971	0.67417
GO_MACROAUTOPHAGY	273	0.69146	0.20282	0.3985	0.81756	0.32134	0.60024
GO_MACROMITOPHAGY	131	0.66674	0.27251	0.1707	0.74751	0.36132	0.27857
GO_MACROMOLECULAR_COMPLEX_ASSEMBLY	1316	0.089748	0.034844	0.1555	0.22629	0.089291	0.28414
GO_MACROMOLECULAR_COMPLEX_DISASSEMBLY	178	0.28102	0.25987	0.10013	0.39615	0.40328	0.22592
GO_MACROMOLECULAR_COMPLEX_REMODELING	24	0.15427	0.37268	0.10369	0.10419	0.31623	0.072216
GO_MACROMOLECULE_CATABOLIC_PROCESS	865	0.071424	0.2735	0.0069179	0.29246	0.57287	0.064619
GO_MACROMOLECULE_DEACYLATION	59	0.036701	0.07023	0.12115	0.073539	0.1025	0.1874
GO_MACROMOLECULE_METHYLATION	195	0.76682	0.30018	0.9145	0.80961	0.36228	0.93671
GO_MACROPHAGE_ACTIVATION	29	0.93995	0.48056	0.33033	0.94734	0.51124	0.38294
GO_MACROPHAGE_ACTIVATION_INVOLVED_IN_IMMUNE_RESPONSE	11	0.88924	0.39994	0.68937	0.88826	0.39634	0.70781
GO_MACROPHAGE_CHEMOTAXIS	13	0.43779	0.54552	0.22643	0.49061	0.59665	0.29886
GO_MACROPHAGE_DIFFERENTIATION	18	0.07384	0.1879	0.39821	0.10217	0.225	0.4068
GO_MAGNESIUM_ION_TRANSMEMBRANE_TRANSPORT	14	0.3184	0.37313	0.83083	0.27792	0.36402	0.77553
GO_MAGNESIUM_ION_TRANSPORT	11	0.29184	0.50328	0.53752	0.25199	0.47999	0.44156
GO_MAINTENANCE_OF_CELL_NUMBER	127	0.024776	0.082357	0.0026586	0.040781	0.12036	0.0068183
GO_MAINTENANCE_OF_CELL_POLARITY	11	0.87672	0.46945	0.64844	0.8584	0.44317	0.62714
GO_MAINTENANCE_OF_GASTROINTESTINAL_EPITHELIUM	14	0.64213	0.50401	0.87707	0.57949	0.4428	0.80987
GO_MAINTENANCE_OF_LOCATION	133	0.27553	0.2459	0.051745	0.41339	0.41994	0.13694
GO_MAINTENANCE_OF_LOCATION_IN_CELL	91	0.27641	0.39567	0.20093	0.38811	0.54687	0.32423
GO_MAINTENANCE_OF_PROTEIN_LOCALIZATION_IN_ORGANELLE	29	0.056021	0.48655	0.59595	0.1015	0.64187	0.75403
GO_MAINTENANCE_OF_PROTEIN_LOCATION_IN_NUCLEUS	14	0.29211	0.38727	0.70797	0.36195	0.48407	0.80383
GO_MALE_GAMETE_GENERATION	433	0.1629	0.16191	0.49663	0.073928	0.091072	0.3385
GO_MALE_GENITALIA_DEVELOPMENT	21	0.47598	0.14633	0.22858	0.42562	0.10418	0.1802
GO_MALE_MEIOSIS	37	0.94591	0.48495	0.50922	0.88289	0.38474	0.40292
GO_MALE_MEIOSIS_I	17	0.78211	0.42831	0.38516	0.7288	0.43966	0.34511
GO_MALE_SEX_DETERMINATION	11	0.099569	0.060728	0.20172	0.087914	0.058087	0.19366
GO_MALE_SEX_DIFFERENTIATION	138	0.0075235	0.024087	0.0016258	0.0065933	0.020529	0.0013668
GO_MAMMARY_GLAND_ALVEOLUS_DEVELOPMENT	17	0.10769	0.13963	0.056676	0.11491	0.16205	0.061487
GO_MAMMARY_GLAND_DEVELOPMENT	114	0.2614	0.58379	0.077563	0.32461	0.65961	0.10137
GO_MAMMARY_GLAND_DUCT_MORPHOGENESIS	28	0.37001	0.58718	0.0015699	0.43956	0.66812	0.0028104
GO_MAMMARY_GLAND_EPITHELIAL_CELL_DIFFERENTIATION	16	0.20187	0.34955	0.12088	0.20794	0.35642	0.11894
GO_MAMMARY_GLAND_EPITHELIAL_CELL_PROLIFERATION	12	0.14516	0.12835	0.00041574	0.19819	0.18655	0.00073258
GO_MAMMARY_GLAND_EPITHELIUM_DEVELOPMENT	53	0.13651	0.32882	0.0071475	0.1848	0.41701	0.012083
GO_MAMMARY_GLAND_LOBULE_DEVELOPMENT	17	0.10769	0.13963	0.056676	0.11491	0.16205	0.061487
GO_MAMMARY_GLAND_MORPHOGENESIS	40	0.29313	0.72214	0.00097094	0.35852	0.80039	0.0020471
GO_MANGANESE_ION_TRANSPORT	13	0.57781	0.7833	0.8571	0.53974	0.76573	0.84247
GO_MANNOSYLATION	33	0.44888	0.41737	0.42438	0.51917	0.46373	0.48265
GO_MAST_CELL_ACTIVATION	21	0.91959	0.91171	0.8417	0.90749	0.88865	0.80192
GO_MAST_CELL_MEDIATED_IMMUNITY	18	0.79598	0.95009	0.48983	0.77946	0.94096	0.43611
GO_MATERNAL_BEHAVIOR	12	0.34694	0.23426	0.10502	0.32025	0.22558	0.12189
GO_MATERNAL_PLACENTA_DEVELOPMENT	31	0.1972	0.35547	0.050573	0.21882	0.40061	0.062698
GO_MATERNAL_PROCESS_INVOLVED_IN_FEMALE_PREGNANCY	59	0.74217	0.44882	0.31125	0.76551	0.49174	0.32861
GO_MATING	37	0.39781	0.54009	0.86732	0.37451	0.49291	0.83549
GO_MATING_BEHAVIOR	23	0.40972	0.61276	0.75341	0.40111	0.56595	0.70758
GO_MATURATION_OF_5_8S_RRNA	28	0.42015	0.6199	0.072946	0.50597	0.65144	0.0854
GO_MATURATION_OF_5_8S_RRNA_FROM_TRICISTRONIC_RRNA_TRANSCRIPT_SSU_RRNA_5_8S_RRNA_LSU_RRNA_	19	0.46314	0.48074	0.07562	0.52283	0.4811	0.078289
GO_MATURATION_OF_LSU_RRNA	13	0.32114	0.50902	0.094921	0.3735	0.5735	0.12216
GO_MATURATION_OF_SSU_RRNA	40	0.83803	0.32601	0.69215	0.8879	0.36237	0.744
GO_MATURATION_OF_SSU_RRNA_FROM_TRICISTRONIC_RRNA_TRANSCRIPT_SSU_RRNA_5_8S_RRNA_LSU_RRNA_	32	0.7619	0.1775	0.57154	0.81477	0.20031	0.61517
GO_MATURE_B_CELL_DIFFERENTIATION	17	0.92688	0.86692	0.91905	0.94795	0.89406	0.93294
GO_MATURE_B_CELL_DIFFERENTIATION_INVOLVED_IN_IMMUNE_RESPONSE	13	0.63923	0.51724	0.6789	0.71713	0.59187	0.73124
GO_MECHANORECEPTOR_DIFFERENTIATION	50	0.57062	0.82906	0.43735	0.61701	0.86742	0.53848
GO_MECHANOSENSORY_BEHAVIOR	12	0.35237	0.84117	0.5273	0.29995	0.78218	0.39517
GO_MEGAKARYOCYTE_DEVELOPMENT	16	0.11986	0.5552	0.010004	0.14587	0.60452	0.012389
GO_MEGAKARYOCYTE_DIFFERENTIATION	19	0.099315	0.69801	0.0025826	0.12514	0.74252	0.0032963
GO_MEIOSIS_I	85	0.99555	0.92287	0.54712	0.98766	0.89244	0.46354
GO_MEIOTIC_CELL_CYCLE	179	0.91586	0.80036	0.64092	0.81656	0.69783	0.54262
GO_MEIOTIC_CELL_CYCLE_PROCESS	147	0.98504	0.88138	0.82231	0.95469	0.81246	0.76431
GO_MEIOTIC_CHROMOSOME_SEGREGATION	63	0.99177	0.96331	0.80431	0.97487	0.93274	0.70074
GO_MEIOTIC_CHROMOSOME_SEPARATION	11	0.99063	0.19652	0.78157	0.98389	0.15859	0.71851
GO_MELANIN_METABOLIC_PROCESS	13	0.5648	0.15642	0.92612	0.5299	0.14872	0.9028
GO_MELANOCYTE_DIFFERENTIATION	19	0.22544	0.44022	0.57528	0.22453	0.43676	0.59033
GO_MEMBRANE_ASSEMBLY	22	0.030755	0.059406	0.056536	0.053511	0.091975	0.099495
GO_MEMBRANE_BIOGENESIS	27	0.082398	0.18357	0.055393	0.13672	0.25925	0.10257
GO_MEMBRANE_BUDDING	111	0.27475	0.43213	0.38482	0.36993	0.51183	0.46495
GO_MEMBRANE_DEPOLARIZATION	60	0.10962	0.056553	0.028369	0.074589	0.039083	0.013099
GO_MEMBRANE_DEPOLARIZATION_DURING_ACTION_POTENTIAL	38	0.1018	0.010403	0.27049	0.078313	0.0076366	0.21901
GO_MEMBRANE_DEPOLARIZATION_DURING_CARDIAC_MUSCLE_CELL_ACTION_POTENTIAL	14	0.00042794	1.0737e-05	0.028213	0.0005425	1.9876e-05	0.041879
GO_MEMBRANE_DISASSEMBLY	46	0.65129	0.85127	0.76854	0.68924	0.85051	0.75182
GO_MEMBRANE_DOCKING	67	0.73085	0.37532	0.66635	0.82578	0.47008	0.74805
GO_MEMBRANE_FUSION	152	0.25859	0.43903	0.47511	0.27728	0.42622	0.40478
GO_MEMBRANE_HYPERPOLARIZATION	11	0.89281	0.56781	0.86596	0.84772	0.49546	0.79288
GO_MEMBRANE_INVAGINATION	28	0.39663	0.13218	0.3107	0.47592	0.16826	0.36032
GO_MEMBRANE_LIPID_BIOSYNTHETIC_PROCESS	113	0.53833	0.54087	0.76224	0.52343	0.50919	0.72966
GO_MEMBRANE_LIPID_CATABOLIC_PROCESS	23	0.9063	0.73462	0.69679	0.90978	0.73054	0.69949
GO_MEMBRANE_LIPID_METABOLIC_PROCESS	177	0.71607	0.70636	0.90472	0.75495	0.70743	0.91135
GO_MEMBRANE_ORGANIZATION	849	0.25257	0.81997	0.31082	0.46725	0.91344	0.43843
GO_MEMBRANE_PROTEIN_ECTODOMAIN_PROTEOLYSIS	21	0.76065	0.57407	0.46211	0.81386	0.64828	0.51421
GO_MEMBRANE_PROTEIN_INTRACELLULAR_DOMAIN_PROTEOLYSIS	16	0.79516	0.34584	0.8064	0.84463	0.42182	0.8367
GO_MEMBRANE_PROTEIN_PROTEOLYSIS	33	0.85431	0.43913	0.48104	0.89637	0.52787	0.5449
GO_MEMBRANE_RAFT_ORGANIZATION	17	0.16096	0.44677	0.26904	0.23031	0.52944	0.35362
GO_MEMBRANE_REPOLARIZATION	14	0.31486	0.16579	0.099885	0.33244	0.20319	0.13494
GO_MEMBRANE_TUBULATION	12	0.5108	0.72922	0.38395	0.58033	0.78039	0.49409
GO_MEMORY	96	0.091788	0.11692	0.83037	0.044345	0.063385	0.68691
GO_MESENCHYMAL_CELL_PROLIFERATION	12	0.10922	0.052435	0.33869	0.15602	0.08076	0.46661
GO_MESENCHYMAL_TO_EPITHELIAL_TRANSITION	14	0.002621	0.015311	0.0084316	0.0036595	0.019355	0.010568
GO_MESENCHYME_MORPHOGENESIS	38	0.054821	0.11082	0.0055537	0.087846	0.1762	0.01789
GO_MESODERM_DEVELOPMENT	107	0.13277	0.011349	0.083582	0.15282	0.014136	0.1307
GO_MESODERM_MORPHOGENESIS	64	0.040135	0.005944	0.039416	0.04858	0.0072605	0.058979
GO_MESODERMAL_CELL_DIFFERENTIATION	25	0.012975	0.0060914	0.0068343	0.014548	0.0064196	0.0098682
GO_MESODERMAL_CELL_FATE_COMMITMENT	13	0.029761	0.01962	0.27083	0.028288	0.01616	0.2695
GO_MESONEPHRIC_TUBULE_MORPHOGENESIS	51	0.045339	0.12963	0.084003	0.059574	0.16133	0.11812
GO_MESONEPHROS_DEVELOPMENT	88	0.065957	0.15223	0.022479	0.1009	0.21941	0.050571
GO_METAL_ION_TRANSPORT	559	0.011384	0.098075	0.021998	0.0017112	0.029728	0.0024133
GO_METALLO_SULFUR_CLUSTER_ASSEMBLY	18	0.099886	0.05866	0.48109	0.10013	0.061076	0.46756
GO_METANEPHRIC_EPITHELIUM_DEVELOPMENT	20	0.0053189	0.0031413	0.010589	0.004718	0.0027177	0.011492
GO_METANEPHRIC_MESENCHYME_DEVELOPMENT	14	0.04164	0.013174	0.077778	0.049923	0.016416	0.09669
GO_METANEPHRIC_NEPHRON_DEVELOPMENT	32	0.00029812	0.013641	0.00049794	0.00045705	0.018595	0.0010325
GO_METANEPHRIC_NEPHRON_MORPHOGENESIS	21	0.029927	0.16111	0.079025	0.03755	0.19004	0.10618
GO_METANEPHRIC_RENAL_VESICLE_MORPHOGENESIS	11	0.037595	0.050099	0.15147	0.038658	0.04696	0.144
GO_METANEPHROS_DEVELOPMENT	78	0.010797	0.0047249	0.0044239	0.014457	0.0061036	0.0064804
GO_METANEPHROS_MORPHOGENESIS	27	0.052032	0.15918	0.13009	0.051534	0.15505	0.13502
GO_METAPHASE_PLATE_CONGRESSION	42	0.90204	0.13862	0.39561	0.89813	0.11677	0.38481
GO_METENCEPHALON_DEVELOPMENT	96	0.846	0.852	0.34477	0.76392	0.76686	0.20055
GO_METHIONINE_BIOSYNTHETIC_PROCESS	14	0.91957	0.85657	0.7275	0.94141	0.8981	0.81233
GO_METHIONINE_METABOLIC_PROCESS	17	0.77636	0.62182	0.60861	0.81231	0.69244	0.70364
GO_METHYLATION	266	0.74677	0.2322	0.88328	0.81278	0.31608	0.93333
GO_METHYLATION_DEPENDENT_CHROMATIN_SILENCING	10	0.078304	0.17102	0.26672	0.093087	0.18022	0.28924
GO_MICROGLIAL_CELL_ACTIVATION	10	0.98509	0.85742	0.55044	0.98496	0.85822	0.55282
GO_MICROTUBULE_ANCHORING	17	0.48979	0.59827	0.50094	0.42325	0.57751	0.45154
GO_MICROTUBULE_BASED_MOVEMENT	199	0.74541	0.67474	0.52418	0.65922	0.58222	0.36259
GO_MICROTUBULE_BASED_PROCESS	501	0.24478	0.099938	0.020349	0.18236	0.067801	0.0079022
GO_MICROTUBULE_BUNDLE_FORMATION	67	0.31753	0.58503	0.32006	0.21313	0.43548	0.19834
GO_MICROTUBULE_CYTOSKELETON_ORGANIZATION	332	0.089634	0.015896	0.016019	0.053584	0.0073817	0.0052888
GO_MICROTUBULE_CYTOSKELETON_ORGANIZATION_INVOLVED_IN_MITOSIS	37	0.77874	0.8699	0.67753	0.75001	0.84757	0.65302
GO_MICROTUBULE_DEPOLYMERIZATION	13	0.69332	0.59222	0.22439	0.57744	0.48004	0.12528
GO_MICROTUBULE_NUCLEATION	18	0.93633	0.70523	0.97713	0.95475	0.72789	0.98096
GO_MICROTUBULE_ORGANIZING_CENTER_ORGANIZATION	80	0.16825	0.045422	0.27825	0.17085	0.045193	0.24289
GO_MICROTUBULE_POLYMERIZATION	25	0.65742	0.5764	0.75655	0.7272	0.61743	0.78109
GO_MICROTUBULE_POLYMERIZATION_OR_DEPOLYMERIZATION	39	0.74022	0.61216	0.54002	0.73522	0.58051	0.47734
GO_MICROVILLUS_ORGANIZATION	18	0.37951	0.96144	0.45436	0.38459	0.96252	0.49847
GO_MIDBRAIN_DEVELOPMENT	86	0.62979	0.3761	0.53844	0.64966	0.38964	0.54908
GO_MIDDLE_EAR_MORPHOGENESIS	20	0.64681	0.016339	0.17424	0.69737	0.024557	0.24336
GO_MIDGUT_DEVELOPMENT	13	0.056679	0.096393	0.26293	0.060946	0.1105	0.28625
GO_MISFOLDED_OR_INCOMPLETELY_SYNTHESIZED_PROTEIN_CATABOLIC_PROCESS	15	0.87203	0.99532	0.39805	0.91841	0.99733	0.46843
GO_MISMATCH_REPAIR	27	0.73132	0.32848	0.30471	0.7442	0.32559	0.31511
GO_MITOCHONDRIAL_ATP_SYNTHESIS_COUPLED_PROTON_TRANSPORT	17	0.88397	0.68778	0.99108	0.91349	0.7689	0.9956
GO_MITOCHONDRIAL_CALCIUM_ION_HOMEOSTASIS	15	0.86541	0.90516	0.61753	0.85877	0.89963	0.58621
GO_MITOCHONDRIAL_CALCIUM_ION_TRANSPORT	11	0.83431	0.96149	0.51253	0.83769	0.96263	0.4877
GO_MITOCHONDRIAL_DNA_METABOLIC_PROCESS	14	0.5434	0.70783	0.23056	0.53446	0.70013	0.21805
GO_MITOCHONDRIAL_ELECTRON_TRANSPORT_CYTOCHROME_C_TO_OXYGEN	15	0.26251	0.093302	0.5119	0.31032	0.13366	0.61913
GO_MITOCHONDRIAL_ELECTRON_TRANSPORT_NADH_TO_UBIQUINONE	40	0.51785	0.24245	0.75573	0.62902	0.3533	0.86976
GO_MITOCHONDRIAL_ELECTRON_TRANSPORT_UBIQUINOL_TO_CYTOCHROME_C	13	0.35448	0.754	0.2917	0.41055	0.80488	0.39272
GO_MITOCHONDRIAL_FISSION	14	0.17969	0.7471	0.58471	0.22568	0.79032	0.66726
GO_MITOCHONDRIAL_FUSION	19	0.38665	0.8802	0.71957	0.42361	0.88729	0.70362
GO_MITOCHONDRIAL_GENOME_MAINTENANCE	24	0.83064	0.53072	0.40832	0.85112	0.55809	0.44809
GO_MITOCHONDRIAL_MEMBRANE_ORGANIZATION	89	0.006438	0.60859	0.41971	0.013287	0.64907	0.46429
GO_MITOCHONDRIAL_RESPIRATORY_CHAIN_COMPLEX_ASSEMBLY	72	0.079986	0.22769	0.37855	0.17226	0.39218	0.58535
GO_MITOCHONDRIAL_RESPIRATORY_CHAIN_COMPLEX_I_ASSEMBLY	52	0.14352	0.17511	0.52077	0.24633	0.28985	0.7092
GO_MITOCHONDRIAL_RESPIRATORY_CHAIN_COMPLEX_I_BIOGENESIS	52	0.14352	0.17511	0.52077	0.24633	0.28985	0.7092
GO_MITOCHONDRIAL_RNA_METABOLIC_PROCESS	28	0.22713	0.92813	0.31249	0.23941	0.95019	0.34628
GO_MITOCHONDRIAL_RNA_PROCESSING	12	0.32624	0.80294	0.63625	0.36736	0.84414	0.64331
GO_MITOCHONDRIAL_TRANSLATION	107	0.47926	0.57821	0.49743	0.58689	0.75112	0.70789
GO_MITOCHONDRIAL_TRANSMEMBRANE_TRANSPORT	56	0.4662	0.78801	0.9344	0.57601	0.86507	0.97571
GO_MITOCHONDRIAL_TRANSPORT	171	0.19162	0.79439	0.87187	0.29573	0.85968	0.92109
GO_MITOCHONDRION_DISTRIBUTION	9	0.030005	0.30288	0.014068	0.032062	0.32192	0.012388
GO_MITOCHONDRION_LOCALIZATION	32	0.16845	0.55662	0.067779	0.20956	0.6074	0.081862
GO_MITOCHONDRION_MORPHOGENESIS	18	0.55582	0.89294	0.08951	0.62682	0.91608	0.11353
GO_MITOCHONDRION_ORGANIZATION	571	0.033671	0.51421	0.047996	0.11923	0.75656	0.16983
GO_MITOPHAGY_IN_RESPONSE_TO_MITOCHONDRIAL_DEPOLARIZATION	131	0.66674	0.27251	0.1707	0.74751	0.36132	0.27857
GO_MITOTIC_CELL_CYCLE	741	0.0020821	0.00062671	9.0527e-05	0.0052546	0.0014813	0.00012752
GO_MITOTIC_CELL_CYCLE_ARREST	13	0.19254	0.035606	0.71085	0.27281	0.057707	0.78824
GO_MITOTIC_CELL_CYCLE_CHECKPOINT	137	0.047924	0.0023975	0.00018491	0.079508	0.0038025	0.00031569
GO_MITOTIC_CHROMOSOME_CONDENSATION	14	0.29664	0.029302	0.36461	0.25037	0.020937	0.32686
GO_MITOTIC_CYTOKINESIS	30	0.064713	0.40099	0.12778	0.066767	0.36277	0.10808
GO_MITOTIC_DNA_INTEGRITY_CHECKPOINT	99	0.073179	0.0016402	0.00056624	0.1123	0.0026539	0.00084745
GO_MITOTIC_G2_DNA_DAMAGE_CHECKPOINT	12	0.2245	0.15399	0.037798	0.22166	0.14907	0.032244
GO_MITOTIC_G2_M_TRANSITION_CHECKPOINT	18	0.34044	0.14585	0.12763	0.33538	0.14989	0.11768
GO_MITOTIC_NUCLEAR_DIVISION	348	0.057161	0.020665	0.17447	0.050826	0.018095	0.13694
GO_MITOTIC_RECOMBINATION	39	0.47483	0.24226	0.47818	0.42702	0.21183	0.45337
GO_MITOTIC_SISTER_CHROMATID_COHESION	11	0.53794	0.62572	0.14904	0.5495	0.64845	0.16016
GO_MITOTIC_SISTER_CHROMATID_SEGREGATION	89	0.28923	0.1569	0.1749	0.2225	0.10648	0.12557
GO_MITOTIC_SPINDLE_ASSEMBLY	37	0.77874	0.8699	0.67753	0.75001	0.84757	0.65302
GO_MITOTIC_SPINDLE_ORGANIZATION	64	0.865	0.70493	0.51161	0.82844	0.64004	0.45344
GO_MODIFICATION_BY_SYMBIONT_OF_HOST_MORPHOLOGY_OR_PHYSIOLOGY	43	0.016374	0.044434	0.00064843	0.027621	0.070161	0.0016252
GO_MODIFICATION_OF_MORPHOLOGY_OR_PHYSIOLOGY_OF_OTHER_ORGANISM	95	0.03162	0.086451	0.027497	0.045308	0.11341	0.037228
GO_MODIFIED_AMINO_ACID_TRANSPORT	22	0.35944	0.77568	0.14743	0.31998	0.70455	0.095485
GO_MODULATION_BY_HOST_OF_VIRAL_PROCESS	18	0.090184	0.41682	0.056965	0.12694	0.4631	0.073363
GO_MODULATION_BY_SYMBIONT_OF_HOST_CELLULAR_PROCESS	27	0.16534	0.092635	0.04933	0.20552	0.12383	0.078574
GO_MODULATION_BY_VIRUS_OF_HOST_MORPHOLOGY_OR_PHYSIOLOGY	35	0.00792	0.015232	0.0002703	0.012795	0.02432	0.00058738
GO_MODULATION_OF_EXCITATORY_POSTSYNAPTIC_POTENTIAL	28	0.40751	0.2859	0.28946	0.33015	0.22082	0.19935
GO_MODULATION_OF_GROWTH_OF_SYMBIONT_INVOLVED_IN_INTERACTION_WITH_HOST	16	0.82622	0.63496	0.8031	0.79857	0.60165	0.77613
GO_MODULATION_OF_SYNAPTIC_TRANSMISSION	291	0.19909	0.17299	0.88251	0.087876	0.060498	0.65574
GO_MODULATION_OF_TRANSCRIPTION_IN_OTHER_ORGANISM_INVOLVED_IN_SYMBIOTIC_INTERACTION	22	0.1504	0.21897	0.21191	0.15274	0.22369	0.18341
GO_MOLTING_CYCLE	80	0.53294	0.64503	0.80941	0.57173	0.68733	0.86207
GO_MONOAMINE_TRANSPORT	21	0.24797	0.26651	0.52534	0.17843	0.20247	0.48405
GO_MONOCARBOXYLIC_ACID_BIOSYNTHETIC_PROCESS	164	0.88242	0.37454	0.95914	0.86617	0.34001	0.94848
GO_MONOCARBOXYLIC_ACID_CATABOLIC_PROCESS	95	0.3119	0.85594	0.88956	0.31791	0.87524	0.90149
GO_MONOCARBOXYLIC_ACID_METABOLIC_PROCESS	485	0.89577	0.97808	0.97602	0.89603	0.98048	0.97924
GO_MONOCARBOXYLIC_ACID_TRANSPORT	119	0.18183	0.23884	0.42283	0.13955	0.19801	0.3404
GO_MONOCYTE_CHEMOTAXIS	38	0.74158	0.9845	0.59302	0.75677	0.98521	0.6288
GO_MONOCYTE_DIFFERENTIATION	15	0.089676	0.15603	0.052411	0.14923	0.21851	0.087071
GO_MONOSACCHARIDE_BIOSYNTHETIC_PROCESS	49	0.84513	0.75234	0.9394	0.85271	0.77806	0.94221
GO_MONOSACCHARIDE_CATABOLIC_PROCESS	56	0.77837	0.92512	0.88404	0.76276	0.92486	0.87755
GO_MONOSACCHARIDE_METABOLIC_PROCESS	192	0.44305	0.8999	0.78209	0.47656	0.91674	0.79564
GO_MONOSACCHARIDE_TRANSPORT	54	0.049968	0.25674	0.1676	0.041939	0.25459	0.15198
GO_MONOVALENT_INORGANIC_ANION_HOMEOSTASIS	18	0.15501	0.20625	0.20709	0.11253	0.16288	0.16662
GO_MONOVALENT_INORGANIC_CATION_HOMEOSTASIS	117	0.1581	0.15163	0.35705	0.11781	0.11905	0.26881
GO_MONOVALENT_INORGANIC_CATION_TRANSPORT	417	0.45916	0.41934	0.27386	0.24256	0.24515	0.11139
GO_MORPHOGENESIS_OF_A_BRANCHING_STRUCTURE	165	0.00052821	0.00048857	1.5705e-05	0.0014117	0.0014935	9.1426e-05
GO_MORPHOGENESIS_OF_A_POLARIZED_EPITHELIUM	26	0.43873	0.54736	0.58925	0.4203	0.5303	0.55347
GO_MORPHOGENESIS_OF_AN_ENDOTHELIUM	16	0.25319	0.38604	0.72406	0.29169	0.4383	0.77268
GO_MORPHOGENESIS_OF_AN_EPITHELIAL_FOLD	15	0.17751	0.74637	0.37877	0.19185	0.73213	0.38441
GO_MORPHOGENESIS_OF_AN_EPITHELIAL_SHEET	42	0.88191	0.79623	0.59737	0.90612	0.85123	0.70714
GO_MORPHOGENESIS_OF_AN_EPITHELIUM	390	3.5821e-05	0.010809	7.4008e-06	0.00012279	0.025259	4.9004e-05
GO_MORPHOGENESIS_OF_EMBRYONIC_EPITHELIUM	132	0.0056192	0.34979	0.0081841	0.0088905	0.3962	0.010587
GO_MOTILE_CILIUM_ASSEMBLY	13	0.65121	0.84005	0.76004	0.5914	0.76868	0.62029
GO_MOTOR_NEURON_AXON_GUIDANCE	25	0.94954	0.9519	0.56046	0.94642	0.95198	0.59364
GO_MOVEMENT_IN_ENVIRONMENT_OF_OTHER_ORGANISM_INVOLVED_IN_SYMBIOTIC_INTERACTION	86	0.80879	0.92461	0.020333	0.831	0.93303	0.021594
GO_MOVEMENT_IN_HOST_ENVIRONMENT	86	0.80879	0.92461	0.020333	0.831	0.93303	0.021594
GO_MOVEMENT_OF_CELL_OR_SUBCELLULAR_COMPONENT	1233	0.12386	0.11176	0.014089	0.15308	0.16135	0.028878
GO_MRNA_3_END_PROCESSING	68	0.27557	0.20576	0.59897	0.41788	0.25643	0.69586
GO_MRNA_CIS_SPLICING_VIA_SPLICEOSOME	16	0.56003	0.040352	0.89716	0.62691	0.049498	0.90837
GO_MRNA_CLEAVAGE	20	0.33494	0.76842	0.32843	0.34023	0.78313	0.32701
GO_MRNA_METABOLIC_PROCESS	567	0.88637	0.087434	0.79655	0.99084	0.30493	0.96447
GO_MRNA_MODIFICATION	11	0.324	0.84248	0.27018	0.38005	0.8751	0.3199
GO_MRNA_PROCESSING	396	0.9817	0.3187	0.95419	0.999	0.59853	0.99379
GO_MRNA_SPLICE_SITE_SELECTION	26	0.63016	0.040149	0.4642	0.69541	0.058619	0.50215
GO_MRNA_TRANSCRIPTION	20	0.14309	0.81324	0.13788	0.23092	0.87603	0.20898
GO_MRNA_TRANSCRIPTION_FROM_RNA_POLYMERASE_II_PROMOTER	14	0.36159	0.83184	0.068559	0.4477	0.8818	0.10053
GO_MUCOPOLYSACCHARIDE_METABOLIC_PROCESS	104	0.66801	0.38685	0.48917	0.72739	0.47616	0.66885
GO_MULTI_MULTICELLULAR_ORGANISM_PROCESS	206	0.6472	0.47611	0.74269	0.67594	0.53191	0.81147
GO_MULTI_ORGANISM_BEHAVIOR	71	0.42097	0.79487	0.60888	0.37884	0.75298	0.55076
GO_MULTI_ORGANISM_LOCALIZATION	66	0.80201	0.61039	0.101	0.8907	0.70975	0.17195
GO_MULTI_ORGANISM_MEMBRANE_BUDDING	24	0.57646	0.5389	0.58689	0.66797	0.63089	0.70798
GO_MULTI_ORGANISM_MEMBRANE_ORGANIZATION	31	0.64022	0.66906	0.64197	0.73664	0.75572	0.76407
GO_MULTI_ORGANISM_METABOLIC_PROCESS	132	0.14895	0.41805	0.069506	0.28663	0.61037	0.14847
GO_MULTI_ORGANISM_ORGANELLE_ORGANIZATION	24	0.57646	0.5389	0.58689	0.66797	0.63089	0.70798
GO_MULTI_ORGANISM_REPRODUCTIVE_BEHAVIOR	23	0.40972	0.61276	0.75341	0.40111	0.56595	0.70758
GO_MULTI_ORGANISM_REPRODUCTIVE_PROCESS	820	0.20002	0.2858	0.45467	0.11047	0.19912	0.33342
GO_MULTI_ORGANISM_TRANSPORT	66	0.80201	0.61039	0.101	0.8907	0.70975	0.17195
GO_MULTICELLULAR_ORGANISM_AGING	30	0.032301	0.28533	0.038483	0.023829	0.21712	0.024724
GO_MULTICELLULAR_ORGANISM_GROWTH	74	0.021993	0.21609	0.3715	0.025996	0.26276	0.46515
GO_MULTICELLULAR_ORGANISM_METABOLIC_PROCESS	89	0.015084	0.0373	0.016894	0.030932	0.081296	0.059119
GO_MULTICELLULAR_ORGANISM_REPRODUCTION	704	0.12756	0.084889	0.31967	0.075842	0.058558	0.24416
GO_MULTICELLULAR_ORGANISMAL_HOMEOSTASIS	261	0.18903	0.041554	0.21506	0.19295	0.037354	0.18217
GO_MULTICELLULAR_ORGANISMAL_MACROMOLECULE_METABOLIC_PROCESS	75	0.089466	0.21805	0.044916	0.15991	0.36774	0.14589
GO_MULTICELLULAR_ORGANISMAL_MOVEMENT	40	0.12223	0.24522	0.31606	0.12937	0.27325	0.44127
GO_MULTICELLULAR_ORGANISMAL_RESPONSE_TO_STRESS	66	0.2007	0.29813	0.80517	0.17859	0.26627	0.74089
GO_MULTICELLULAR_ORGANISMAL_SIGNALING	120	0.14676	0.020956	0.065728	0.11013	0.016792	0.069503
GO_MULTICELLULAR_ORGANISMAL_WATER_HOMEOSTASIS	57	0.57445	0.16472	0.64596	0.50424	0.11794	0.5359
GO_MULTIVESICULAR_BODY_ORGANIZATION	31	0.67745	0.83944	0.40611	0.77918	0.89951	0.55664
GO_MULTIVESICULAR_BODY_SORTING_PATHWAY	11	0.81186	0.77146	0.71324	0.864	0.80837	0.75468
GO_MUSCLE_ADAPTATION	29	0.088432	0.015685	0.11814	0.1112	0.027789	0.20518
GO_MUSCLE_ATROPHY	11	0.54193	0.46046	0.21978	0.56005	0.49789	0.27903
GO_MUSCLE_CELL_CELLULAR_HOMEOSTASIS	16	0.2318	0.94557	0.041745	0.26994	0.95886	0.065963
GO_MUSCLE_CELL_DEVELOPMENT	123	0.00022279	9.6598e-05	0.0014149	0.00082649	0.00065085	0.024522
GO_MUSCLE_CELL_FATE_COMMITMENT	15	0.055059	0.36075	0.0028147	0.062874	0.41461	0.0051292
GO_MUSCLE_CELL_MIGRATION	18	0.83464	0.76564	0.20575	0.88387	0.84003	0.33487
GO_MUSCLE_CELL_PROLIFERATION	19	0.035674	4.2987e-05	0.014544	0.046895	9.1727e-05	0.032132
GO_MUSCLE_CONTRACTION	227	0.20079	0.0017504	0.028597	0.27469	0.0060177	0.18016
GO_MUSCLE_FIBER_DEVELOPMENT	43	0.17538	0.078788	0.1038	0.17922	0.090527	0.13115
GO_MUSCLE_FILAMENT_SLIDING	37	0.086072	0.065224	0.097089	0.10696	0.11066	0.26675
GO_MUSCLE_HYPERTROPHY	27	0.043883	8.682e-05	0.14795	0.080912	0.00061085	0.37939
GO_MUSCLE_HYPERTROPHY_IN_RESPONSE_TO_STRESS	11	0.1195	0.020586	0.52327	0.1363	0.030845	0.59564
GO_MUSCLE_ORGAN_DEVELOPMENT	266	0.14675	0.23404	0.013756	0.33726	0.49682	0.1529
GO_MUSCLE_ORGAN_MORPHOGENESIS	70	0.38849	0.41856	0.0014081	0.48361	0.57834	0.012748
GO_MUSCLE_STRUCTURE_DEVELOPMENT	420	9.4402e-05	0.00094449	2.8835e-06	0.0015212	0.013181	0.0011105
GO_MUSCLE_SYSTEM_PROCESS	275	0.062972	3.6368e-05	0.032168	0.11542	0.00030573	0.24096
GO_MUSCLE_TISSUE_DEVELOPMENT	267	0.0027115	0.0036043	6.6326e-05	0.015443	0.028833	0.0051604
GO_MUSCULOSKELETAL_MOVEMENT	40	0.12223	0.24522	0.31606	0.12937	0.27325	0.44127
GO_MYD88_DEPENDENT_TOLL_LIKE_RECEPTOR_SIGNALING_PATHWAY	27	0.51324	0.698	0.75	0.56364	0.72814	0.7606
GO_MYD88_INDEPENDENT_TOLL_LIKE_RECEPTOR_SIGNALING_PATHWAY	29	0.80354	0.77588	0.15403	0.83461	0.81362	0.16728
GO_MYELIN_ASSEMBLY	17	0.51153	0.64552	0.36381	0.55639	0.68882	0.38849
GO_MYELIN_MAINTENANCE	12	0.10609	0.057214	0.35443	0.12195	0.063133	0.34432
GO_MYELINATION_IN_PERIPHERAL_NERVOUS_SYSTEM	22	0.18396	0.28134	0.033319	0.22691	0.33778	0.052015
GO_MYELOID_CELL_ACTIVATION_INVOLVED_IN_IMMUNE_RESPONSE	40	0.96584	0.87259	0.61847	0.95854	0.85293	0.54315
GO_MYELOID_CELL_DEVELOPMENT	42	0.088393	0.22984	0.046662	0.13456	0.3057	0.076875
GO_MYELOID_CELL_DIFFERENTIATION	179	0.21852	0.43645	0.70545	0.36489	0.5905	0.82379
GO_MYELOID_CELL_HOMEOSTASIS	81	0.19921	0.7547	0.16364	0.29744	0.84408	0.27589
GO_MYELOID_DENDRITIC_CELL_ACTIVATION	26	0.95094	0.59299	0.76914	0.94828	0.59918	0.74898
GO_MYELOID_DENDRITIC_CELL_DIFFERENTIATION	20	0.66158	0.21644	0.74382	0.67663	0.22519	0.75667
GO_MYELOID_LEUKOCYTE_ACTIVATION	95	0.95409	0.82924	0.61928	0.95677	0.82923	0.60504
GO_MYELOID_LEUKOCYTE_DIFFERENTIATION	91	0.24338	0.065756	0.65246	0.35197	0.099557	0.71601
GO_MYELOID_LEUKOCYTE_MEDIATED_IMMUNITY	42	0.65462	0.91221	0.62793	0.647	0.90104	0.58189
GO_MYELOID_LEUKOCYTE_MIGRATION	96	0.84585	0.92356	0.58179	0.86585	0.93504	0.62771
GO_MYOBLAST_DIFFERENTIATION	37	0.0022609	0.039073	0.047321	0.0050395	0.061545	0.090766
GO_MYOBLAST_FUSION	20	0.74795	0.41347	0.51646	0.74938	0.40876	0.54548
GO_MYOFIBRIL_ASSEMBLY	48	0.0020634	0.0014713	9.844e-05	0.0057168	0.0074853	0.0039656
GO_MYOTUBE_CELL_DEVELOPMENT	27	0.31201	0.49633	0.462	0.30769	0.50015	0.46473
GO_MYOTUBE_DIFFERENTIATION	54	0.53075	0.36546	0.69052	0.53518	0.36383	0.71572
GO_N_ACETYLGLUCOSAMINE_METABOLIC_PROCESS	14	0.051027	0.065973	0.32292	0.046567	0.061553	0.26522
GO_N_GLYCAN_PROCESSING	20	0.90306	0.64742	0.97132	0.91173	0.67104	0.97109
GO_N_TERMINAL_PROTEIN_AMINO_ACID_ACETYLATION	14	0.050204	0.091066	0.1019	0.060028	0.10249	0.12067
GO_N_TERMINAL_PROTEIN_AMINO_ACID_MODIFICATION	25	0.13288	0.039587	0.67873	0.1605	0.04568	0.72039
GO_NAD_BIOSYNTHETIC_PROCESS	15	0.77097	0.86227	0.97425	0.78227	0.86934	0.97861
GO_NAD_METABOLIC_PROCESS	52	0.83287	0.88682	0.98258	0.85377	0.91211	0.98971
GO_NADH_DEHYDROGENASE_COMPLEX_ASSEMBLY	52	0.14352	0.17511	0.52077	0.24633	0.28985	0.7092
GO_NADH_METABOLIC_PROCESS	32	0.8228	0.76311	0.92529	0.83245	0.79592	0.94625
GO_NADP_METABOLIC_PROCESS	27	0.38512	0.84234	0.44281	0.44653	0.88261	0.51227
GO_NATURAL_KILLER_CELL_ACTIVATION	52	0.37481	0.49841	0.75673	0.34379	0.46509	0.73389
GO_NATURAL_KILLER_CELL_ACTIVATION_INVOLVED_IN_IMMUNE_RESPONSE	24	0.11655	0.19079	0.54313	0.090484	0.15093	0.51487
GO_NATURAL_KILLER_CELL_DIFFERENTIATION	12	0.36227	0.6722	0.53982	0.37475	0.69205	0.57808
GO_NATURAL_KILLER_CELL_MEDIATED_IMMUNITY	25	0.20554	0.33344	0.34646	0.18461	0.30615	0.3315
GO_NCRNA_3_END_PROCESSING	19	0.67474	0.86623	0.29721	0.70795	0.86694	0.2856
GO_NCRNA_CATABOLIC_PROCESS	22	0.5386	0.69781	0.25856	0.56824	0.70015	0.24653
GO_NCRNA_METABOLIC_PROCESS	512	0.67133	0.32779	0.28833	0.86213	0.54876	0.45775
GO_NCRNA_PROCESSING	365	0.65296	0.075589	0.20433	0.85787	0.19934	0.3554
GO_NCRNA_TRANSCRIPTION	88	0.62484	0.51583	0.40775	0.7035	0.58383	0.46567
GO_NECROPTOTIC_PROCESS	21	0.35467	0.92276	0.19806	0.36954	0.93122	0.18481
GO_NECROTIC_CELL_DEATH	28	0.7479	0.93589	0.86018	0.78097	0.9445	0.86214
GO_NEGATIVE_CHEMOTAXIS	38	0.21527	0.098456	0.42974	0.25657	0.12762	0.45648
GO_NEGATIVE_REGULATION_BY_HOST_OF_VIRAL_TRANSCRIPTION	12	0.18208	0.57925	0.037358	0.18059	0.57941	0.031703
GO_NEGATIVE_REGULATION_OF_ACTIN_FILAMENT_BUNDLE_ASSEMBLY	17	0.61715	0.90045	0.66924	0.65584	0.92131	0.71317
GO_NEGATIVE_REGULATION_OF_ACTIN_FILAMENT_DEPOLYMERIZATION	35	0.029326	0.059348	0.46349	0.030232	0.067725	0.49232
GO_NEGATIVE_REGULATION_OF_ACTIN_FILAMENT_POLYMERIZATION	43	0.10365	0.1543	0.17853	0.1083	0.18324	0.21807
GO_NEGATIVE_REGULATION_OF_ACUTE_INFLAMMATORY_RESPONSE	12	0.15457	0.31222	0.12989	0.13413	0.28158	0.11932
GO_NEGATIVE_REGULATION_OF_ADAPTIVE_IMMUNE_RESPONSE	36	0.7609	0.74887	0.43166	0.78364	0.75065	0.44826
GO_NEGATIVE_REGULATION_OF_ADHERENS_JUNCTION_ORGANIZATION	15	0.069988	0.094857	0.013569	0.13686	0.16832	0.036577
GO_NEGATIVE_REGULATION_OF_ALCOHOL_BIOSYNTHETIC_PROCESS	17	0.77717	0.69346	0.75852	0.76404	0.70139	0.74295
GO_NEGATIVE_REGULATION_OF_ALPHA_BETA_T_CELL_ACTIVATION	22	0.51371	0.93175	0.237	0.58853	0.94755	0.31098
GO_NEGATIVE_REGULATION_OF_ALPHA_BETA_T_CELL_DIFFERENTIATION	14	0.73698	0.85936	0.091552	0.78435	0.88785	0.13033
GO_NEGATIVE_REGULATION_OF_AMINE_TRANSPORT	24	0.47288	0.32187	0.414	0.41575	0.27071	0.30413
GO_NEGATIVE_REGULATION_OF_ANDROGEN_RECEPTOR_SIGNALING_PATHWAY	12	0.16788	0.050345	0.33683	0.18966	0.065144	0.42369
GO_NEGATIVE_REGULATION_OF_ANION_TRANSPORT	29	0.040522	0.364	0.60541	0.049787	0.40708	0.65809
GO_NEGATIVE_REGULATION_OF_ANOIKIS	17	0.51942	0.015591	0.38966	0.59625	0.024534	0.4997
GO_NEGATIVE_REGULATION_OF_ANTIGEN_RECEPTOR_MEDIATED_SIGNALING_PATHWAY	20	0.66688	0.3586	0.59101	0.7501	0.40663	0.69106
GO_NEGATIVE_REGULATION_OF_APOPTOTIC_SIGNALING_PATHWAY	191	0.15796	0.21983	0.051798	0.28648	0.3519	0.12391
GO_NEGATIVE_REGULATION_OF_APPETITE	12	0.85134	0.66679	0.81725	0.80858	0.61613	0.78253
GO_NEGATIVE_REGULATION_OF_ASTROCYTE_DIFFERENTIATION	12	0.74367	0.66534	0.6819	0.75652	0.66512	0.67882
GO_NEGATIVE_REGULATION_OF_ATP_METABOLIC_PROCESS	19	0.25775	0.95557	0.05867	0.22561	0.94008	0.04068
GO_NEGATIVE_REGULATION_OF_ATPASE_ACTIVITY	12	0.29738	0.47386	0.16906	0.337	0.55916	0.24535
GO_NEGATIVE_REGULATION_OF_AUTOPHAGY	51	0.12768	0.44864	0.04413	0.20287	0.571	0.075487
GO_NEGATIVE_REGULATION_OF_AXON_EXTENSION	36	0.32413	0.2428	0.2582	0.31015	0.22496	0.19305
GO_NEGATIVE_REGULATION_OF_AXON_GUIDANCE	26	0.18801	0.027596	0.34398	0.20388	0.031716	0.30888
GO_NEGATIVE_REGULATION_OF_AXONOGENESIS	61	0.57601	0.19634	0.52946	0.57422	0.19496	0.47264
GO_NEGATIVE_REGULATION_OF_B_CELL_ACTIVATION	28	0.36443	0.87352	0.48188	0.38513	0.88324	0.48039
GO_NEGATIVE_REGULATION_OF_B_CELL_APOPTOTIC_PROCESS	12	0.15067	0.28948	0.13356	0.14711	0.28616	0.12687
GO_NEGATIVE_REGULATION_OF_B_CELL_PROLIFERATION	14	0.88999	0.81057	0.93085	0.89683	0.8132	0.92855
GO_NEGATIVE_REGULATION_OF_BEHAVIOR	17	0.52561	0.50834	0.48624	0.47012	0.44664	0.39083
GO_NEGATIVE_REGULATION_OF_BINDING	128	0.039528	0.074628	0.1015	0.07482	0.11892	0.17228
GO_NEGATIVE_REGULATION_OF_BIOMINERAL_TISSUE_DEVELOPMENT	18	0.94302	0.83172	0.73754	0.95257	0.85851	0.77986
GO_NEGATIVE_REGULATION_OF_BLOOD_CIRCULATION	34	0.30317	0.081463	0.83383	0.31191	0.092335	0.86927
GO_NEGATIVE_REGULATION_OF_BLOOD_PRESSURE	41	0.014119	0.0077278	0.12223	0.0093454	0.0057318	0.087298
GO_NEGATIVE_REGULATION_OF_BLOOD_VESSEL_ENDOTHELIAL_CELL_MIGRATION	23	0.57769	0.56955	0.04957	0.72319	0.71609	0.12855
GO_NEGATIVE_REGULATION_OF_BMP_SIGNALING_PATHWAY	40	0.56209	0.37018	0.009919	0.72474	0.52303	0.040212
GO_NEGATIVE_REGULATION_OF_BONE_REMODELING	12	0.057304	0.1506	0.35075	0.064345	0.15843	0.35863
GO_NEGATIVE_REGULATION_OF_BONE_RESORPTION	10	0.027659	0.14896	0.24311	0.029635	0.15012	0.2374
GO_NEGATIVE_REGULATION_OF_CALCIUM_ION_DEPENDENT_EXOCYTOSIS	9	0.41054	0.038572	0.7785	0.41842	0.034081	0.77868
GO_NEGATIVE_REGULATION_OF_CALCIUM_ION_IMPORT	24	0.95748	0.1641	0.82794	0.97891	0.27283	0.94099
GO_NEGATIVE_REGULATION_OF_CALCIUM_ION_TRANSMEMBRANE_TRANSPORT	27	0.5292	0.19245	0.19311	0.65321	0.30336	0.39312
GO_NEGATIVE_REGULATION_OF_CALCIUM_ION_TRANSPORT	49	0.68475	0.013836	0.26802	0.78995	0.032619	0.50577
GO_NEGATIVE_REGULATION_OF_CALCIUM_ION_TRANSPORT_INTO_CYTOSOL	18	0.90998	0.20784	0.74156	0.94383	0.28341	0.86239
GO_NEGATIVE_REGULATION_OF_CALCIUM_MEDIATED_SIGNALING	18	0.8579	0.24563	0.84479	0.9001	0.32942	0.92458
GO_NEGATIVE_REGULATION_OF_CANONICAL_WNT_SIGNALING_PATHWAY	159	0.3356	0.90351	0.16143	0.52248	0.95986	0.31768
GO_NEGATIVE_REGULATION_OF_CARBOHYDRATE_METABOLIC_PROCESS	53	0.27682	0.97933	0.08829	0.30599	0.9795	0.080765
GO_NEGATIVE_REGULATION_OF_CARDIAC_MUSCLE_CELL_APOPTOTIC_PROCESS	13	0.3112	0.29224	0.074853	0.40647	0.39866	0.1549
GO_NEGATIVE_REGULATION_OF_CARDIAC_MUSCLE_TISSUE_DEVELOPMENT	17	0.68055	0.97136	0.13761	0.67969	0.97008	0.12889
GO_NEGATIVE_REGULATION_OF_CARDIAC_MUSCLE_TISSUE_GROWTH	12	0.43148	0.91461	0.10315	0.45064	0.91773	0.10162
GO_NEGATIVE_REGULATION_OF_CARTILAGE_DEVELOPMENT	26	0.0095295	0.0042695	0.027978	0.014637	0.0071424	0.055019
GO_NEGATIVE_REGULATION_OF_CATABOLIC_PROCESS	196	0.23084	0.38191	0.044461	0.31067	0.46518	0.05994
GO_NEGATIVE_REGULATION_OF_CATALYTIC_ACTIVITY	793	0.20209	0.59494	0.040004	0.33567	0.70863	0.080909
GO_NEGATIVE_REGULATION_OF_CATECHOLAMINE_SECRETION	15	0.73454	0.59965	0.26379	0.70846	0.57123	0.20403
GO_NEGATIVE_REGULATION_OF_CATION_CHANNEL_ACTIVITY	32	0.63517	0.20907	0.21992	0.70111	0.25777	0.33957
GO_NEGATIVE_REGULATION_OF_CATION_TRANSMEMBRANE_TRANSPORT	58	0.2589	0.043991	0.10884	0.32979	0.070692	0.23303
GO_NEGATIVE_REGULATION_OF_CD4_POSITIVE_ALPHA_BETA_T_CELL_ACTIVATION	14	0.76768	0.92224	0.20267	0.81976	0.93963	0.28065
GO_NEGATIVE_REGULATION_OF_CD4_POSITIVE_ALPHA_BETA_T_CELL_DIFFERENTIATION	11	0.85167	0.88919	0.13497	0.88976	0.91575	0.19978
GO_NEGATIVE_REGULATION_OF_CELL_ACTIVATION	153	0.27624	0.85419	0.60104	0.37275	0.90106	0.71911
GO_NEGATIVE_REGULATION_OF_CELL_ADHESION	217	0.05254	0.13739	0.15927	0.1212	0.24298	0.2837
GO_NEGATIVE_REGULATION_OF_CELL_CELL_ADHESION	135	0.10978	0.65118	0.39916	0.17107	0.72072	0.48462
GO_NEGATIVE_REGULATION_OF_CELL_COMMUNICATION	1138	0.055921	0.17535	0.0012609	0.18579	0.39402	0.014779
GO_NEGATIVE_REGULATION_OF_CELL_CYCLE	421	0.0018902	0.00096214	0.00037742	0.010287	0.0044012	0.002393
GO_NEGATIVE_REGULATION_OF_CELL_CYCLE_ARREST	19	0.44063	0.017812	0.2214	0.44787	0.018608	0.21816
GO_NEGATIVE_REGULATION_OF_CELL_CYCLE_G1_S_PHASE_TRANSITION	97	0.10175	0.030601	0.0015806	0.16454	0.050163	0.0038698
GO_NEGATIVE_REGULATION_OF_CELL_CYCLE_G2_M_PHASE_TRANSITION	23	0.28429	0.20681	0.14562	0.2816	0.2153	0.13753
GO_NEGATIVE_REGULATION_OF_CELL_CYCLE_PHASE_TRANSITION	144	0.071633	0.034789	0.0014654	0.10681	0.046953	0.0027368
GO_NEGATIVE_REGULATION_OF_CELL_CYCLE_PROCESS	206	0.15571	0.042973	0.0026622	0.21216	0.054002	0.0041706
GO_NEGATIVE_REGULATION_OF_CELL_DEATH	823	0.029173	0.053732	0.00033968	0.10225	0.14432	0.0022451
GO_NEGATIVE_REGULATION_OF_CELL_DEVELOPMENT	292	0.20755	0.12639	0.22383	0.2605	0.15186	0.25094
GO_NEGATIVE_REGULATION_OF_CELL_DIFFERENTIATION	576	0.0072633	0.070393	7.625e-05	0.019209	0.12877	0.00039242
GO_NEGATIVE_REGULATION_OF_CELL_DIVISION	58	0.29774	0.73125	0.30963	0.25342	0.67885	0.25394
GO_NEGATIVE_REGULATION_OF_CELL_GROWTH	161	0.022232	0.0045158	0.0023085	0.053297	0.011669	0.0079966
GO_NEGATIVE_REGULATION_OF_CELL_JUNCTION_ASSEMBLY	19	0.17831	0.27266	0.059809	0.28798	0.39331	0.11923
GO_NEGATIVE_REGULATION_OF_CELL_KILLING	18	0.91931	0.1351	0.82363	0.93693	0.13933	0.84319
GO_NEGATIVE_REGULATION_OF_CELL_MATRIX_ADHESION	28	0.066526	0.13478	0.00077584	0.12896	0.21452	0.003046
GO_NEGATIVE_REGULATION_OF_CELL_MORPHOGENESIS_INVOLVED_IN_DIFFERENTIATION	111	0.37568	0.0034398	0.38278	0.42886	0.0048787	0.40606
GO_NEGATIVE_REGULATION_OF_CELL_PROJECTION_ORGANIZATION	137	0.44198	0.036973	0.45793	0.47512	0.042447	0.46054
GO_NEGATIVE_REGULATION_OF_CELL_SUBSTRATE_ADHESION	51	0.19632	0.043639	0.0927	0.3427	0.097076	0.19753
GO_NEGATIVE_REGULATION_OF_CELLULAR_AMIDE_METABOLIC_PROCESS	129	0.074141	0.23618	0.094708	0.1338	0.34651	0.14372
GO_NEGATIVE_REGULATION_OF_CELLULAR_CATABOLIC_PROCESS	151	0.37724	0.54322	0.069746	0.48763	0.64476	0.10441
GO_NEGATIVE_REGULATION_OF_CELLULAR_COMPONENT_ORGANIZATION	649	0.26845	0.079016	0.052168	0.39332	0.12974	0.10823
GO_NEGATIVE_REGULATION_OF_CELLULAR_PROTEIN_CATABOLIC_PROCESS	62	0.78498	0.44988	0.58537	0.79409	0.437	0.55438
GO_NEGATIVE_REGULATION_OF_CELLULAR_PROTEIN_LOCALIZATION	129	0.39249	0.74413	0.55806	0.51865	0.82726	0.7152
GO_NEGATIVE_REGULATION_OF_CELLULAR_RESPONSE_TO_GROWTH_FACTOR_STIMULUS	117	0.054219	0.069851	0.00029918	0.15492	0.17477	0.0046588
GO_NEGATIVE_REGULATION_OF_CELLULAR_RESPONSE_TO_INSULIN_STIMULUS	31	0.29405	0.28202	0.57013	0.35504	0.31719	0.60331
GO_NEGATIVE_REGULATION_OF_CELLULAR_RESPONSE_TO_OXIDATIVE_STRESS	34	0.24706	0.33649	0.18787	0.28037	0.35329	0.19765
GO_NEGATIVE_REGULATION_OF_CELLULAR_RESPONSE_TO_TRANSFORMING_GROWTH_FACTOR_BETA_STIMULUS	66	0.0091463	0.014122	8.1409e-05	0.028748	0.037081	0.00081567
GO_NEGATIVE_REGULATION_OF_CHEMOKINE_PRODUCTION	16	0.17895	0.42325	0.33079	0.18874	0.44176	0.35176
GO_NEGATIVE_REGULATION_OF_CHEMOTAXIS	50	0.30947	0.009963	0.15038	0.33247	0.012269	0.14284
GO_NEGATIVE_REGULATION_OF_CHOLESTEROL_TRANSPORT	12	0.21791	0.68376	0.18664	0.15906	0.61104	0.15369
GO_NEGATIVE_REGULATION_OF_CHONDROCYTE_DIFFERENTIATION	20	0.016735	0.0012738	0.016879	0.02163	0.0017218	0.026485
GO_NEGATIVE_REGULATION_OF_CHROMATIN_MODIFICATION	41	0.11608	0.23988	0.040949	0.14251	0.26463	0.058083
GO_NEGATIVE_REGULATION_OF_CHROMOSOME_ORGANIZATION	89	0.53571	0.42	0.039523	0.62172	0.45998	0.06095
GO_NEGATIVE_REGULATION_OF_CHROMOSOME_SEGREGATION	26	0.63286	0.76673	0.4383	0.57523	0.69851	0.35351
GO_NEGATIVE_REGULATION_OF_CIRCADIAN_RHYTHM	15	0.34594	0.63912	0.398	0.32876	0.59413	0.38616
GO_NEGATIVE_REGULATION_OF_COAGULATION	48	0.03898	0.3873	0.011162	0.048423	0.45357	0.023465
GO_NEGATIVE_REGULATION_OF_COENZYME_METABOLIC_PROCESS	11	0.60717	0.87817	0.040788	0.57638	0.85975	0.031686
GO_NEGATIVE_REGULATION_OF_COFACTOR_METABOLIC_PROCESS	11	0.60717	0.87817	0.040788	0.57638	0.85975	0.031686
GO_NEGATIVE_REGULATION_OF_CYCLIC_NUCLEOTIDE_METABOLIC_PROCESS	42	0.1342	0.32137	0.10316	0.13183	0.30575	0.091012
GO_NEGATIVE_REGULATION_OF_CYCLIN_DEPENDENT_PROTEIN_KINASE_ACTIVITY	32	0.01732	0.039048	0.0035781	0.023031	0.04632	0.0036889
GO_NEGATIVE_REGULATION_OF_CYSTEINE_TYPE_ENDOPEPTIDASE_ACTIVITY	82	0.039252	0.5186	0.035993	0.062478	0.58556	0.046711
GO_NEGATIVE_REGULATION_OF_CYTOKINE_BIOSYNTHETIC_PROCESS	25	0.56167	0.75843	0.38544	0.62413	0.81254	0.45569
GO_NEGATIVE_REGULATION_OF_CYTOKINE_PRODUCTION	202	0.08273	0.67959	0.20344	0.14047	0.79333	0.34717
GO_NEGATIVE_REGULATION_OF_CYTOKINE_PRODUCTION_INVOLVED_IN_IMMUNE_RESPONSE	21	0.37806	0.73691	0.050762	0.4209	0.76538	0.067942
GO_NEGATIVE_REGULATION_OF_CYTOKINE_SECRETION	44	0.40124	0.58391	0.19779	0.42546	0.60827	0.2229
GO_NEGATIVE_REGULATION_OF_CYTOPLASMIC_TRANSPORT	110	0.70197	0.19925	0.70818	0.80419	0.28926	0.82182
GO_NEGATIVE_REGULATION_OF_CYTOSKELETON_ORGANIZATION	208	0.34715	0.075537	0.20355	0.35521	0.079673	0.22215
GO_NEGATIVE_REGULATION_OF_CYTOSOLIC_CALCIUM_ION_CONCENTRATION	11	0.00059333	0.00020815	0.0046531	0.00081928	0.00039246	0.012814
GO_NEGATIVE_REGULATION_OF_DEFENSE_RESPONSE	141	0.017085	0.012786	0.26737	0.021836	0.015564	0.32744
GO_NEGATIVE_REGULATION_OF_DEFENSE_RESPONSE_TO_VIRUS	17	0.11733	0.40996	0.85821	0.13195	0.45013	0.87708
GO_NEGATIVE_REGULATION_OF_DENDRITE_DEVELOPMENT	26	0.0051728	0.00065406	0.27431	0.0039643	0.00042522	0.2345
GO_NEGATIVE_REGULATION_OF_DENDRITE_MORPHOGENESIS	14	0.0035175	0.00023263	0.10479	0.0038551	0.00026046	0.11986
GO_NEGATIVE_REGULATION_OF_DENDRITIC_SPINE_DEVELOPMENT	10	0.02427	0.02803	0.17598	0.03076	0.035684	0.20713
GO_NEGATIVE_REGULATION_OF_DEPHOSPHORYLATION	73	0.40976	0.29968	0.58927	0.38981	0.28892	0.49571
GO_NEGATIVE_REGULATION_OF_DEVELOPMENTAL_GROWTH	80	0.46162	0.31804	0.34245	0.46233	0.30481	0.30015
GO_NEGATIVE_REGULATION_OF_DEVELOPMENTAL_PROCESS	757	0.0037336	0.013562	2.5872e-05	0.013598	0.038452	0.0002643
GO_NEGATIVE_REGULATION_OF_DIGESTIVE_SYSTEM_PROCESS	13	0.54394	0.86181	0.28212	0.48543	0.83472	0.25513
GO_NEGATIVE_REGULATION_OF_DNA_BINDING	45	0.13207	0.2042	0.18631	0.15642	0.22799	0.23748
GO_NEGATIVE_REGULATION_OF_DNA_BIOSYNTHETIC_PROCESS	30	0.23367	0.058317	0.016329	0.33648	0.090361	0.04032
GO_NEGATIVE_REGULATION_OF_DNA_DAMAGE_RESPONSE_SIGNAL_TRANSDUCTION_BY_P53_CLASS_MEDIATOR	12	0.0067742	0.0021063	0.0073405	0.01185	0.0048432	0.01967
GO_NEGATIVE_REGULATION_OF_DNA_DEPENDENT_DNA_REPLICATION	14	0.9881	0.79698	0.63175	0.99333	0.8357	0.68495
GO_NEGATIVE_REGULATION_OF_DNA_METABOLIC_PROCESS	105	0.76334	0.32366	0.017178	0.87534	0.45235	0.046419
GO_NEGATIVE_REGULATION_OF_DNA_RECOMBINATION	15	0.96708	0.60656	0.18673	0.97842	0.62071	0.25607
GO_NEGATIVE_REGULATION_OF_DNA_REPAIR	14	0.14748	0.36358	0.022752	0.16994	0.39816	0.028046
GO_NEGATIVE_REGULATION_OF_DNA_REPLICATION	51	0.9664	0.75991	0.09837	0.98714	0.84753	0.18164
GO_NEGATIVE_REGULATION_OF_DNA_TEMPLATED_TRANSCRIPTION_ELONGATION	13	0.46623	0.56488	0.65039	0.4651	0.57835	0.66399
GO_NEGATIVE_REGULATION_OF_EMBRYONIC_DEVELOPMENT	25	0.45497	0.12189	0.7986	0.55174	0.18577	0.8875
GO_NEGATIVE_REGULATION_OF_ENDOCYTOSIS	38	0.03257	0.40936	0.068357	0.035584	0.45209	0.06807
GO_NEGATIVE_REGULATION_OF_ENDOPLASMIC_RETICULUM_STRESS_INDUCED_INTRINSIC_APOPTOTIC_SIGNALING_PATHWAY	18	0.24915	0.73376	0.057683	0.32946	0.82393	0.11234
GO_NEGATIVE_REGULATION_OF_ENDOPLASMIC_RETICULUM_UNFOLDED_PROTEIN_RESPONSE	11	0.096794	0.42674	0.057308	0.12501	0.49423	0.082585
GO_NEGATIVE_REGULATION_OF_ENDOTHELIAL_CELL_APOPTOTIC_PROCESS	27	0.81273	0.47984	0.82578	0.85738	0.53146	0.88878
GO_NEGATIVE_REGULATION_OF_ENDOTHELIAL_CELL_MIGRATION	38	0.67261	0.27226	0.2009	0.80921	0.45552	0.42429
GO_NEGATIVE_REGULATION_OF_ENDOTHELIAL_CELL_PROLIFERATION	30	0.010848	0.081007	0.034826	0.028153	0.15473	0.092529
GO_NEGATIVE_REGULATION_OF_EPIDERMAL_CELL_DIFFERENTIATION	13	0.12033	0.66841	0.45672	0.084872	0.60109	0.3908
GO_NEGATIVE_REGULATION_OF_EPIDERMIS_DEVELOPMENT	16	0.3512	0.55155	0.70577	0.30881	0.51412	0.67087
GO_NEGATIVE_REGULATION_OF_EPITHELIAL_CELL_APOPTOTIC_PROCESS	35	0.3711	0.45558	0.23758	0.4561	0.52464	0.34862
GO_NEGATIVE_REGULATION_OF_EPITHELIAL_CELL_DIFFERENTIATION	36	0.0046477	0.076622	0.046334	0.0043968	0.080443	0.058676
GO_NEGATIVE_REGULATION_OF_EPITHELIAL_CELL_MIGRATION	52	0.83864	0.41462	0.63113	0.91246	0.59125	0.81659
GO_NEGATIVE_REGULATION_OF_EPITHELIAL_CELL_PROLIFERATION	109	0.00018224	0.014759	0.00010327	0.00047682	0.027563	0.00026651
GO_NEGATIVE_REGULATION_OF_EPITHELIAL_TO_MESENCHYMAL_TRANSITION	23	0.7401	0.32382	0.37351	0.7672	0.35096	0.43505
GO_NEGATIVE_REGULATION_OF_ERAD_PATHWAY	12	0.46896	0.23799	0.7723	0.50823	0.2585	0.78739
GO_NEGATIVE_REGULATION_OF_ERBB_SIGNALING_PATHWAY	43	0.99317	0.29593	0.91578	0.99687	0.34931	0.94576
GO_NEGATIVE_REGULATION_OF_ERK1_AND_ERK2_CASCADE	51	0.25202	0.062119	0.65073	0.34969	0.099711	0.76618
GO_NEGATIVE_REGULATION_OF_ESTABLISHMENT_OF_PROTEIN_LOCALIZATION	200	0.34686	0.75991	0.14976	0.43998	0.82944	0.21527
GO_NEGATIVE_REGULATION_OF_ESTABLISHMENT_OF_PROTEIN_LOCALIZATION_TO_PLASMA_MEMBRANE	13	0.43948	0.82574	0.25846	0.5063	0.87818	0.31903
GO_NEGATIVE_REGULATION_OF_EXOCYTOSIS	24	0.3424	0.090188	0.88245	0.35394	0.087677	0.87964
GO_NEGATIVE_REGULATION_OF_EXTRINSIC_APOPTOTIC_SIGNALING_PATHWAY	96	0.13858	0.057581	0.037258	0.22405	0.095332	0.075338
GO_NEGATIVE_REGULATION_OF_EXTRINSIC_APOPTOTIC_SIGNALING_PATHWAY_IN_ABSENCE_OF_LIGAND	31	0.50072	0.18227	0.072948	0.53357	0.18772	0.075001
GO_NEGATIVE_REGULATION_OF_EXTRINSIC_APOPTOTIC_SIGNALING_PATHWAY_VIA_DEATH_DOMAIN_RECEPTORS	34	0.50881	0.091775	0.32792	0.5544	0.10866	0.38314
GO_NEGATIVE_REGULATION_OF_FAT_CELL_DIFFERENTIATION	41	0.48061	0.4378	0.096812	0.54692	0.50303	0.13359
GO_NEGATIVE_REGULATION_OF_FATTY_ACID_BIOSYNTHETIC_PROCESS	13	0.72764	0.77795	0.66756	0.72357	0.7798	0.68719
GO_NEGATIVE_REGULATION_OF_FATTY_ACID_METABOLIC_PROCESS	29	0.74418	0.65065	0.62585	0.72667	0.64345	0.63788
GO_NEGATIVE_REGULATION_OF_FIBROBLAST_GROWTH_FACTOR_RECEPTOR_SIGNALING_PATHWAY	11	0.63319	0.76602	0.54486	0.71497	0.82481	0.65182
GO_NEGATIVE_REGULATION_OF_FIBROBLAST_PROLIFERATION	25	0.32062	0.020657	0.061108	0.42875	0.034456	0.088026
GO_NEGATIVE_REGULATION_OF_G_PROTEIN_COUPLED_RECEPTOR_PROTEIN_SIGNALING_PATHWAY	39	0.60451	0.43593	0.78333	0.60887	0.45116	0.81196
GO_NEGATIVE_REGULATION_OF_GENE_EXPRESSION	1407	1.1272e-05	0.00014259	8.1647e-05	0.00021833	0.0013951	0.0014251
GO_NEGATIVE_REGULATION_OF_GENE_EXPRESSION_EPIGENETIC	95	0.73267	0.48278	0.40878	0.75072	0.50406	0.42122
GO_NEGATIVE_REGULATION_OF_GENE_SILENCING	18	0.20657	0.04934	0.040885	0.20617	0.044406	0.044893
GO_NEGATIVE_REGULATION_OF_GLIAL_CELL_DIFFERENTIATION	25	0.3892	0.36678	0.44723	0.39279	0.35822	0.44277
GO_NEGATIVE_REGULATION_OF_GLIAL_CELL_PROLIFERATION	11	0.2228	0.78174	0.42927	0.28212	0.8303	0.55376
GO_NEGATIVE_REGULATION_OF_GLIOGENESIS	36	0.25447	0.73525	0.27	0.2762	0.75317	0.31015
GO_NEGATIVE_REGULATION_OF_GLUCONEOGENESIS	13	0.28216	0.9058	0.11221	0.27939	0.9137	0.10874
GO_NEGATIVE_REGULATION_OF_GLUCOSE_IMPORT	14	0.75912	0.8862	0.49659	0.8129	0.914	0.54001
GO_NEGATIVE_REGULATION_OF_GLUCOSE_TRANSPORT	17	0.73996	0.89537	0.54826	0.7912	0.91635	0.57429
GO_NEGATIVE_REGULATION_OF_GLYCOLYTIC_PROCESS	11	0.60717	0.87817	0.040788	0.57638	0.85975	0.031686
GO_NEGATIVE_REGULATION_OF_GLYCOPROTEIN_BIOSYNTHETIC_PROCESS	11	0.85941	0.57231	0.64502	0.85924	0.55452	0.63442
GO_NEGATIVE_REGULATION_OF_GLYCOPROTEIN_METABOLIC_PROCESS	14	0.79514	0.35433	0.54848	0.81117	0.35652	0.5672
GO_NEGATIVE_REGULATION_OF_GROWTH	224	0.079629	0.0049485	0.013728	0.13945	0.010357	0.028937
GO_NEGATIVE_REGULATION_OF_GTPASE_ACTIVITY	39	0.60309	0.091877	0.71959	0.65464	0.11885	0.76089
GO_NEGATIVE_REGULATION_OF_HEART_CONTRACTION	21	0.37587	0.14475	0.93089	0.3848	0.16471	0.95126
GO_NEGATIVE_REGULATION_OF_HEART_GROWTH	12	0.43148	0.91461	0.10315	0.45064	0.91773	0.10162
GO_NEGATIVE_REGULATION_OF_HEMATOPOIETIC_PROGENITOR_CELL_DIFFERENTIATION	22	0.87316	0.85745	0.74083	0.88739	0.88024	0.77863
GO_NEGATIVE_REGULATION_OF_HEMOPOIESIS	124	0.14963	0.83501	0.048095	0.22032	0.88846	0.076843
GO_NEGATIVE_REGULATION_OF_HISTONE_ACETYLATION	13	0.012694	0.16707	0.0047937	0.014323	0.15005	0.0055622
GO_NEGATIVE_REGULATION_OF_HISTONE_METHYLATION	14	0.39026	0.36197	0.40157	0.39187	0.36532	0.3986
GO_NEGATIVE_REGULATION_OF_HISTONE_MODIFICATION	33	0.032814	0.60962	0.021543	0.046905	0.6613	0.033196
GO_NEGATIVE_REGULATION_OF_HOMEOSTATIC_PROCESS	118	0.44794	0.049603	0.30861	0.58071	0.083192	0.45483
GO_NEGATIVE_REGULATION_OF_HOMOTYPIC_CELL_CELL_ADHESION	99	0.47549	0.93484	0.47858	0.58644	0.95874	0.6038
GO_NEGATIVE_REGULATION_OF_HORMONE_SECRETION	73	0.075177	0.36662	0.039008	0.070337	0.36167	0.039765
GO_NEGATIVE_REGULATION_OF_HUMORAL_IMMUNE_RESPONSE	13	0.13218	0.87965	0.027975	0.14164	0.88573	0.029093
GO_NEGATIVE_REGULATION_OF_HYDROLASE_ACTIVITY	374	0.27517	0.29397	0.05754	0.32975	0.35435	0.081113
GO_NEGATIVE_REGULATION_OF_I_KAPPAB_KINASE_NF_KAPPAB_SIGNALING	49	0.0061167	0.084026	0.004286	0.0065917	0.08896	0.0039719
GO_NEGATIVE_REGULATION_OF_IMMUNE_EFFECTOR_PROCESS	99	0.2216	0.75773	0.10308	0.30005	0.81917	0.15769
GO_NEGATIVE_REGULATION_OF_IMMUNE_RESPONSE	117	0.44571	0.51258	0.3498	0.54793	0.58742	0.46275
GO_NEGATIVE_REGULATION_OF_IMMUNE_SYSTEM_PROCESS	361	0.11344	0.5164	0.26486	0.21149	0.65115	0.41198
GO_NEGATIVE_REGULATION_OF_INFLAMMATORY_RESPONSE	98	0.0094053	0.028654	0.042283	0.0098111	0.031588	0.053599
GO_NEGATIVE_REGULATION_OF_INNATE_IMMUNE_RESPONSE	38	0.53934	0.13403	0.81254	0.59508	0.14988	0.85809
GO_NEGATIVE_REGULATION_OF_INTERFERON_GAMMA_PRODUCTION	32	0.72862	0.87261	0.75164	0.75755	0.88966	0.78739
GO_NEGATIVE_REGULATION_OF_INTERLEUKIN_1_BETA_PRODUCTION	14	0.20329	0.31289	0.65491	0.19978	0.31443	0.63816
GO_NEGATIVE_REGULATION_OF_INTERLEUKIN_1_PRODUCTION	18	0.16621	0.34654	0.4703	0.15565	0.33812	0.45222
GO_NEGATIVE_REGULATION_OF_INTERLEUKIN_10_PRODUCTION	15	0.58717	0.92192	0.89551	0.51593	0.90459	0.86376
GO_NEGATIVE_REGULATION_OF_INTERLEUKIN_12_PRODUCTION	15	0.68169	0.86004	0.47238	0.72931	0.87936	0.54047
GO_NEGATIVE_REGULATION_OF_INTERLEUKIN_17_PRODUCTION	10	0.85631	0.70833	0.2473	0.86474	0.73249	0.27623
GO_NEGATIVE_REGULATION_OF_INTERLEUKIN_2_PRODUCTION	15	0.26159	0.23121	0.74982	0.32471	0.27799	0.80712
GO_NEGATIVE_REGULATION_OF_INTERLEUKIN_6_PRODUCTION	33	0.2244	0.25851	0.29444	0.20492	0.22787	0.2645
GO_NEGATIVE_REGULATION_OF_INTERLEUKIN_8_PRODUCTION	15	0.44429	0.86905	0.6909	0.45927	0.86776	0.72837
GO_NEGATIVE_REGULATION_OF_INTRACELLULAR_ESTROGEN_RECEPTOR_SIGNALING_PATHWAY	12	0.01721	0.033942	0.016394	0.018462	0.041785	0.018486
GO_NEGATIVE_REGULATION_OF_INTRACELLULAR_PROTEIN_TRANSPORT	90	0.60595	0.36323	0.60871	0.69684	0.44018	0.68647
GO_NEGATIVE_REGULATION_OF_INTRACELLULAR_SIGNAL_TRANSDUCTION	420	0.023797	0.23073	0.0096649	0.07476	0.38495	0.0425
GO_NEGATIVE_REGULATION_OF_INTRACELLULAR_STEROID_HORMONE_RECEPTOR_SIGNALING_PATHWAY	29	0.0080236	0.0019121	0.050221	0.011589	0.00346	0.087648
GO_NEGATIVE_REGULATION_OF_INTRACELLULAR_TRANSPORT	132	0.75056	0.34971	0.68887	0.84273	0.45102	0.79824
GO_NEGATIVE_REGULATION_OF_INTRINSIC_APOPTOTIC_SIGNALING_PATHWAY	86	0.34182	0.66253	0.10844	0.48606	0.78068	0.21033
GO_NEGATIVE_REGULATION_OF_INTRINSIC_APOPTOTIC_SIGNALING_PATHWAY_BY_P53_CLASS_MEDIATOR	17	0.75634	0.92054	0.48134	0.77697	0.93009	0.54627
GO_NEGATIVE_REGULATION_OF_INTRINSIC_APOPTOTIC_SIGNALING_PATHWAY_IN_RESPONSE_TO_DNA_DAMAGE	26	0.59153	0.45878	0.42848	0.67881	0.55521	0.54316
GO_NEGATIVE_REGULATION_OF_ION_TRANSPORT	120	0.24764	0.025323	0.25748	0.33113	0.050178	0.46573
GO_NEGATIVE_REGULATION_OF_JAK_STAT_CASCADE	42	0.97323	0.99436	0.45217	0.97425	0.99364	0.47682
GO_NEGATIVE_REGULATION_OF_JNK_CASCADE	33	0.032917	0.25514	0.20754	0.05044	0.25309	0.24405
GO_NEGATIVE_REGULATION_OF_JUN_KINASE_ACTIVITY	14	0.2761	0.61144	0.38645	0.32974	0.61401	0.45761
GO_NEGATIVE_REGULATION_OF_KERATINOCYTE_PROLIFERATION	12	0.056439	0.21797	0.0067296	0.057088	0.21057	0.0038129
GO_NEGATIVE_REGULATION_OF_KIDNEY_DEVELOPMENT	16	0.0023193	0.0042332	0.2416	0.0024957	0.0043282	0.24712
GO_NEGATIVE_REGULATION_OF_KINASE_ACTIVITY	244	0.2445	0.26493	0.04038	0.3657	0.35785	0.069262
GO_NEGATIVE_REGULATION_OF_LEUKOCYTE_APOPTOTIC_PROCESS	42	0.33808	0.27465	0.19049	0.36162	0.28672	0.20412
GO_NEGATIVE_REGULATION_OF_LEUKOCYTE_CHEMOTAXIS	13	0.2023	0.0036843	0.07163	0.1692	0.0031779	0.059383
GO_NEGATIVE_REGULATION_OF_LEUKOCYTE_DEGRANULATION	10	0.22936	0.12875	0.78317	0.24987	0.14419	0.78854
GO_NEGATIVE_REGULATION_OF_LEUKOCYTE_DIFFERENTIATION	80	0.23975	0.78486	0.082611	0.31477	0.84235	0.11861
GO_NEGATIVE_REGULATION_OF_LEUKOCYTE_MEDIATED_IMMUNITY	45	0.66239	0.47524	0.40323	0.69243	0.46382	0.39111
GO_NEGATIVE_REGULATION_OF_LEUKOCYTE_MIGRATION	32	0.067613	0.0056788	0.1183	0.065317	0.0059331	0.11458
GO_NEGATIVE_REGULATION_OF_LEUKOCYTE_PROLIFERATION	65	0.70637	0.93333	0.90909	0.7524	0.94606	0.93246
GO_NEGATIVE_REGULATION_OF_LIPASE_ACTIVITY	14	0.21406	0.83011	0.63515	0.23041	0.85934	0.7288
GO_NEGATIVE_REGULATION_OF_LIPID_BIOSYNTHETIC_PROCESS	44	0.4048	0.35149	0.65416	0.4261	0.37548	0.68178
GO_NEGATIVE_REGULATION_OF_LIPID_CATABOLIC_PROCESS	21	0.52134	0.55728	0.35971	0.45446	0.50444	0.27537
GO_NEGATIVE_REGULATION_OF_LIPID_METABOLIC_PROCESS	80	0.46893	0.33042	0.43359	0.44227	0.33475	0.41188
GO_NEGATIVE_REGULATION_OF_LIPID_STORAGE	17	0.42135	0.78706	0.16036	0.46878	0.82019	0.23156
GO_NEGATIVE_REGULATION_OF_LIPID_TRANSPORT	24	0.013749	0.79332	0.17021	0.019565	0.83611	0.28917
GO_NEGATIVE_REGULATION_OF_LOCOMOTION	251	0.27755	0.04686	0.0092365	0.44342	0.12324	0.039804
GO_NEGATIVE_REGULATION_OF_LYASE_ACTIVITY	27	0.11806	0.25412	0.46212	0.10658	0.22476	0.42009
GO_NEGATIVE_REGULATION_OF_LYMPHOCYTE_APOPTOTIC_PROCESS	26	0.043346	0.18702	0.04642	0.034625	0.15383	0.036361
GO_NEGATIVE_REGULATION_OF_LYMPHOCYTE_DIFFERENTIATION	39	0.63753	0.78012	0.34309	0.69172	0.81729	0.41934
GO_NEGATIVE_REGULATION_OF_LYMPHOCYTE_MEDIATED_IMMUNITY	35	0.71167	0.53703	0.3605	0.74154	0.52439	0.36461
GO_NEGATIVE_REGULATION_OF_MACROAUTOPHAGY	21	0.70463	0.89733	0.5824	0.80763	0.94064	0.70158
GO_NEGATIVE_REGULATION_OF_MACROPHAGE_DERIVED_FOAM_CELL_DIFFERENTIATION	13	0.10062	0.57203	0.11747	0.11736	0.62112	0.17146
GO_NEGATIVE_REGULATION_OF_MAP_KINASE_ACTIVITY	71	0.46094	0.29638	0.44381	0.58582	0.35244	0.54951
GO_NEGATIVE_REGULATION_OF_MAPK_CASCADE	140	0.21787	0.36211	0.24686	0.33952	0.44052	0.34798
GO_NEGATIVE_REGULATION_OF_MAST_CELL_ACTIVATION	10	0.3134	0.52984	0.57788	0.28339	0.50235	0.53039
GO_NEGATIVE_REGULATION_OF_MEGAKARYOCYTE_DIFFERENTIATION	16	0.97103	0.95198	0.73389	0.97368	0.95992	0.74796
GO_NEGATIVE_REGULATION_OF_MEIOTIC_CELL_CYCLE	19	0.14141	0.57233	0.27499	0.14319	0.57054	0.28856
GO_NEGATIVE_REGULATION_OF_MEIOTIC_NUCLEAR_DIVISION	12	0.19053	0.92656	0.1355	0.16895	0.91746	0.12452
GO_NEGATIVE_REGULATION_OF_MITOCHONDRION_ORGANIZATION	37	0.12975	0.83427	0.078528	0.20888	0.86955	0.14036
GO_NEGATIVE_REGULATION_OF_MITOTIC_CELL_CYCLE	194	0.021779	0.0034005	0.00074086	0.039711	0.0055993	0.0013313
GO_NEGATIVE_REGULATION_OF_MITOTIC_NUCLEAR_DIVISION	32	0.3877	0.33913	0.55481	0.34345	0.27807	0.47822
GO_NEGATIVE_REGULATION_OF_MOLECULAR_FUNCTION	1030	0.043876	0.29398	0.0086984	0.12228	0.45901	0.034107
GO_NEGATIVE_REGULATION_OF_MONOOXYGENASE_ACTIVITY	12	0.94128	0.95103	0.76377	0.92406	0.94484	0.74518
GO_NEGATIVE_REGULATION_OF_MRNA_METABOLIC_PROCESS	34	0.73904	0.41073	0.60905	0.80304	0.48789	0.66961
GO_NEGATIVE_REGULATION_OF_MRNA_SPLICING_VIA_SPLICEOSOME	18	0.55855	0.072657	0.33293	0.61244	0.096041	0.40595
GO_NEGATIVE_REGULATION_OF_MULTI_ORGANISM_PROCESS	147	0.27934	0.66428	0.66217	0.34881	0.72922	0.72334
GO_NEGATIVE_REGULATION_OF_MULTICELLULAR_ORGANISM_GROWTH	11	0.25547	0.0037068	0.74694	0.26232	0.0036048	0.75241
GO_NEGATIVE_REGULATION_OF_MULTICELLULAR_ORGANISMAL_METABOLIC_PROCESS	12	0.043986	0.05764	0.096724	0.0639	0.10518	0.14777
GO_NEGATIVE_REGULATION_OF_MULTICELLULAR_ORGANISMAL_PROCESS	943	0.0018564	0.023342	0.0038432	0.005961	0.063966	0.020332
GO_NEGATIVE_REGULATION_OF_MUSCLE_CELL_APOPTOTIC_PROCESS	30	0.23276	0.086779	0.13215	0.32378	0.13883	0.22279
GO_NEGATIVE_REGULATION_OF_MUSCLE_CELL_DIFFERENTIATION	53	0.049087	0.3139	0.0097169	0.071345	0.37968	0.022989
GO_NEGATIVE_REGULATION_OF_MUSCLE_CONTRACTION	22	0.0070172	0.0034726	0.37139	0.0083652	0.0041012	0.41781
GO_NEGATIVE_REGULATION_OF_MUSCLE_HYPERTROPHY	14	0.43873	0.3236	0.51607	0.4906	0.39116	0.6281
GO_NEGATIVE_REGULATION_OF_MUSCLE_ORGAN_DEVELOPMENT	35	0.16143	0.85527	0.0061896	0.1716	0.85729	0.0063581
GO_NEGATIVE_REGULATION_OF_MUSCLE_TISSUE_DEVELOPMENT	35	0.15155	0.70467	0.0060665	0.16547	0.713	0.0064749
GO_NEGATIVE_REGULATION_OF_MYELOID_CELL_APOPTOTIC_PROCESS	14	0.84779	0.48164	0.62937	0.87789	0.52026	0.70942
GO_NEGATIVE_REGULATION_OF_MYELOID_CELL_DIFFERENTIATION	81	0.14552	0.90111	0.03532	0.19622	0.92961	0.04718
GO_NEGATIVE_REGULATION_OF_MYELOID_LEUKOCYTE_DIFFERENTIATION	43	0.13072	0.81071	0.068223	0.16625	0.85014	0.086479
GO_NEGATIVE_REGULATION_OF_MYOBLAST_DIFFERENTIATION	23	0.27092	0.75588	0.23719	0.30414	0.7961	0.29005
GO_NEGATIVE_REGULATION_OF_MYOTUBE_DIFFERENTIATION	18	0.16385	0.035252	0.022353	0.21367	0.045638	0.045851
GO_NEGATIVE_REGULATION_OF_NATURAL_KILLER_CELL_MEDIATED_CYTOTOXICITY	12	0.90046	0.21889	0.77582	0.92084	0.21828	0.80431
GO_NEGATIVE_REGULATION_OF_NATURAL_KILLER_CELL_MEDIATED_IMMUNITY	12	0.90046	0.21889	0.77582	0.92084	0.21828	0.80431
GO_NEGATIVE_REGULATION_OF_NECROTIC_CELL_DEATH	11	0.56376	0.73891	0.26112	0.57824	0.74946	0.28279
GO_NEGATIVE_REGULATION_OF_NERVOUS_SYSTEM_DEVELOPMENT	252	0.28672	0.23875	0.26256	0.30793	0.24937	0.24935
GO_NEGATIVE_REGULATION_OF_NEURAL_PRECURSOR_CELL_PROLIFERATION	21	0.25513	0.19838	0.17828	0.27386	0.19856	0.18128
GO_NEGATIVE_REGULATION_OF_NEUROLOGICAL_SYSTEM_PROCESS	15	0.64578	0.052566	0.24293	0.63783	0.052981	0.24164
GO_NEGATIVE_REGULATION_OF_NEURON_APOPTOTIC_PROCESS	130	0.88742	0.79487	0.57076	0.90712	0.79635	0.62725
GO_NEGATIVE_REGULATION_OF_NEURON_DEATH	165	0.59403	0.77712	0.12555	0.65599	0.79348	0.17008
GO_NEGATIVE_REGULATION_OF_NEURON_DIFFERENTIATION	184	0.20724	0.042972	0.42957	0.21769	0.040876	0.38549
GO_NEGATIVE_REGULATION_OF_NEUROTRANSMITTER_SECRETION	9	0.94265	0.36103	0.81831	0.95155	0.37847	0.81199
GO_NEGATIVE_REGULATION_OF_NEUROTRANSMITTER_TRANSPORT	13	0.86726	0.18555	0.88409	0.86649	0.1754	0.85781
GO_NEGATIVE_REGULATION_OF_NF_KAPPAB_IMPORT_INTO_NUCLEUS	16	0.2554	0.015218	0.043507	0.30251	0.018266	0.049108
GO_NEGATIVE_REGULATION_OF_NF_KAPPAB_TRANSCRIPTION_FACTOR_ACTIVITY	63	0.65796	0.78018	0.61159	0.71369	0.80472	0.61573
GO_NEGATIVE_REGULATION_OF_NITRIC_OXIDE_BIOSYNTHETIC_PROCESS	10	0.13399	0.14283	0.11942	0.1696	0.1879	0.18228
GO_NEGATIVE_REGULATION_OF_NITRIC_OXIDE_METABOLIC_PROCESS	10	0.13399	0.14283	0.11942	0.1696	0.1879	0.18228
[truncated: 2,660 more rows]

## Sheet: S11 - GO-CC results
Supplemental Table 11: results for main analysis, Gene Ontology - Cellular Component
Significance threshold (5 domains, 584 gene sets): 0.05 / 5 / 584 = 1.71e-5
In conditional analysis, only gene sets with uncorrected AND conditional p-value below threshold are considered significant
Significant gene sets highlighted in yellow (sorted to top)
Conditional analysis conditions on overall expression and expression in coronary and tibial artery, heart (atrial appendage), and uterus
			Uncorrected p-value			Conditioned on gene expression
Gene set	No. of genes	SBP	DBP	PP	SBP	DBP	PP
GO_ACTIN_CYTOSKELETON	430	0.0010872	0.014358	2.0585e-08	0.0044531	0.055167	1.081e-06
GO_ACTIN_FILAMENT_BUNDLE	55	0.0019636	0.0093992	4.4499e-06	0.0061547	0.026719	4.9855e-05
GO_ANCHORING_JUNCTION	471	0.011109	0.043491	5.4554e-07	0.10144	0.26986	0.000159
GO_CELL_SUBSTRATE_JUNCTION	383	0.011402	0.043522	1.0932e-05	0.10811	0.27654	0.0020902
GO_CYTOSKELETAL_PART	1384	0.033411	0.00040579	1.488e-05	0.052027	0.0007838	2.8954e-05
GO_CYTOSKELETON	1882	0.00041093	6.2479e-05	1.2947e-08	0.0015991	0.00032255	1.8805e-07
GO_T_TUBULE	45	8.6795e-06	6.6426e-05	1.7964e-05	1.3487e-05	0.0001336	6.9283e-05
GO_90S_PRERIBOSOME	23	0.70355	0.18847	0.46011	0.72213	0.17993	0.42031
GO_A_BAND	33	0.40279	0.26707	0.15439	0.47948	0.40567	0.39899
GO_ACETYLCHOLINE_GATED_CHANNEL_COMPLEX	23	0.79012	0.70293	0.87191	0.674	0.59029	0.75829
GO_ACETYLTRANSFERASE_COMPLEX	88	0.33041	0.36751	0.073665	0.5051	0.49207	0.17972
GO_ACROSOMAL_MEMBRANE	22	0.14164	0.88825	0.2117	0.14269	0.88925	0.1944
GO_ACROSOMAL_VESICLE	90	0.49277	0.73513	0.54369	0.39984	0.6653	0.47546
GO_ACTIN_BASED_CELL_PROJECTION	172	0.39179	0.93007	0.3141	0.34882	0.92432	0.25651
GO_ACTIN_FILAMENT	66	0.0064198	0.29172	0.0002796	0.0072236	0.31842	0.00042835
GO_ACTOMYOSIN	60	0.0045057	0.0023755	2.5788e-05	0.017203	0.011176	0.00047272
GO_ADA2_GCN5_ADA3_TRANSCRIPTION_ACTIVATOR_COMPLEX	14	0.19543	0.51364	0.014097	0.26594	0.57856	0.027679
GO_AGGRESOME	33	0.15635	0.007596	0.59532	0.19308	0.0094671	0.61849
GO_AMPA_GLUTAMATE_RECEPTOR_COMPLEX	24	0.58483	0.39279	0.9515	0.42049	0.24104	0.83166
GO_ANAPHASE_PROMOTING_COMPLEX	22	0.23449	0.054218	0.61957	0.27574	0.062015	0.68084
GO_ANCHORED_COMPONENT_OF_EXTERNAL_SIDE_OF_PLASMA_MEMBRANE	17	0.14966	0.20164	0.66255	0.14749	0.19185	0.64078
GO_ANCHORED_COMPONENT_OF_MEMBRANE	144	0.67456	0.95303	0.78077	0.53282	0.90466	0.67772
GO_ANCHORED_COMPONENT_OF_PLASMA_MEMBRANE	37	0.37169	0.54729	0.28292	0.32055	0.48456	0.22745
GO_AP_TYPE_MEMBRANE_COAT_ADAPTOR_COMPLEX	39	0.97695	0.60336	0.93857	0.98798	0.66148	0.9517
GO_APICAL_DENDRITE	14	0.38325	0.4608	0.25993	0.3491	0.39023	0.1885
GO_APICAL_JUNCTION_COMPLEX	119	0.13064	0.73386	0.26965	0.093964	0.68082	0.16672
GO_APICAL_PART_OF_CELL	348	0.011731	0.48028	0.029496	0.0033804	0.33543	0.0084271
GO_APICAL_PLASMA_MEMBRANE	282	0.024036	0.48589	0.022138	0.0077354	0.33298	0.0059717
GO_APICOLATERAL_PLASMA_MEMBRANE	16	0.73962	0.97738	0.23669	0.69088	0.9679	0.16256
GO_ARP2_3_PROTEIN_COMPLEX	11	0.42957	0.82697	0.63794	0.4476	0.83431	0.62843
GO_ATPASE_COMPLEX	23	0.061411	0.065577	0.22103	0.05617	0.072417	0.26466
GO_AUTOPHAGOSOME	73	0.13583	0.13312	0.29726	0.21923	0.21293	0.45077
GO_AUTOPHAGOSOME_MEMBRANE	27	0.56035	0.46094	0.30038	0.64953	0.54667	0.39073
GO_AXOLEMMA	14	0.0503	0.2026	0.48191	0.040566	0.16241	0.41114
GO_AXON	404	0.50532	0.93708	0.38039	0.37042	0.87614	0.16346
GO_AXON_CYTOPLASM	32	0.93695	0.85751	0.72003	0.94402	0.86799	0.74725
GO_AXON_INITIAL_SEGMENT	12	0.15506	0.070637	0.21354	0.1018	0.041672	0.11835
GO_AXON_PART	209	0.53268	0.86444	0.48906	0.38829	0.77406	0.27053
GO_AXONAL_GROWTH_CONE	19	0.52954	0.92365	0.20731	0.4854	0.91097	0.14473
GO_AXONEMAL_DYNEIN_COMPLEX	14	0.46827	0.17834	0.83743	0.34678	0.11555	0.75219
GO_AXONEME_PART	23	0.26496	0.29353	0.64555	0.16374	0.19181	0.53427
GO_BAF_TYPE_COMPLEX	23	0.98607	0.83491	0.86952	0.98876	0.86077	0.88208
GO_BANDED_COLLAGEN_FIBRIL	12	0.39682	0.39903	0.32423	0.47107	0.50188	0.46968
GO_BASAL_LAMINA	20	0.048802	0.080513	0.1103	0.068876	0.118	0.16979
GO_BASAL_PART_OF_CELL	50	0.031459	0.39835	0.006935	0.025848	0.40218	0.0065592
GO_BASAL_PLASMA_MEMBRANE	32	0.0060984	0.13271	0.00029231	0.0040671	0.11821	0.00018674
GO_BASEMENT_MEMBRANE	87	0.05526	0.12165	0.0020991	0.12908	0.2636	0.016403
GO_BASOLATERAL_PLASMA_MEMBRANE	202	0.014049	0.44534	0.013004	0.0040368	0.30095	0.0027945
GO_BETA_CATENIN_DESTRUCTION_COMPLEX	14	0.25288	0.53124	0.39732	0.25493	0.52633	0.36855
GO_BLOC_1_COMPLEX	15	0.81657	0.45181	0.93551	0.84138	0.50016	0.93771
GO_BLOC_COMPLEX	20	0.91169	0.57359	0.97131	0.93195	0.62215	0.97267
GO_BLOOD_MICROPARTICLE	113	0.090852	0.64047	0.040624	0.10802	0.67016	0.063506
GO_BRUSH_BORDER	99	0.0075496	0.061342	0.11534	0.005814	0.054482	0.12272
GO_BRUSH_BORDER_MEMBRANE	52	0.097971	0.20637	0.46092	0.082429	0.17583	0.43886
GO_CAJAL_BODY	47	0.65824	0.51632	0.87673	0.76442	0.63245	0.92686
GO_CALCIUM_CHANNEL_COMPLEX	60	0.62768	0.13672	0.70156	0.58129	0.1049	0.64719
GO_CARBOXY_TERMINAL_DOMAIN_PROTEIN_KINASE_COMPLEX	21	0.65361	0.75339	0.64278	0.75702	0.81321	0.6647
GO_CATALYTIC_COMPLEX	983	0.011305	0.031299	0.00048038	0.088895	0.15711	0.010468
GO_CATALYTIC_STEP_2_SPLICEOSOME	85	0.97036	0.31693	0.9251	0.9944	0.53292	0.98293
GO_CATION_CHANNEL_COMPLEX	162	0.77858	0.56976	0.33615	0.62836	0.40217	0.18946
GO_CATION_TRANSPORTING_ATPASE_COMPLEX	15	0.019959	0.021222	0.14439	0.022962	0.032427	0.2264
GO_CCR4_NOT_COMPLEX	15	0.65923	0.46238	0.50943	0.72628	0.51875	0.55063
GO_CD40_RECEPTOR_COMPLEX	11	0.64407	0.81414	0.42854	0.75252	0.87524	0.59168
GO_CELL_BODY	473	0.6104	0.97704	0.49466	0.46181	0.94684	0.26693
GO_CELL_CELL_ADHERENS_JUNCTION	53	0.56042	0.76956	0.0085384	0.55941	0.78259	0.0065004
GO_CELL_CELL_CONTACT_ZONE	62	0.20982	0.30444	0.20501	0.28798	0.40718	0.37073
GO_CELL_CELL_JUNCTION	365	0.39252	0.40541	0.054191	0.39638	0.42518	0.042357
GO_CELL_CORTEX	231	0.033891	0.53096	0.0022933	0.046123	0.62141	0.0034686
GO_CELL_CORTEX_PART	113	0.29845	0.50857	0.024385	0.36071	0.59651	0.035538
GO_CELL_CORTEX_REGION	16	0.7902	0.69307	0.95584	0.7607	0.6635	0.94711
GO_CELL_DIVISION_SITE	51	0.79383	0.50902	0.60465	0.8063	0.53271	0.60368
GO_CELL_JUNCTION	1102	0.22205	0.13989	0.0070049	0.29772	0.21109	0.011767
GO_CELL_LEADING_EDGE	339	0.0014835	0.021521	0.00015442	0.0034738	0.041057	0.00028984
GO_CELL_PROJECTION	1707	0.13534	0.1633	0.051907	0.08078	0.10256	0.012667
GO_CELL_PROJECTION_CYTOPLASM	48	0.60007	0.70412	0.49526	0.6189	0.7234	0.52817
GO_CELL_PROJECTION_MEMBRANE	282	0.18059	0.094957	0.40887	0.15741	0.064531	0.29903
GO_CELL_PROJECTION_PART	901	0.34353	0.49549	0.24489	0.21087	0.33971	0.079665
GO_CELL_SURFACE	699	0.97717	0.86446	0.97896	0.9838	0.91257	0.98999
GO_CELL_TRAILING_EDGE	11	0.35961	0.21424	0.050096	0.38677	0.23066	0.052646
GO_CENTRIOLAR_SATELLITE	24	0.55267	0.66091	0.064175	0.51962	0.65372	0.050196
GO_CENTRIOLE	97	0.69453	0.09408	0.025646	0.69811	0.10488	0.028429
GO_CENTROSOME	470	0.19423	0.00017001	0.0050042	0.27304	0.00037151	0.0069915
GO_CHD_TYPE_COMPLEX	16	0.89686	0.45135	0.9111	0.92228	0.49631	0.92836
GO_CHLORIDE_CHANNEL_COMPLEX	43	0.97258	0.59605	0.96267	0.95256	0.48683	0.92231
GO_CHROMATIN	414	0.02498	0.04537	0.010412	0.068898	0.10056	0.02625
GO_CHROMATOID_BODY	13	0.4626	0.35338	0.82106	0.42241	0.33314	0.80065
GO_CHROMOCENTER	13	0.6465	0.49167	0.53229	0.64089	0.45045	0.4726
GO_CHROMOSOMAL_REGION	317	0.74394	0.15144	0.23299	0.76613	0.15645	0.24749
GO_CHROMOSOME	833	0.053414	0.0080551	0.0061445	0.10584	0.017086	0.013264
GO_CHROMOSOME_CENTROMERIC_REGION	165	0.21063	0.057276	0.22612	0.18076	0.043612	0.17084
GO_CHROMOSOME_TELOMERIC_REGION	157	0.94322	0.51161	0.47331	0.96434	0.58622	0.58405
GO_CHYLOMICRON	13	0.096277	0.52182	0.015221	0.065524	0.45275	0.0070921
GO_CILIARY_BASAL_BODY	77	0.65905	0.25449	0.29787	0.65632	0.29156	0.26595
GO_CILIARY_BASE	22	0.39439	0.81943	0.5672	0.46749	0.86459	0.64291
GO_CILIARY_MEMBRANE	72	0.64237	0.21394	0.48909	0.57074	0.15247	0.38507
GO_CILIARY_PART	291	0.43959	0.19261	0.14463	0.32384	0.13053	0.071682
GO_CILIARY_PLASM	85	0.16426	0.40357	0.14073	0.089731	0.26851	0.069881
GO_CILIARY_TIP	43	0.75401	0.5572	0.48915	0.83026	0.66053	0.59585
GO_CILIARY_TRANSITION_ZONE	25	0.68496	0.66349	0.63495	0.69522	0.71521	0.60792
GO_CILIUM	450	0.68602	0.38395	0.43049	0.52979	0.26529	0.24612
GO_CIS_GOLGI_NETWORK	39	0.47275	0.52066	0.35543	0.57545	0.62678	0.4528
GO_CLATHRIN_ADAPTOR_COMPLEX	27	0.98397	0.59493	0.92548	0.99203	0.65504	0.93458
GO_CLATHRIN_COAT	46	0.6729	0.5359	0.56484	0.75296	0.59069	0.60498
GO_CLATHRIN_COAT_OF_COATED_PIT	16	0.34935	0.28643	0.49296	0.41499	0.33376	0.55457
GO_CLATHRIN_COAT_OF_ENDOCYTIC_VESICLE	12	0.8693	0.30554	0.87098	0.90621	0.36907	0.89868
GO_CLATHRIN_COAT_OF_TRANS_GOLGI_NETWORK_VESICLE	11	0.044386	0.49445	0.42952	0.056076	0.51892	0.48519
GO_CLATHRIN_COATED_ENDOCYTIC_VESICLE	62	0.75984	0.79328	0.80804	0.7993	0.81581	0.82704
GO_CLATHRIN_COATED_ENDOCYTIC_VESICLE_MEMBRANE	45	0.84876	0.8122	0.87608	0.89311	0.85712	0.90735
GO_CLATHRIN_COATED_VESICLE	151	0.56066	0.51275	0.5924	0.64009	0.54967	0.64884
GO_CLATHRIN_COATED_VESICLE_MEMBRANE	78	0.34341	0.60065	0.4161	0.39141	0.6397	0.47086
GO_CLATHRIN_SCULPTED_VESICLE	12	0.22792	0.3249	0.48485	0.18029	0.25394	0.41036
GO_CLATHRIN_VESICLE_COAT	23	0.36711	0.36782	0.75142	0.45797	0.443	0.82514
GO_CLUSTER_OF_ACTIN_BASED_CELL_PROJECTIONS	133	0.088374	0.32387	0.38298	0.062873	0.28697	0.34914
GO_COATED_MEMBRANE	85	0.74561	0.64853	0.46588	0.85312	0.73599	0.57952
GO_COATED_PIT	65	0.43553	0.43631	0.68904	0.47329	0.45777	0.70525
GO_COATED_VESICLE	223	0.25592	0.19943	0.39934	0.41139	0.28242	0.52785
GO_COATED_VESICLE_MEMBRANE	133	0.13876	0.25883	0.1231	0.23746	0.35716	0.19946
GO_COHESIN_COMPLEX	10	0.74298	0.64387	0.40151	0.59626	0.51834	0.26312
GO_COLLAGEN_TRIMER	85	0.70038	0.90576	0.11821	0.77127	0.95418	0.27767
GO_COMPACT_MYELIN	15	0.18683	0.18676	0.56593	0.19912	0.19769	0.5697
GO_COMPLEX_OF_COLLAGEN_TRIMERS	21	0.12336	0.039417	0.067136	0.18708	0.083117	0.17828
GO_CONDENSED_CHROMOSOME	186	0.7234	0.16731	0.58191	0.61253	0.10498	0.46059
GO_CONDENSED_CHROMOSOME_CENTROMERIC_REGION	97	0.093518	0.19246	0.72015	0.067498	0.12927	0.61828
GO_CONDENSED_CHROMOSOME_OUTER_KINETOCHORE	12	0.81038	0.89996	0.88569	0.72705	0.81036	0.81816
GO_CONDENSED_NUCLEAR_CHROMOSOME	80	0.9828	0.39829	0.87945	0.96493	0.30438	0.81451
GO_CONDENSED_NUCLEAR_CHROMOSOME_CENTROMERIC_REGION	18	0.4628	0.55873	0.95996	0.39807	0.45187	0.93469
GO_CONNEXON_COMPLEX	19	0.99468	0.82951	0.8747	0.99111	0.78917	0.84633
GO_CONTRACTILE_FIBER	203	0.11546	0.0013192	0.0030785	0.26686	0.014096	0.10101
GO_COP9_SIGNALOSOME	32	0.92177	0.15309	0.84017	0.94424	0.21043	0.87517
GO_COPI_COATED_VESICLE	23	0.27446	0.028056	0.29437	0.40405	0.046824	0.41655
GO_COPI_COATED_VESICLE_MEMBRANE	17	0.37697	0.03435	0.53633	0.52978	0.056745	0.64523
GO_COPI_VESICLE_COAT	13	0.44701	0.067217	0.44366	0.59662	0.098785	0.54738
GO_CORNIFIED_ENVELOPE	44	0.87355	0.77145	0.7678	0.82891	0.7204	0.71624
GO_CORTICAL_ACTIN_CYTOSKELETON	56	0.43948	0.76744	0.011444	0.44599	0.78752	0.010871
GO_CORTICAL_CYTOSKELETON	77	0.51792	0.55525	0.0076323	0.5614	0.61734	0.010096
GO_COSTAMERE	17	0.29662	0.11913	0.16243	0.41774	0.20934	0.33318
GO_CUL3_RING_UBIQUITIN_LIGASE_COMPLEX	60	0.71305	0.56498	0.65093	0.72447	0.58431	0.7042
GO_CUL4_RING_E3_UBIQUITIN_LIGASE_COMPLEX	24	0.15219	0.47795	0.003244	0.2392	0.55664	0.0053039
GO_CULLIN_RING_UBIQUITIN_LIGASE_COMPLEX	145	0.054135	0.12152	0.017187	0.10084	0.18241	0.042073
GO_CYCLIN_DEPENDENT_PROTEIN_KINASE_HOLOENZYME_COMPLEX	29	0.017427	0.18315	0.0022935	0.031222	0.24492	0.0038861
GO_CYTOCHROME_COMPLEX	20	0.14658	0.10248	0.3255	0.1892	0.14075	0.41726
GO_CYTOPLASMIC_DYNEIN_COMPLEX	14	0.72336	0.48746	0.39656	0.76382	0.5358	0.43832
GO_CYTOPLASMIC_EXOSOME_RNASE_COMPLEX_	15	0.42916	0.61103	0.55236	0.49196	0.65451	0.54053
GO_CYTOPLASMIC_MICROTUBULE	55	0.43216	0.57868	0.50118	0.49245	0.64219	0.58483
GO_CYTOPLASMIC_MRNA_PROCESSING_BODY	70	0.57325	0.31527	0.64531	0.67503	0.40536	0.7584
GO_CYTOPLASMIC_REGION	276	0.061719	0.61962	0.0060866	0.081756	0.70371	0.0094065
GO_CYTOPLASMIC_SIDE_OF_MEMBRANE	164	0.13515	0.081349	0.016822	0.1723	0.10043	0.021683
GO_CYTOPLASMIC_STRESS_GRANULE	29	0.14634	0.45123	0.76486	0.19038	0.52947	0.82568
GO_CYTOPLASMIC_UBIQUITIN_LIGASE_COMPLEX	13	0.17665	0.27389	0.074025	0.20118	0.28049	0.080578
GO_CYTOPLASMIC_VESICLE_PART	574	0.71064	0.70566	0.36546	0.78874	0.76523	0.43286
GO_CYTOSOLIC_LARGE_RIBOSOMAL_SUBUNIT	56	0.19167	0.74232	0.20904	0.29072	0.83285	0.31932
GO_CYTOSOLIC_PART	206	0.11485	0.59442	0.10163	0.22958	0.75496	0.19756
GO_CYTOSOLIC_PROTEASOME_COMPLEX	11	0.28397	0.88114	0.71824	0.35147	0.90441	0.75552
GO_CYTOSOLIC_RIBOSOME	100	0.049779	0.234	0.015004	0.11218	0.39131	0.044551
GO_CYTOSOLIC_SMALL_RIBOSOMAL_SUBUNIT	37	0.25464	0.12138	0.059937	0.36541	0.20211	0.11574
GO_DENDRITE	427	0.71501	0.55621	0.48706	0.67096	0.50575	0.3586
GO_DENDRITE_CYTOPLASM	15	0.089235	0.37707	0.20032	0.085366	0.38027	0.20033
GO_DENDRITE_MEMBRANE	20	0.71991	0.13688	0.7712	0.69005	0.11612	0.76086
GO_DENDRITIC_SHAFT	33	0.41332	0.094851	0.88551	0.35545	0.074507	0.85683
GO_DENSE_CORE_GRANULE	13	0.2219	0.52494	0.20341	0.17566	0.45002	0.13874
GO_DERLIN_1_RETROTRANSLOCATION_COMPLEX	11	0.67212	0.73637	0.32747	0.73601	0.77904	0.35413
GO_DESMOSOME	24	0.41287	0.53034	0.14114	0.41922	0.55287	0.1677
GO_DNA_DIRECTED_RNA_POLYMERASE_I_COMPLEX	13	0.773	0.55237	0.58679	0.80693	0.58379	0.62567
GO_DNA_DIRECTED_RNA_POLYMERASE_II_CORE_COMPLEX	17	0.57592	0.75903	0.36295	0.6224	0.79191	0.42101
GO_DNA_DIRECTED_RNA_POLYMERASE_II_HOLOENZYME	91	0.50102	0.65201	0.31677	0.64715	0.77281	0.40798
GO_DNA_DIRECTED_RNA_POLYMERASE_III_COMPLEX	18	0.29965	0.56092	0.76739	0.30651	0.55799	0.77286
GO_DNA_HELICASE_COMPLEX	14	0.2606	0.29209	0.023998	0.3397	0.3656	0.044309
GO_DNA_PACKAGING_COMPLEX	95	0.71622	0.12104	0.95399	0.6536	0.099264	0.93726
GO_DNA_POLYMERASE_COMPLEX	13	0.24056	0.19458	0.59253	0.28969	0.23836	0.69207
GO_DNA_REPAIR_COMPLEX	38	0.87267	0.83397	0.56779	0.90641	0.86906	0.6493
GO_DNA_REPLICATION_FACTOR_A_COMPLEX	14	0.93291	0.69073	0.89633	0.95291	0.73456	0.92265
GO_DYNEIN_COMPLEX	41	0.60993	0.092866	0.69707	0.52001	0.067508	0.61429
GO_EARLY_ENDOSOME	289	0.16435	0.23054	0.049515	0.29062	0.35433	0.098036
GO_EARLY_ENDOSOME_MEMBRANE	105	0.41275	0.49273	0.36364	0.50849	0.57459	0.39947
GO_ENDOCYTIC_VESICLE	239	0.72673	0.78439	0.48754	0.79189	0.84729	0.52641
GO_ENDOCYTIC_VESICLE_LUMEN	17	0.1413	0.66428	0.34557	0.1553	0.69527	0.3952
GO_ENDOCYTIC_VESICLE_MEMBRANE	140	0.91212	0.49143	0.54804	0.94098	0.58199	0.59925
GO_ENDOLYSOSOME	14	0.33465	0.8515	0.26276	0.39264	0.88156	0.29333
GO_ENDOLYSOSOME_MEMBRANE	9	0.29517	0.73052	0.50387	0.33479	0.76222	0.53025
GO_ENDOPLASMIC_RETICULUM	1544	0.75342	0.7955	0.29445	0.91804	0.9415	0.54722
GO_ENDOPLASMIC_RETICULUM_CHAPERONE_COMPLEX	11	0.96316	0.62129	0.83971	0.97832	0.7054	0.87485
GO_ENDOPLASMIC_RETICULUM_GOLGI_INTERMEDIATE_COMPARTMENT	101	0.25511	0.21893	0.037261	0.36473	0.32175	0.076624
GO_ENDOPLASMIC_RETICULUM_GOLGI_INTERMEDIATE_COMPARTMENT_MEMBRANE	59	0.12867	0.10276	0.067586	0.16791	0.13625	0.1002
GO_ENDOPLASMIC_RETICULUM_LUMEN	191	0.87711	0.52449	0.24744	0.95287	0.7468	0.5315
GO_ENDOPLASMIC_RETICULUM_PART	1116	0.824	0.54032	0.58609	0.93729	0.7685	0.79019
GO_ENDOPLASMIC_RETICULUM_QUALITY_CONTROL_COMPARTMENT	13	0.32412	0.3647	0.55322	0.34916	0.37121	0.5659
GO_ENDOPLASMIC_RETICULUM_SUBCOMPARTMENT	16	0.80614	0.36387	0.72699	0.82365	0.39297	0.74443
GO_ENDOPLASMIC_RETICULUM_TUBULAR_NETWORK	12	0.70018	0.34876	0.74766	0.75195	0.40469	0.77547
GO_ENDORIBONUCLEASE_COMPLEX	21	0.63959	0.86574	0.12694	0.69309	0.89246	0.14353
GO_ENDOSOMAL_PART	404	0.89199	0.78357	0.86973	0.96403	0.89973	0.94468
GO_ENDOSOME	748	0.59973	0.65655	0.4387	0.79605	0.81807	0.62762
GO_ENDOSOME_LUMEN	25	0.99097	0.83851	0.62954	0.99311	0.8581	0.66766
GO_ENVELOPE	1035	0.13064	0.35226	0.77056	0.36652	0.66517	0.93565
GO_ER_TO_GOLGI_TRANSPORT_VESICLE	64	0.11721	0.22884	0.15311	0.18528	0.31597	0.22589
GO_ER_TO_GOLGI_TRANSPORT_VESICLE_MEMBRANE	50	0.11233	0.2855	0.06332	0.17445	0.38342	0.10353
GO_ESC_E_Z_COMPLEX	15	0.76926	0.81889	0.86589	0.73231	0.7952	0.83068
GO_ESCRT_COMPLEX	26	0.62492	0.80951	0.48271	0.73304	0.87517	0.64728
GO_ESCRT_III_COMPLEX	11	0.78171	0.53306	0.69142	0.82479	0.59897	0.75329
GO_EUCHROMATIN	29	0.23935	0.16026	0.56766	0.27991	0.18745	0.61923
GO_EUKARYOTIC_TRANSLATION_INITIATION_FACTOR_3_COMPLEX	15	0.39124	0.43174	0.88816	0.47695	0.52845	0.92976
GO_EXCITATORY_SYNAPSE	185	0.54614	0.53713	0.78707	0.49722	0.48938	0.69322
GO_EXOCYST	17	0.38357	0.70695	0.80308	0.4547	0.76957	0.85545
GO_EXOCYTIC_VESICLE	136	0.8759	0.46213	0.96925	0.79962	0.31422	0.88838
GO_EXOCYTIC_VESICLE_MEMBRANE	54	0.97936	0.43447	0.99462	0.94875	0.24261	0.96047
GO_EXON_EXON_JUNCTION_COMPLEX	22	0.70026	0.61972	0.61094	0.78668	0.6945	0.71451
GO_EXOSOME_RNASE_COMPLEX_	21	0.48415	0.65853	0.65689	0.54791	0.70263	0.64214
GO_EXTERNAL_ENCAPSULATING_STRUCTURE	10	0.51369	0.85308	0.62876	0.52657	0.86787	0.64449
GO_EXTERNAL_SIDE_OF_PLASMA_MEMBRANE	205	0.87253	0.94283	0.75491	0.86424	0.9411	0.74172
GO_EXTRACELLULAR_MATRIX	407	0.44895	0.47215	0.00042796	0.70201	0.77098	0.016511
GO_EXTRACELLULAR_MATRIX_COMPONENT	119	0.040602	0.04042	7.3721e-05	0.12574	0.14818	0.0022192
GO_EXTRACELLULAR_SPACE	1280	0.49808	0.99096	0.12415	0.56288	0.99595	0.23005
GO_EXTRINSIC_COMPONENT_OF_CYTOPLASMIC_SIDE_OF_PLASMA_MEMBRANE	95	0.06177	0.028662	0.011417	0.055599	0.026033	0.0082785
GO_EXTRINSIC_COMPONENT_OF_MEMBRANE	242	0.029152	0.18511	0.12635	0.029162	0.18829	0.10546
GO_EXTRINSIC_COMPONENT_OF_ORGANELLE_MEMBRANE	26	0.12065	0.91423	0.52385	0.18258	0.94573	0.61522
GO_EXTRINSIC_COMPONENT_OF_PLASMA_MEMBRANE	131	0.018485	0.012626	0.015415	0.011212	0.0087569	0.0076193
GO_FANCONI_ANAEMIA_NUCLEAR_COMPLEX	12	0.69694	0.7798	0.86895	0.71817	0.78586	0.88787
GO_FIBRIL	14	0.09129	0.082226	0.00064289	0.15687	0.15415	0.0026887
GO_FILAMENTOUS_ACTIN	18	0.065846	0.87351	0.0010178	0.047398	0.84376	0.00051485
GO_FILOPODIUM	88	0.91408	0.97005	0.65851	0.92188	0.97658	0.64242
GO_FILOPODIUM_MEMBRANE	17	0.97276	0.87475	0.97405	0.97653	0.88602	0.97353
GO_FILOPODIUM_TIP	11	0.78132	0.62757	0.95683	0.72904	0.5677	0.92582
GO_GABA_RECEPTOR_COMPLEX	15	0.98058	0.95384	0.99344	0.96008	0.91952	0.98391
GO_GAMMA_TUBULIN_COMPLEX	18	0.91703	0.75685	0.90452	0.92656	0.75431	0.91541
GO_GAP_JUNCTION	29	0.94586	0.45629	0.25332	0.93892	0.45128	0.25128
GO_GEMINI_OF_COILED_BODIES	8	0.69908	0.68137	0.47534	0.71093	0.70309	0.48553
GO_GERM_CELL_NUCLEUS	19	0.98831	0.12023	0.72954	0.97645	0.093129	0.667
GO_GLIAL_CELL_PROJECTION	14	0.53066	0.7856	0.6988	0.58261	0.79371	0.70736
GO_GLYCOPROTEIN_COMPLEX	19	0.47614	0.43766	0.262	0.60705	0.59468	0.51992
GO_GOLGI_APPARATUS	1359	0.52019	0.44902	0.38316	0.79603	0.71254	0.66284
GO_GOLGI_APPARATUS_PART	846	0.83227	0.47321	0.6559	0.92536	0.62803	0.79185
GO_GOLGI_ASSOCIATED_VESICLE	78	0.1287	0.032809	0.23493	0.21414	0.053948	0.36137
GO_GOLGI_ASSOCIATED_VESICLE_MEMBRANE	49	0.083274	0.020857	0.33773	0.14362	0.031631	0.44267
GO_GOLGI_CISTERNA	90	0.91626	0.12042	0.84088	0.95136	0.17371	0.91228
GO_GOLGI_CISTERNA_MEMBRANE	71	0.95185	0.15207	0.85868	0.97357	0.20756	0.92107
GO_GOLGI_LUMEN	84	0.5784	0.31642	0.70284	0.52089	0.30731	0.72267
GO_GOLGI_MEMBRANE	673	0.44991	0.1758	0.28605	0.63655	0.28669	0.41344
GO_GOLGI_STACK	120	0.89849	0.068719	0.7738	0.9526	0.13562	0.89414
GO_GOLGI_TRANSPORT_COMPLEX	12	0.56666	0.37123	0.95644	0.60622	0.38847	0.96193
GO_H4_HISTONE_ACETYLTRANSFERASE_COMPLEX	16	0.2098	0.62435	0.54017	0.24142	0.66878	0.58382
GO_HEMOGLOBIN_COMPLEX	12	0.2966	0.51507	0.83868	0.28111	0.50666	0.82818
GO_HETEROCHROMATIN	62	0.028642	0.038169	0.51301	0.043184	0.053429	0.53465
GO_HETEROTRIMERIC_G_PROTEIN_COMPLEX	32	0.58526	0.072881	0.1146	0.56388	0.066657	0.094453
GO_HIGH_DENSITY_LIPOPROTEIN_PARTICLE	25	0.60749	0.22876	0.66796	0.51571	0.17749	0.59596
GO_HISTONE_DEACETYLASE_COMPLEX	56	0.10059	0.17975	0.11126	0.18599	0.24685	0.18111
GO_HISTONE_METHYLTRANSFERASE_COMPLEX	65	0.81884	0.32015	0.62892	0.85506	0.36699	0.6872
GO_HOLO_TFIIH_COMPLEX	11	0.77576	0.70055	0.78162	0.84476	0.75764	0.79171
GO_HOPS_COMPLEX	14	0.32174	0.69765	0.80636	0.39364	0.73614	0.83868
GO_HOST	12	0.9376	0.2403	0.69971	0.95479	0.2739	0.7224
GO_I_BAND	115	0.17606	0.0010958	0.0091395	0.33777	0.0086692	0.12293
GO_IKAPPAB_KINASE_COMPLEX	10	0.67943	0.84322	0.12171	0.67907	0.85345	0.12021
GO_IMMUNOGLOBULIN_COMPLEX	6	0.84128	0.64369	0.77584	0.81223	0.60828	0.72306
GO_IMMUNOLOGICAL_SYNAPSE	33	0.97164	0.32014	0.92239	0.9751	0.31774	0.915
GO_INCLUSION_BODY	69	0.17429	0.049174	0.55341	0.24707	0.063747	0.57075
GO_INFLAMMASOME_COMPLEX	12	0.96691	0.83636	0.58898	0.96752	0.84661	0.57172
GO_INHIBITORY_SYNAPSE	11	0.96644	0.94705	0.85863	0.9624	0.93724	0.84208
GO_INNER_MITOCHONDRIAL_MEMBRANE_PROTEIN_COMPLEX	98	0.35697	0.25038	0.87931	0.54093	0.44896	0.96679
GO_INO80_TYPE_COMPLEX	21	0.14988	0.2258	0.326	0.2141	0.28845	0.42714
GO_INTEGRATOR_COMPLEX	13	0.67116	0.41162	0.49635	0.73031	0.51636	0.55562
GO_INTERCALATED_DISC	50	0.43381	0.18318	0.36253	0.52324	0.27547	0.58538
GO_INTERCELLULAR_BRIDGE	44	0.3249	0.82856	0.33664	0.35697	0.85226	0.39514
GO_INTERMEDIATE_FILAMENT	194	0.9758	0.72798	0.74353	0.95728	0.64928	0.65637
GO_INTERMEDIATE_FILAMENT_CYTOSKELETON	235	0.83516	0.16109	0.20477	0.80798	0.14301	0.19751
GO_INTERSTITIAL_MATRIX	14	0.83504	0.68838	0.15752	0.91688	0.81681	0.36141
GO_INTRACELLULAR_VESICLE	1206	0.61235	0.80733	0.37726	0.73831	0.87887	0.48055
GO_INTRACILIARY_TRANSPORT_PARTICLE	30	0.7526	0.68017	0.39657	0.81833	0.75317	0.42984
GO_INTRACILIARY_TRANSPORT_PARTICLE_B	19	0.82009	0.62853	0.37524	0.83728	0.67187	0.38951
GO_INTRINSIC_COMPONENT_OF_ENDOPLASMIC_RETICULUM_MEMBRANE	130	0.71519	0.42039	0.14687	0.81471	0.53577	0.2204
GO_INTRINSIC_COMPONENT_OF_EXTERNAL_SIDE_OF_PLASMA_MEMBRANE	22	0.10616	0.26364	0.46936	0.12466	0.28282	0.48155
GO_INTRINSIC_COMPONENT_OF_GOLGI_MEMBRANE	56	0.59157	0.34699	0.20739	0.66544	0.41433	0.27141
GO_INTRINSIC_COMPONENT_OF_MITOCHONDRIAL_INNER_MEMBRANE	19	0.31742	0.44699	0.61217	0.33625	0.45499	0.62902
GO_INTRINSIC_COMPONENT_OF_MITOCHONDRIAL_MEMBRANE	45	0.18452	0.87839	0.37866	0.23505	0.90392	0.45447
GO_INTRINSIC_COMPONENT_OF_MITOCHONDRIAL_OUTER_MEMBRANE	19	0.19857	0.93714	0.35503	0.25114	0.94819	0.46047
GO_INTRINSIC_COMPONENT_OF_ORGANELLE_MEMBRANE	265	0.58566	0.7561	0.085504	0.73757	0.84854	0.15908
GO_INTRINSIC_COMPONENT_OF_PEROXISOMAL_MEMBRANE	13	0.51956	0.54276	0.2783	0.52275	0.52723	0.27171
GO_INTRINSIC_COMPONENT_OF_PLASMA_MEMBRANE	1550	0.80621	0.95047	0.37872	0.53232	0.83508	0.12142
GO_INTRINSIC_COMPONENT_OF_THE_CYTOPLASMIC_SIDE_OF_THE_PLASMA_MEMBRANE	14	0.96924	0.74239	0.71405	0.97893	0.77857	0.75103
GO_INVADOPODIUM	10	0.56209	0.70422	0.25671	0.62992	0.78093	0.31559
GO_IONOTROPIC_GLUTAMATE_RECEPTOR_COMPLEX	44	0.54041	0.60736	0.98188	0.35723	0.41354	0.91668
GO_KERATIN_FILAMENT	93	0.90859	0.91954	0.9431	0.86759	0.87737	0.90863
GO_KINESIN_COMPLEX	53	0.24674	0.47877	0.23847	0.1482	0.3231	0.10558
GO_KINETOCHORE	114	0.069775	0.055672	0.40177	0.062375	0.039015	0.33383
GO_LAMELLAR_BODY	20	0.95005	0.74132	0.19575	0.92784	0.69201	0.1385
GO_LAMELLIPODIUM	165	0.16643	0.26025	0.00092611	0.26743	0.40036	0.0025458
GO_LAMELLIPODIUM_MEMBRANE	19	0.8331	0.84618	0.44263	0.85363	0.86355	0.50006
GO_LARGE_RIBOSOMAL_SUBUNIT	89	0.27381	0.79391	0.32091	0.41773	0.89572	0.52742
GO_LATE_ENDOSOME	198	0.74046	0.85836	0.30809	0.83938	0.91147	0.42284
GO_LATE_ENDOSOME_MEMBRANE	99	0.62714	0.82497	0.5092	0.75451	0.88993	0.6346
GO_LATERAL_ELEMENT	10	0.99629	0.94457	0.47208	0.9917	0.90394	0.37763
GO_LATERAL_PLASMA_MEMBRANE	49	0.59722	0.75213	0.10303	0.53934	0.72103	0.077539
GO_LEADING_EDGE_MEMBRANE	132	0.17659	0.57428	0.18902	0.18315	0.54425	0.14702
GO_LIPID_PARTICLE	57	0.8122	0.30668	0.77981	0.89444	0.4517	0.88714
GO_LOW_DENSITY_LIPOPROTEIN_PARTICLE	13	0.52915	0.50594	0.12285	0.46878	0.44836	0.078267
GO_LUMENAL_SIDE_OF_MEMBRANE	29	0.60545	0.52611	0.096335	0.69507	0.59026	0.12577
GO_LYSOSOMAL_LUMEN	81	0.94358	0.72663	0.97591	0.97379	0.83163	0.9944
GO_LYTIC_VACUOLE	499	0.95718	0.63964	0.90657	0.9882	0.80029	0.96575
GO_LYTIC_VACUOLE_MEMBRANE	263	0.98634	0.67234	0.72888	0.99645	0.80598	0.83826
GO_M_BAND	20	0.73579	0.22516	0.18451	0.78727	0.34343	0.42103
GO_MAIN_AXON	58	0.070777	0.20006	0.50178	0.037377	0.11945	0.31073
GO_MALE_GERM_CELL_NUCLEUS	15	0.98255	0.10434	0.56123	0.96994	0.088035	0.50492
GO_MAST_CELL_GRANULE	21	0.71763	0.89528	0.50677	0.69745	0.88423	0.46676
GO_MCM_COMPLEX	11	0.31955	0.058672	0.29959	0.31648	0.060291	0.30509
GO_MEDIATOR_COMPLEX	32	0.53593	0.64311	0.2328	0.64797	0.73305	0.30114
GO_MEMBRANE_MICRODOMAIN	278	0.63661	0.26794	0.22671	0.72927	0.35054	0.33778
GO_MEMBRANE_PROTEIN_COMPLEX	974	0.95146	0.66705	0.87526	0.98077	0.77906	0.93488
GO_MEMBRANE_REGION	1079	0.1495	0.8027	0.41878	0.059565	0.63447	0.17238
GO_METHYLOSOME	12	0.70396	0.37484	0.46392	0.78565	0.46494	0.55894
GO_METHYLTRANSFERASE_COMPLEX	84	0.82564	0.24781	0.75044	0.8881	0.33587	0.82412
GO_MHC_CLASS_I_PROTEIN_COMPLEX	10	0.17898	0.11052	0.036433	0.22956	0.12763	0.041918
GO_MHC_CLASS_II_PROTEIN_COMPLEX	14	0.62194	0.51376	0.87483	0.6693	0.57746	0.90056
GO_MHC_PROTEIN_COMPLEX	24	0.31572	0.18146	0.28074	0.39762	0.22926	0.32877
GO_MICROBODY	131	0.75353	0.24269	0.71533	0.76309	0.24334	0.71058
GO_MICROBODY_LUMEN	45	0.929	0.98914	0.87693	0.93096	0.98938	0.88092
GO_MICROBODY_MEMBRANE	55	0.68123	0.33199	0.74495	0.71596	0.3624	0.76163
GO_MICROBODY_PART	90	0.8655	0.82956	0.87513	0.87885	0.841	0.88023
GO_MICROTUBULE	384	0.12653	0.05534	0.14573	0.12753	0.049022	0.12651
GO_MICROTUBULE_ASSOCIATED_COMPLEX	138	0.17821	0.25554	0.081325	0.10034	0.16255	0.028688
GO_MICROTUBULE_CYTOSKELETON	1022	0.029637	0.00031391	0.0040237	0.047271	0.00047327	0.0039914
GO_MICROTUBULE_END	22	0.50504	0.33418	0.4421	0.52843	0.38291	0.51557
GO_MICROTUBULE_ORGANIZING_CENTER	604	0.12568	2.6247e-05	0.0030276	0.18311	5.6834e-05	0.0034694
GO_MICROTUBULE_ORGANIZING_CENTER_PART	139	0.688	0.2799	0.038868	0.6974	0.28661	0.03611
GO_MICROTUBULE_PLUS_END	17	0.48655	0.28516	0.35009	0.49588	0.32341	0.39611
GO_MICROVILLUS	74	0.0069603	0.21253	0.016217	0.0051676	0.1883	0.014473
GO_MICROVILLUS_MEMBRANE	18	0.13041	0.039634	0.4996	0.10725	0.029275	0.48051
GO_MIDBODY	128	0.37535	0.85951	0.42248	0.47416	0.89133	0.50763
GO_MISMATCH_REPAIR_COMPLEX	10	0.92344	0.37543	0.72932	0.92898	0.34902	0.74228
GO_MITOCHONDRIAL_ENVELOPE	655	0.080091	0.53546	0.89684	0.21349	0.78087	0.97611
GO_MITOCHONDRIAL_MATRIX	399	0.31723	0.29769	0.56294	0.48863	0.53513	0.79108
GO_MITOCHONDRIAL_MEMBRANE_PART	159	0.13391	0.44348	0.89449	0.26121	0.65395	0.97206
GO_MITOCHONDRIAL_PART	908	0.078945	0.67292	0.88782	0.22322	0.89573	0.97892
GO_MITOCHONDRIAL_PROTEIN_COMPLEX	128	0.40697	0.41028	0.92504	0.60975	0.63285	0.98387
GO_MITOCHONDRION	1560	0.089646	0.47268	0.90471	0.29955	0.79985	0.98735
GO_MITOTIC_SPINDLE	54	0.001925	0.26715	0.028867	0.0014519	0.23105	0.017855
GO_MLL1_2_COMPLEX	25	0.71457	0.18716	0.6179	0.7884	0.24334	0.70629
GO_MOTILE_CILIUM	105	0.94429	0.94624	0.74672	0.88404	0.90018	0.5892
GO_MRNA_CLEAVAGE_AND_POLYADENYLATION_SPECIFICITY_FACTOR_COMPLEX	11	0.2173	0.11942	0.47806	0.23919	0.11846	0.49874
GO_MRNA_CLEAVAGE_FACTOR_COMPLEX	16	0.063573	0.13004	0.040254	0.077841	0.13288	0.045046
GO_MULTIVESICULAR_BODY	36	0.75997	0.64864	0.024802	0.7208	0.56457	0.017986
GO_MUSCLE_MYOSIN_COMPLEX	19	0.21126	0.014615	0.0030643	0.19995	0.018795	0.0073909
GO_MYELIN_SHEATH	162	0.34841	0.035427	0.65932	0.44514	0.06163	0.73149
GO_MYOFILAMENT	24	0.026034	0.012675	0.38101	0.037906	0.030103	0.65646
GO_MYOSIN_COMPLEX	65	0.25502	0.36696	0.0097848	0.25806	0.40593	0.022028
GO_MYOSIN_FILAMENT	22	0.17054	0.67954	0.0052205	0.1589	0.73265	0.012915
GO_MYOSIN_II_COMPLEX	24	0.069166	0.0074323	0.0048302	0.069631	0.010183	0.010549
GO_N_TERMINAL_PROTEIN_ACETYLTRANSFERASE_COMPLEX	10	0.26049	0.14293	0.17316	0.28224	0.15405	0.20999
GO_NADH_DEHYDROGENASE_COMPLEX	40	0.53868	0.25838	0.76773	0.64873	0.36956	0.87244
GO_NBAF_COMPLEX	14	0.77273	0.5195	0.45631	0.78883	0.5418	0.44036
GO_NEUROMUSCULAR_JUNCTION	53	0.57803	0.74465	0.82952	0.57492	0.7333	0.8453
GO_NEURON_PART	1201	0.7977	0.80332	0.80747	0.61792	0.60336	0.47707
GO_NEURON_PROJECTION	895	0.55131	0.5619	0.4286	0.44182	0.4476	0.22578
GO_NEURON_PROJECTION_MEMBRANE	36	0.33149	0.080446	0.77183	0.27336	0.053209	0.70851
GO_NEURON_PROJECTION_TERMINUS	120	0.77299	0.9131	0.53076	0.70081	0.87604	0.39381
GO_NEURON_SPINE	115	0.49332	0.53991	0.75955	0.43086	0.47698	0.69759
GO_NEURONAL_CELL_BODY_MEMBRANE	20	0.85964	0.26488	0.6945	0.79493	0.16978	0.54972
GO_NEURONAL_POSTSYNAPTIC_DENSITY	52	0.54486	0.49396	0.34466	0.52456	0.46315	0.28168
GO_NMDA_SELECTIVE_GLUTAMATE_RECEPTOR_COMPLEX	11	0.53071	0.65563	0.73896	0.45436	0.56452	0.6554
GO_NODE_OF_RANVIER	15	0.14721	0.13571	0.25243	0.11217	0.10544	0.17836
GO_NONMOTILE_PRIMARY_CILIUM	127	0.6352	0.47838	0.43528	0.56029	0.43495	0.33548
GO_NPBAF_COMPLEX	12	0.74648	0.70853	0.70719	0.80254	0.76933	0.75803
GO_NUCLEAR_BODY	326	0.019359	0.0051978	0.28708	0.105	0.032337	0.62759
GO_NUCLEAR_CHROMATIN	277	0.0062584	0.10707	0.003885	0.016013	0.17934	0.0098811
GO_NUCLEAR_CHROMOSOME	494	0.42116	0.073414	0.071957	0.51193	0.10397	0.11056
GO_NUCLEAR_CHROMOSOME_TELOMERIC_REGION	127	0.97386	0.32676	0.71129	0.98454	0.39625	0.79255
GO_NUCLEAR_CYCLIN_DEPENDENT_PROTEIN_KINASE_HOLOENZYME_COMPLEX	15	0.37627	0.61081	0.1237	0.44598	0.65895	0.13136
GO_NUCLEAR_ENVELOPE	398	0.60332	0.2051	0.49238	0.77305	0.34136	0.62985
GO_NUCLEAR_EUCHROMATIN	23	0.52672	0.4197	0.65394	0.57442	0.44395	0.6918
GO_NUCLEAR_EXOSOME_RNASE_COMPLEX_	15	0.48859	0.70434	0.38187	0.5406	0.73002	0.3655
GO_NUCLEAR_HETEROCHROMATIN	31	0.013369	0.20626	0.27124	0.016782	0.23667	0.2655
GO_NUCLEAR_INCLUSION_BODY	12	0.013252	0.17874	0.074435	0.019557	0.21383	0.096699
GO_NUCLEAR_INNER_MEMBRANE	51	0.61505	0.76319	0.88091	0.72058	0.82024	0.90067
GO_NUCLEAR_MATRIX	91	0.19797	0.062152	0.23313	0.30673	0.092465	0.29782
GO_NUCLEAR_MEMBRANE	270	0.70497	0.11122	0.84121	0.84173	0.195	0.9086
GO_NUCLEAR_MEMBRANE_PART	15	0.63074	0.869	0.57429	0.65902	0.8659	0.55212
GO_NUCLEAR_NUCLEOSOME	34	0.34814	0.038334	0.61247	0.28592	0.025913	0.60351
GO_NUCLEAR_OUTER_MEMBRANE	21	0.13389	0.02235	0.51417	0.10881	0.01701	0.48457
GO_NUCLEAR_OUTER_MEMBRANE_ENDOPLASMIC_RETICULUM_MEMBRANE_NETWORK	965	0.59221	0.41604	0.64024	0.75029	0.5858	0.76652
GO_NUCLEAR_PERIPHERY	113	0.49915	0.14435	0.5811	0.66805	0.21896	0.67538
GO_NUCLEAR_PORE	74	0.335	0.18868	0.17307	0.41886	0.25337	0.24387
GO_NUCLEAR_REPLICATION_FORK	37	0.76995	0.32696	0.5156	0.82384	0.3604	0.58129
GO_NUCLEAR_SPECK	183	0.011601	0.0056974	0.26639	0.065677	0.028875	0.55376
GO_NUCLEAR_TRANSCRIPTION_FACTOR_COMPLEX	119	0.26196	0.31845	0.36937	0.37441	0.4326	0.46538
GO_NUCLEAR_TRANSCRIPTIONAL_REPRESSOR_COMPLEX	20	0.93186	0.3213	0.7898	0.95161	0.36237	0.82761
GO_NUCLEAR_UBIQUITIN_LIGASE_COMPLEX	41	0.12211	0.07101	0.89362	0.17521	0.0964	0.93569
GO_NUCLEOID	44	0.37488	0.47551	0.15138	0.42539	0.55868	0.18642
GO_NUCLEOLAR_PART	59	0.70788	0.23372	0.15742	0.79374	0.31669	0.18993
GO_NUCLEOLUS	799	0.020923	0.089398	0.032302	0.10804	0.24366	0.10381
GO_NUCLEOPLASM_PART	655	0.10192	0.028462	0.14723	0.4013	0.14064	0.47179
GO_NUCLEOTIDE_EXCISION_REPAIR_COMPLEX	13	0.27328	0.86362	0.37099	0.32036	0.90178	0.44231
GO_ORGANELLAR_LARGE_RIBOSOMAL_SUBUNIT	32	0.59166	0.74579	0.58151	0.67595	0.83081	0.73343
GO_ORGANELLAR_RIBOSOME	72	0.57724	0.1778	0.59806	0.71589	0.34127	0.80534
GO_ORGANELLAR_SMALL_RIBOSOMAL_SUBUNIT	25	0.36518	0.097872	0.2233	0.43346	0.16313	0.32858
GO_ORGANELLE_ENVELOPE_LUMEN	80	0.76515	0.8291	0.7777	0.86429	0.89978	0.85847
GO_ORGANELLE_INNER_MEMBRANE	496	0.074436	0.1819	0.91752	0.19011	0.39256	0.98049
GO_ORGANELLE_MEMBRANE_CONTACT_SITE	10	0.091554	0.98529	0.0018793	0.12423	0.98889	0.0033384
GO_ORGANELLE_SUBCOMPARTMENT	296	0.99552	0.63879	0.9828	0.99903	0.78403	0.99515
GO_OUTER_MEMBRANE	178	0.10398	0.7991	0.56357	0.15126	0.8441	0.64789
GO_OUTER_MITOCHONDRIAL_MEMBRANE_PROTEIN_COMPLEX	12	0.45232	0.73624	0.86275	0.53416	0.76569	0.8978
GO_OXIDOREDUCTASE_COMPLEX	88	0.85012	0.66488	0.58991	0.92429	0.80737	0.79228
GO_PARANODE_REGION_OF_AXON	12	0.095753	0.051727	0.08844	0.079509	0.038317	0.06078
GO_PCG_PROTEIN_COMPLEX	40	0.68009	0.85032	0.909	0.73528	0.88029	0.93349
GO_PERICENTRIC_HETEROCHROMATIN	14	0.6376	0.44685	0.90957	0.67838	0.48068	0.90533
GO_PERICENTRIOLAR_MATERIAL	18	0.11608	0.11392	0.023531	0.12999	0.13826	0.034687
GO_PERIKARYON	101	0.97444	0.98555	0.61922	0.96292	0.97503	0.47991
GO_PERINUCLEAR_ENDOPLASMIC_RETICULUM	12	0.48942	0.74677	0.1603	0.52426	0.77887	0.17868
GO_PERINUCLEAR_REGION_OF_CYTOPLASM	616	0.087225	0.012754	0.004343	0.16635	0.029361	0.0093004
GO_PHAGOCYTIC_CUP	18	0.88565	0.59819	0.82701	0.89359	0.6398	0.84694
GO_PHAGOCYTIC_VESICLE	76	0.51337	0.77729	0.47004	0.59477	0.84236	0.52734
GO_PHAGOCYTIC_VESICLE_MEMBRANE	50	0.64343	0.49811	0.39054	0.70415	0.57457	0.44458
GO_PHOSPHATASE_COMPLEX	44	0.17786	0.24061	0.10294	0.19734	0.27036	0.11966
GO_PHOSPHATIDYLINOSITOL_3_KINASE_COMPLEX	20	0.5166	0.54087	0.095071	0.52342	0.54234	0.096915
GO_PHOTORECEPTOR_CONNECTING_CILIUM	30	0.8979	0.79469	0.60592	0.91754	0.83938	0.61071
GO_PHOTORECEPTOR_DISC_MEMBRANE	16	0.39824	0.36543	0.33242	0.27193	0.26802	0.23448
GO_PHOTORECEPTOR_INNER_SEGMENT	35	0.1189	0.4769	0.1308	0.070223	0.38671	0.092441
GO_PHOTORECEPTOR_OUTER_SEGMENT	62	0.32725	0.41281	0.54052	0.21322	0.27707	0.38944
GO_PHOTORECEPTOR_OUTER_SEGMENT_MEMBRANE	13	0.71774	0.23453	0.086109	0.64983	0.16313	0.049643
GO_PIGMENT_GRANULE	100	0.53896	0.80162	0.13917	0.66294	0.88458	0.23178
GO_PLASMA_MEMBRANE_PROTEIN_COMPLEX	492	0.89999	0.30571	0.36122	0.8619	0.24183	0.28884
GO_PLASMA_MEMBRANE_RAFT	85	0.23847	0.060054	0.013951	0.3273	0.088436	0.036544
GO_PLASMA_MEMBRANE_RECEPTOR_COMPLEX	170	0.59197	0.51684	0.82733	0.50646	0.4196	0.72423
GO_PLASMA_MEMBRANE_REGION	884	0.025987	0.62892	0.1682	0.0043577	0.37095	0.030783
GO_PLATELET_ALPHA_GRANULE	70	0.64814	0.86404	0.045216	0.81678	0.95434	0.18527
GO_PLATELET_ALPHA_GRANULE_LUMEN	51	0.66642	0.75123	0.03742	0.81386	0.8867	0.14956
GO_PLATELET_ALPHA_GRANULE_MEMBRANE	13	0.24176	0.57143	0.72053	0.30367	0.64789	0.81599
GO_PLATELET_DENSE_GRANULE	19	0.80277	0.58494	0.35851	0.88014	0.70762	0.54948
GO_PLATELET_DENSE_GRANULE_LUMEN	14	0.85215	0.31882	0.48792	0.9076	0.42442	0.66408
GO_PLATELET_DENSE_TUBULAR_NETWORK	11	0.26694	0.20275	0.76683	0.30577	0.21606	0.81374
GO_PML_BODY	92	0.38589	0.19766	0.64134	0.48232	0.27743	0.77254
GO_PODOSOME	23	0.13124	0.38319	0.001883	0.18151	0.47137	0.0038674
GO_POLE_PLASM	15	0.82136	0.58536	0.93237	0.76301	0.58089	0.9233
GO_POLYSOME	38	0.13031	0.1562	0.083642	0.19372	0.21577	0.16578
GO_PORE_COMPLEX	17	0.73463	0.99277	0.74682	0.76962	0.99408	0.82253
GO_POSTSYNAPSE	356	0.69126	0.82216	0.98496	0.54679	0.72201	0.95706
GO_POSTSYNAPTIC_MEMBRANE	189	0.77268	0.96011	0.96573	0.57915	0.89063	0.86564
GO_POTASSIUM_CHANNEL_COMPLEX	87	0.64046	0.90476	0.2567	0.52786	0.85114	0.16879
GO_PRC1_COMPLEX	12	0.079769	0.31047	0.72797	0.11809	0.39738	0.80829
GO_PRE_AUTOPHAGOSOMAL_STRUCTURE	30	0.40177	0.46175	0.23361	0.46161	0.51668	0.30395
GO_PRE_AUTOPHAGOSOMAL_STRUCTURE_MEMBRANE	15	0.96175	0.84108	0.70775	0.97958	0.88825	0.80673
GO_PRECATALYTIC_SPLICEOSOME	21	0.57434	0.057171	0.45863	0.70163	0.090326	0.5581
GO_PRERIBOSOME	56	0.91221	0.66009	0.5444	0.94888	0.70291	0.60227
GO_PRERIBOSOME_LARGE_SUBUNIT_PRECURSOR	20	0.51628	0.59408	0.12141	0.61603	0.64072	0.1624
GO_PRESPLICEOSOME	21	0.61609	0.34533	0.6127	0.75305	0.487	0.74621
GO_PRESYNAPSE	272	0.95654	0.51941	0.98965	0.88847	0.2868	0.92197
GO_PRESYNAPTIC_ACTIVE_ZONE	27	0.38907	0.45919	0.93391	0.2748	0.3276	0.85769
GO_PRESYNAPTIC_MEMBRANE	53	0.73504	0.73083	0.97368	0.67269	0.65439	0.95385
GO_PRIMARY_CILIUM	193	0.56129	0.14634	0.50447	0.5356	0.15153	0.47778
GO_PRIMARY_LYSOSOME	15	0.70313	0.59736	0.77041	0.72475	0.59195	0.75995
GO_PRONUCLEUS	15	0.24624	0.78633	0.72772	0.23117	0.7592	0.69251
GO_PROTEASOME_ACCESSORY_COMPLEX	23	0.42161	0.83702	0.79958	0.52057	0.88543	0.84593
GO_PROTEASOME_COMPLEX	74	0.14106	0.76184	0.16935	0.23765	0.85083	0.25292
GO_PROTEASOME_CORE_COMPLEX	20	0.37623	0.68786	0.48611	0.44395	0.74633	0.52902
GO_PROTEASOME_REGULATORY_PARTICLE_BASE_SUBCOMPLEX	11	0.44499	0.94235	0.74794	0.50203	0.95653	0.76745
GO_PROTEIN_COMPLEX_INVOLVED_IN_CELL_ADHESION	30	0.57099	0.47439	0.53759	0.63062	0.52425	0.61476
GO_PROTEIN_DNA_COMPLEX	159	0.15766	0.027026	0.24329	0.19443	0.038742	0.29267
GO_PROTEIN_KINASE_COMPLEX	83	0.014321	0.40232	0.011171	0.037657	0.54866	0.026401
GO_PROTEIN_LIPID_COMPLEX	39	0.41246	0.22065	0.20786	0.33577	0.17292	0.14841
GO_PROTEIN_PHOSPHATASE_TYPE_1_COMPLEX	10	0.33674	0.36032	0.2035	0.40121	0.43392	0.25747
GO_PROTEIN_PHOSPHATASE_TYPE_2A_COMPLEX	19	0.19662	0.54478	0.38494	0.2164	0.59674	0.43111
GO_PROTEINACEOUS_EXTRACELLULAR_MATRIX	342	0.53295	0.45674	0.00015019	0.72745	0.71344	0.004857
GO_PROTON_TRANSPORTING_ATP_SYNTHASE_COMPLEX	21	0.74207	0.42903	0.99144	0.80241	0.53802	0.99572
GO_PROTON_TRANSPORTING_ATP_SYNTHASE_COMPLEX_COUPLING_FACTOR_F_O_	11	0.99466	0.95306	0.99869	0.99552	0.96534	0.99926
GO_PROTON_TRANSPORTING_TWO_SECTOR_ATPASE_COMPLEX	45	0.76136	0.69971	0.98863	0.79361	0.76335	0.99062
GO_PROTON_TRANSPORTING_TWO_SECTOR_ATPASE_COMPLEX_CATALYTIC_DOMAIN	15	0.30484	0.51462	0.28334	0.30964	0.53507	0.2535
GO_PROTON_TRANSPORTING_TWO_SECTOR_ATPASE_COMPLEX_PROTON_TRANSPORTING_DOMAIN	21	0.99198	0.93981	0.9992	0.99296	0.95528	0.9995
GO_PROTON_TRANSPORTING_V_TYPE_ATPASE_COMPLEX	22	0.64179	0.78628	0.88546	0.6162	0.7732	0.85152
GO_PRP19_COMPLEX	13	0.97978	0.97676	0.92637	0.99156	0.98788	0.96853
GO_PSEUDOPODIUM	15	0.18999	0.018842	0.02072	0.24281	0.025977	0.038169
GO_RECEPTOR_COMPLEX	314	0.84464	0.3146	0.77408	0.78656	0.24807	0.69872
GO_RECYCLING_ENDOSOME	124	0.68474	0.32177	0.7545	0.72343	0.35085	0.76092
GO_RECYCLING_ENDOSOME_MEMBRANE	36	0.9505	0.69984	0.93189	0.9492	0.70283	0.91942
GO_REPLICATION_FORK	59	0.22308	0.045435	0.039882	0.29616	0.057795	0.063598
GO_REPLISOME	26	0.75445	0.43002	0.70762	0.81244	0.50091	0.78094
GO_RESPIRATORY_CHAIN	76	0.20065	0.26685	0.50865	0.32434	0.44134	0.75106
GO_RETROMER_COMPLEX	21	0.47512	0.57124	0.46772	0.57916	0.65841	0.58148
GO_RIBONUCLEOPROTEIN_COMPLEX	679	0.6337	0.077576	0.55722	0.93088	0.357	0.916
GO_RIBONUCLEOPROTEIN_GRANULE	140	0.56992	0.32942	0.92758	0.66589	0.44652	0.96436
GO_RIBOSOMAL_SUBUNIT	150	0.17547	0.29819	0.074809	0.33837	0.53441	0.22325
GO_RIBOSOME	208	0.27001	0.42785	0.078193	0.49402	0.70443	0.26279
GO_RNA_CAP_BINDING_COMPLEX	12	0.77195	0.99144	0.62419	0.78751	0.99114	0.64005
GO_RNA_POLYMERASE_COMPLEX	115	0.46354	0.51479	0.39768	0.60759	0.64454	0.48451
GO_RNA_POLYMERASE_II_TRANSCRIPTION_FACTOR_COMPLEX	94	0.27168	0.45733	0.49296	0.374	0.57378	0.56801
GO_RNAI_EFFECTOR_COMPLEX	11	0.5991	0.97304	0.28575	0.63214	0.97634	0.32244
GO_ROUGH_ENDOPLASMIC_RETICULUM	68	0.84817	0.40679	0.95917	0.86874	0.43906	0.95459
GO_ROUGH_ENDOPLASMIC_RETICULUM_MEMBRANE	18	0.85121	0.080277	0.89151	0.85886	0.080157	0.87538
GO_RUFFLE	151	0.0092707	0.17718	0.0057876	0.01641	0.22985	0.006953
GO_RUFFLE_MEMBRANE	78	0.068097	0.76484	0.070302	0.085801	0.77069	0.058794
GO_SAGA_COMPLEX	7	0.54317	0.35744	0.74371	0.58014	0.37589	0.7737
GO_SAGA_TYPE_COMPLEX	28	0.083572	0.45431	0.16544	0.11733	0.50878	0.21241
GO_SARCOLEMMA	123	0.00096687	0.003078	0.00012435	0.0037763	0.012375	0.0022847
GO_SARCOPLASM	67	0.23441	0.099321	0.36223	0.3206	0.16699	0.62698
GO_SARCOPLASMIC_RETICULUM_MEMBRANE	38	0.65744	0.16553	0.76146	0.68589	0.20535	0.86157
GO_SCF_UBIQUITIN_LIGASE_COMPLEX	34	0.12705	0.28311	0.065053	0.19931	0.38549	0.11252
GO_SCHMIDT_LANTERMAN_INCISURE	11	0.39904	0.37615	0.65381	0.41199	0.39298	0.67573
GO_SECRETORY_GRANULE	339	0.79599	0.88507	0.68344	0.79945	0.87827	0.69076
GO_SECRETORY_GRANULE_LUMEN	79	0.83144	0.65945	0.19584	0.90772	0.79854	0.41947
GO_SECRETORY_GRANULE_MEMBRANE	75	0.2516	0.70675	0.6739	0.24404	0.68503	0.61184
GO_SECRETORY_VESICLE	443	0.88993	0.89834	0.79068	0.87263	0.87031	0.72627
GO_SEMAPHORIN_RECEPTOR_COMPLEX	9	0.75031	0.60654	0.04102	0.81806	0.69319	0.069638
GO_SET1C_COMPASS_COMPLEX	10	0.70549	0.30749	0.86747	0.74737	0.34434	0.91037
GO_SEX_CHROMOSOME	26	0.20717	0.36086	0.189	0.20658	0.38575	0.19758
GO_SIDE_OF_MEMBRANE	387	0.57831	0.57374	0.11425	0.62588	0.61453	0.13184
GO_SIN3_COMPLEX	13	0.66963	0.99871	0.74748	0.7388	0.99899	0.80611
GO_SIN3_TYPE_COMPLEX	16	0.62711	0.99964	0.58896	0.7064	0.99977	0.67345
GO_SITE_OF_DOUBLE_STRAND_BREAK	31	0.8658	0.56914	0.79663	0.87438	0.57359	0.84065
GO_SITE_OF_POLARIZED_GROWTH	140	0.88078	0.97623	0.24951	0.87839	0.97902	0.18876
GO_SMALL_NUCLEAR_RIBONUCLEOPROTEIN_COMPLEX	58	0.88376	0.040614	0.80281	0.95372	0.081456	0.8936
GO_SMALL_NUCLEOLAR_RIBONUCLEOPROTEIN_COMPLEX	17	0.82259	0.48843	0.468	0.88594	0.59897	0.55272
GO_SMALL_RIBOSOMAL_SUBUNIT	61	0.23505	0.037779	0.049246	0.34747	0.088025	0.10949
GO_SMALL_SUBUNIT_PROCESSOME	31	0.96225	0.38204	0.88924	0.9726	0.40263	0.89497
GO_SMN_COMPLEX	9	0.6012	0.72468	0.57659	0.58834	0.72994	0.56545
GO_SMN_SM_PROTEIN_COMPLEX	14	0.81191	0.33664	0.73472	0.83805	0.39127	0.75653
GO_SMOOTH_ENDOPLASMIC_RETICULUM	32	0.73317	0.35639	0.80261	0.73339	0.35327	0.81469
GO_SNARE_COMPLEX	51	0.27168	0.1869	0.50302	0.30874	0.19684	0.45274
GO_SODIUM_CHANNEL_COMPLEX	17	0.95712	0.65008	0.29129	0.91962	0.53656	0.17456
GO_SODIUM_POTASSIUM_EXCHANGING_ATPASE_COMPLEX	10	0.12266	0.084047	0.14264	0.11621	0.09489	0.15104
GO_SOMATODENDRITIC_COMPARTMENT	617	0.67529	0.84447	0.66465	0.54597	0.74604	0.435
GO_SPECIFIC_GRANULE	14	0.32553	0.80481	0.93072	0.32106	0.7974	0.89847
GO_SPERM_FLAGELLUM	53	0.88039	0.77713	0.68874	0.82702	0.70477	0.60022
GO_SPERM_MIDPIECE	12	0.36326	0.46061	0.51794	0.38568	0.47503	0.55522
GO_SPERM_PART	135	0.70412	0.70985	0.79188	0.6049	0.62693	0.73701
GO_SPERM_PRINCIPAL_PIECE	15	0.83187	0.59688	0.54111	0.76747	0.50973	0.43067
GO_SPINDLE	277	0.39936	0.19682	0.64236	0.3874	0.16193	0.5678
GO_SPINDLE_MICROTUBULE	54	0.57535	0.89134	0.20705	0.52064	0.85367	0.13479
GO_SPINDLE_MIDZONE	27	0.38747	0.60017	0.13723	0.34752	0.52842	0.098948
GO_SPINDLE_POLE	124	0.57532	0.24862	0.86875	0.50176	0.18578	0.81308
GO_SPLICEOSOMAL_COMPLEX	162	0.99338	0.30781	0.88933	0.9995	0.56614	0.97458
GO_SPLICEOSOMAL_TRI_SNRNP_COMPLEX	26	0.97187	0.036732	0.95861	0.98454	0.051799	0.97634
GO_STAGA_COMPLEX	14	0.16752	0.61014	0.14852	0.20512	0.65309	0.17253
GO_STEREOCILIUM_BUNDLE	40	0.85169	0.95069	0.84791	0.8012	0.93843	0.78597
GO_SUPRAMOLECULAR_FIBER	643	0.18575	0.1015	0.041914	0.16354	0.080355	0.030924
GO_SWI_SNF_COMPLEX	15	0.91682	0.52657	0.85439	0.93925	0.59427	0.87606
GO_SWI_SNF_SUPERFAMILY_TYPE_COMPLEX	68	0.93169	0.38677	0.87446	0.96077	0.47983	0.92256
GO_SYNAPSE	718	0.72015	0.44246	0.98798	0.51584	0.24001	0.9216
GO_SYNAPSE_PART	580	0.88249	0.60791	0.99555	0.71248	0.34847	0.95162
GO_SYNAPTIC_MEMBRANE	242	0.78106	0.93181	0.98675	0.56822	0.82155	0.92575
GO_SYNAPTONEMAL_COMPLEX	32	0.99419	0.93045	0.61499	0.9841	0.88648	0.51874
GO_T_CELL_RECEPTOR_COMPLEX	19	0.94971	0.52085	0.78535	0.92916	0.4642	0.68779
GO_TCTN_B9D_COMPLEX	12	0.5201	0.57155	0.46678	0.55149	0.60525	0.44845
GO_TELOMERASE_HOLOENZYME_COMPLEX	17	0.58018	0.64523	0.66037	0.63567	0.68135	0.70173
GO_TELOMERE_CAP_COMPLEX	13	0.79203	0.23225	0.38594	0.83955	0.2912	0.50214
GO_TERMINAL_BOUTON	60	0.62129	0.57433	0.33237	0.57247	0.51396	0.24333
GO_TOR_COMPLEX	13	0.35472	0.87612	0.64698	0.43246	0.88423	0.66286
GO_TRANS_GOLGI_NETWORK	182	0.98961	0.89468	0.97358	0.99547	0.93226	0.98354
GO_TRANS_GOLGI_NETWORK_MEMBRANE	77	0.70813	0.74833	0.51876	0.77388	0.80957	0.56936
GO_TRANS_GOLGI_NETWORK_TRANSPORT_VESICLE	26	0.056728	0.31838	0.087872	0.08861	0.39791	0.15583
GO_TRANS_GOLGI_NETWORK_TRANSPORT_VESICLE_MEMBRANE	13	0.078927	0.51843	0.37486	0.10392	0.56151	0.45675
GO_TRANSCRIPTION_ELONGATION_FACTOR_COMPLEX	48	0.80507	0.59629	0.48411	0.85265	0.6483	0.53167
GO_TRANSCRIPTION_EXPORT_COMPLEX	11	0.18002	0.099323	0.36407	0.27575	0.12513	0.45901
GO_TRANSCRIPTION_FACTOR_COMPLEX	284	0.0088052	0.036477	0.0044536	0.017187	0.059747	0.010144
GO_TRANSCRIPTION_FACTOR_TFIID_COMPLEX	20	0.43368	0.69947	0.29803	0.47459	0.7235	0.32858
GO_TRANSCRIPTION_FACTOR_TFTC_COMPLEX	13	0.19731	0.83828	0.13715	0.23799	0.85877	0.14729
GO_TRANSCRIPTIONAL_REPRESSOR_COMPLEX	69	0.58457	0.080352	0.67974	0.68825	0.10263	0.75288
GO_TRANSCRIPTIONALLY_ACTIVE_CHROMATIN	18	0.1521	0.11418	0.0040496	0.16954	0.13358	0.0035542
GO_TRANSFERASE_COMPLEX	663	0.0048863	0.066308	0.00083211	0.042384	0.23185	0.012074
GO_TRANSFERASE_COMPLEX_TRANSFERRING_PHOSPHORUS_CONTAINING_GROUPS	222	0.042955	0.42502	0.021491	0.11256	0.61343	0.05818
GO_TRANSLATION_PREINITIATION_COMPLEX	16	0.37554	0.55023	0.85416	0.45814	0.64239	0.90608
GO_TRANSPORT_VESICLE	320	0.22912	0.2054	0.67478	0.24072	0.18854	0.60022
GO_TRANSPORT_VESICLE_MEMBRANE	142	0.56609	0.20441	0.82899	0.49005	0.13241	0.67463
GO_TRANSPORTER_COMPLEX	305	0.87343	0.63128	0.84758	0.70412	0.39629	0.60733
GO_TRICARBOXYLIC_ACID_CYCLE_ENZYME_COMPLEX	11	0.35247	0.49239	0.041719	0.38065	0.5773	0.057625
GO_TRIGLYCERIDE_RICH_LIPOPROTEIN_PARTICLE	19	0.17886	0.10634	0.035507	0.14281	0.092565	0.021309
GO_U1_SNRNP	17	0.38376	0.080523	0.44469	0.51619	0.14565	0.54142
GO_U12_TYPE_SPLICEOSOMAL_COMPLEX	24	0.33902	0.14699	0.21505	0.46263	0.20711	0.28165
GO_U2_SNRNP	17	0.72667	0.23266	0.65685	0.79036	0.28148	0.68987
GO_U2_TYPE_PRESPLICEOSOME	16	0.55911	0.23399	0.40154	0.68035	0.33966	0.51589
GO_U2_TYPE_SPLICEOSOMAL_COMPLEX	29	0.63543	0.23073	0.66723	0.75864	0.33238	0.7607
GO_U4_U6_X_U5_TRI_SNRNP_COMPLEX	21	0.98154	0.1017	0.902	0.98936	0.12532	0.93681
GO_U5_SNRNP	16	0.93442	0.013411	0.91231	0.95872	0.022427	0.94997
GO_UBIQUITIN_LIGASE_COMPLEX	253	0.0011523	0.063146	0.0016784	0.0050437	0.13266	0.0081004
GO_VACUOLAR_LUMEN	105	0.9967	0.83836	0.9843	0.99888	0.90761	0.99644
GO_VACUOLAR_MEMBRANE	558	0.96413	0.82156	0.74605	0.99327	0.93183	0.88465
GO_VACUOLAR_PART	655	0.9924	0.89129	0.92959	0.99931	0.97104	0.98558
GO_VACUOLAR_PROTON_TRANSPORTING_V_TYPE_ATPASE_COMPLEX	14	0.57404	0.76734	0.76681	0.56082	0.76803	0.73197
GO_VACUOLE	1116	0.84868	0.66072	0.78231	0.96145	0.85181	0.92425
GO_VERY_LOW_DENSITY_LIPOPROTEIN_PARTICLE	19	0.17886	0.10634	0.035507	0.14281	0.092565	0.021309
GO_VESICLE_COAT	44	0.42899	0.29928	0.65808	0.60922	0.42644	0.79928
GO_VESICLE_LUMEN	100	0.7296	0.76159	0.13573	0.82882	0.86927	0.32113
GO_VESICLE_MEMBRANE	491	0.7549	0.74229	0.66781	0.79046	0.74793	0.63207
GO_VIRAL_MEMBRANE	4	0.19282	0.33585	0.10532	0.15241	0.28027	0.081218
GO_VIRION	5	0.10459	0.2569	0.043297	0.07721	0.20537	0.030753
GO_VOLTAGE_GATED_CALCIUM_CHANNEL_COMPLEX	39	0.34017	0.065039	0.56334	0.24539	0.036222	0.43947
GO_VOLTAGE_GATED_SODIUM_CHANNEL_COMPLEX	14	0.94696	0.51922	0.35255	0.91927	0.45222	0.26809
GO_WASH_COMPLEX	9	0.21176	0.45093	0.87017	0.2694	0.54093	0.91042
GO_WNT_SIGNALOSOME	11	0.20299	0.095545	0.11791	0.24313	0.10862	0.14995
GO_XY_BODY	14	0.17535	0.40852	0.075139	0.18916	0.44018	0.074275
GO_ZYMOGEN_GRANULE	13	0.97134	0.75773	0.98306	0.97636	0.76076	0.98428

## Sheet: S12 - GO-MF results
Supplemental Table 12: results for main analysis, Gene Ontology - Molecular Function
Significance threshold (5 domains, 929 gene sets): 0.05 / 5 / 929 = 1.08e-5
In conditional analysis, only gene sets with uncorrected AND conditional p-value below threshold are considered significant
Significant gene sets highlighted in yellow (sorted to top)
Conditional analysis conditions on overall expression and expression in coronary and tibial artery, heart (atrial appendage), and uterus
			Uncorrected p-value			Conditioned on gene expression
Gene set	No. of genes	SBP	DBP	PP	SBP	DBP	PP
GO_CELL_ADHESION_MOLECULE_BINDING	180	0.012726	0.041899	2.7123e-07	0.022129	0.070056	1.2795e-06
GO_HIGH_VOLTAGE_GATED_CALCIUM_CHANNEL_ACTIVITY	10	6.1857e-06	0.00027541	0.010987	4.219e-06	0.00016963	0.0068832
GO_INSULIN_LIKE_GROWTH_FACTOR_BINDING	25	0.0017752	0.00010151	7.2594e-06	0.0040043	0.00028781	4.9541e-05
GO_INTEGRIN_BINDING	103	0.049439	0.064206	1.4e-06	0.11215	0.15131	2.2435e-05
GO_PEPTIDE_HORMONE_BINDING	35	0.00057391	0.092421	2.2099e-06	0.00066017	0.10036	4.9567e-06
GO_SEQUENCE_SPECIFIC_DNA_BINDING	976	0.00056123	2.1265e-06	1.323e-05	0.0012241	5.624e-06	8.1509e-05
GO_SMAD_BINDING	67	0.0012371	0.16054	5.3171e-06	0.0045144	0.29969	8.3229e-05
GO_TRANSCRIPTION_FACTOR_BINDING	483	1.5497e-06	0.00015767	2.0524e-06	3.8386e-05	0.0016432	8.0904e-05
GO_1_PHOSPHATIDYLINOSITOL_3_KINASE_ACTIVITY	42	0.082059	0.025714	0.18088	0.074454	0.022222	0.18121
GO_1_PHOSPHATIDYLINOSITOL_BINDING	19	0.033173	0.96971	0.46179	0.035665	0.97444	0.46435
GO_14_3_3_PROTEIN_BINDING	19	0.028283	6.4162e-05	0.27752	0.026143	5.7878e-05	0.25952
GO_2_IRON_2_SULFUR_CLUSTER_BINDING	21	0.25387	0.35788	0.30816	0.31037	0.41079	0.38941
GO_3_5_CYCLIC_AMP_PHOSPHODIESTERASE_ACTIVITY	15	0.018281	0.033695	0.015173	0.019059	0.037628	0.017189
GO_3_5_CYCLIC_GMP_PHOSPHODIESTERASE_ACTIVITY	14	0.0070504	0.0026196	0.13378	0.0040947	0.0015778	0.087756
GO_3_5_DNA_HELICASE_ACTIVITY	12	0.65893	0.11071	0.64113	0.6682	0.099924	0.60666
GO_3_5_EXONUCLEASE_ACTIVITY	47	0.86073	0.32284	0.86875	0.91227	0.40737	0.89301
GO_4_IRON_4_SULFUR_CLUSTER_BINDING	39	0.25192	0.70826	0.21345	0.28758	0.76478	0.27199
GO_5_3_EXONUCLEASE_ACTIVITY	12	0.071366	0.1359	0.43828	0.059377	0.12165	0.44337
GO_ACETYLCHOLINE_BINDING	24	0.82206	0.7326	0.84173	0.70232	0.61282	0.69631
GO_ACETYLCHOLINE_RECEPTOR_ACTIVITY	30	0.57125	0.80402	0.72559	0.36414	0.63955	0.52707
GO_ACETYLGALACTOSAMINYLTRANSFERASE_ACTIVITY	33	0.38607	0.47526	0.39579	0.40711	0.49925	0.42349
GO_ACETYLGLUCOSAMINYLTRANSFERASE_ACTIVITY	45	0.2622	0.21036	0.83945	0.28986	0.22241	0.85526
GO_ACETYLTRANSFERASE_ACTIVITY	93	0.54649	0.328	0.37675	0.62929	0.34713	0.4357
GO_ACID_AMINO_ACID_LIGASE_ACTIVITY	21	0.62587	0.51939	0.16792	0.64543	0.53536	0.16896
GO_ACID_PHOSPHATASE_ACTIVITY	11	0.59258	0.14256	0.69262	0.53895	0.12043	0.63783
GO_ACID_THIOL_LIGASE_ACTIVITY	19	0.73668	0.35321	0.64393	0.74292	0.36086	0.63942
GO_ACIDIC_AMINO_ACID_TRANSMEMBRANE_TRANSPORTER_ACTIVITY	14	0.6899	0.32535	0.55697	0.59725	0.25426	0.36477
GO_ACTIN_BINDING	368	0.00055469	0.0089812	3.8634e-05	0.0016083	0.026807	0.00062457
GO_ACTIN_DEPENDENT_ATPASE_ACTIVITY	13	0.0019916	0.0023757	0.014713	0.0029727	0.0034781	0.022069
GO_ACTIN_FILAMENT_BINDING	115	0.11044	0.48972	0.05865	0.14719	0.56462	0.11856
GO_ACTIN_MONOMER_BINDING	21	0.012214	0.074424	0.0032163	0.013031	0.09147	0.0077838
GO_ACTININ_BINDING	29	0.24269	0.0022094	0.033182	0.31454	0.0065159	0.11068
GO_ACTIVATING_TRANSCRIPTION_FACTOR_BINDING	55	0.0017184	0.025037	0.023756	0.0029118	0.036865	0.052848
GO_ACTIVE_ION_TRANSMEMBRANE_TRANSPORTER_ACTIVITY	163	0.57531	0.63972	0.31863	0.39109	0.48692	0.14772
GO_ACTIVE_TRANSMEMBRANE_TRANSPORTER_ACTIVITY	335	0.31146	0.39617	0.48419	0.14417	0.23111	0.24176
GO_ACTIVIN_BINDING	12	0.37855	0.60326	0.066447	0.47738	0.67885	0.12945
GO_ACYL_COA_DEHYDROGENASE_ACTIVITY	17	0.081009	0.48733	0.53834	0.085519	0.48013	0.56692
GO_ACYLGLYCEROL_O_ACYLTRANSFERASE_ACTIVITY	25	0.92574	0.76217	0.45444	0.92901	0.77178	0.45319
GO_ADENOSINE_DEAMINASE_ACTIVITY	11	0.71769	0.18002	0.77417	0.69788	0.16986	0.75882
GO_ADENYL_NUCLEOTIDE_BINDING	1438	0.061418	0.31976	0.041525	0.068267	0.34783	0.038846
GO_ADENYLYLTRANSFERASE_ACTIVITY	24	0.38574	0.89422	0.52809	0.37982	0.8942	0.51003
GO_ADP_BINDING	32	0.10512	0.47439	0.17388	0.14865	0.52572	0.23188
GO_ADRENERGIC_RECEPTOR_ACTIVITY	15	0.38315	0.17125	0.42783	0.37755	0.16231	0.42344
GO_ADRENERGIC_RECEPTOR_BINDING	19	0.039118	0.0075262	0.18373	0.04641	0.0088995	0.20321
GO_ALCOHOL_BINDING	96	0.24638	0.24202	0.428	0.18623	0.1666	0.29708
GO_ALCOHOL_DEHYDROGENASE_NADP_ACTIVITY	16	0.39449	0.98788	0.083132	0.39782	0.98835	0.081916
GO_ALCOHOL_TRANSMEMBRANE_TRANSPORTER_ACTIVITY	23	0.49484	0.5669	0.42888	0.39417	0.48124	0.28459
GO_ALDEHYDE_DEHYDROGENASE_NAD_ACTIVITY	19	0.38301	0.95966	0.57344	0.43127	0.96706	0.6097
GO_ALDO_KETO_REDUCTASE_NADP_ACTIVITY	25	0.12421	0.91998	0.15234	0.12045	0.91468	0.13679
GO_ALKALI_METAL_ION_BINDING	21	0.58466	0.45335	0.27718	0.512	0.39943	0.21563
GO_ALPHA_ACTININ_BINDING	21	0.14272	0.00035959	0.0072601	0.19492	0.0012038	0.032644
GO_ALPHA_TUBULIN_BINDING	21	0.19812	0.24257	0.48691	0.19175	0.24521	0.49856
GO_AMIDE_BINDING	256	0.080407	0.32711	0.014573	0.091663	0.32896	0.013705
GO_AMIDE_TRANSMEMBRANE_TRANSPORTER_ACTIVITY	18	0.37617	0.1615	0.055364	0.34389	0.13934	0.053621
GO_AMINE_BINDING	9	0.88619	0.66676	0.58356	0.85835	0.62438	0.57212
GO_AMINO_ACID_BINDING	99	0.36651	0.38007	0.77752	0.31878	0.29093	0.74219
GO_AMINO_ACID_TRANSMEMBRANE_TRANSPORTER_ACTIVITY	73	0.75491	0.8722	0.53246	0.64412	0.76668	0.31742
GO_AMINOACYL_TRNA_EDITING_ACTIVITY	10	0.12343	0.66946	0.060653	0.11648	0.65032	0.048137
GO_AMINOPEPTIDASE_ACTIVITY	39	0.15283	0.018178	0.43762	0.18032	0.023026	0.4521
GO_AMMONIUM_ION_BINDING	67	0.96461	0.92847	0.9054	0.91525	0.85525	0.78857
GO_AMMONIUM_TRANSMEMBRANE_TRANSPORTER_ACTIVITY	27	0.50621	0.36956	0.6421	0.36948	0.25467	0.47199
GO_ANDROGEN_RECEPTOR_BINDING	39	0.21078	0.0044819	0.71907	0.27158	0.0068187	0.79579
GO_ANGIOTENSIN_RECEPTOR_BINDING	12	0.33022	0.27552	0.33756	0.34905	0.28817	0.34774
GO_ANION_ANION_ANTIPORTER_ACTIVITY	22	0.95109	0.97255	0.67793	0.93622	0.96098	0.63766
GO_ANION_CATION_SYMPORTER_ACTIVITY	51	0.67001	0.75364	0.4944	0.49328	0.58537	0.2764
GO_ANION_CHANNEL_ACTIVITY	82	0.73122	0.67655	0.85332	0.61528	0.56356	0.71362
GO_ANION_TRANSMEMBRANE_TRANSPORTER_ACTIVITY	275	0.56417	0.82637	0.60936	0.3518	0.65124	0.30104
GO_ANION_TRANSMEMBRANE_TRANSPORTING_ATPASE_ACTIVITY	11	0.32726	0.46069	0.10488	0.2876	0.42323	0.081927
GO_ANKYRIN_BINDING	20	0.033113	0.0045613	0.041283	0.026393	0.004036	0.045238
GO_ANNEALING_ACTIVITY	10	0.63533	0.27165	0.64322	0.6726	0.27447	0.68582
GO_ANTIGEN_BINDING	79	0.59289	0.53352	0.50977	0.64826	0.57646	0.54899
GO_ANTIOXIDANT_ACTIVITY	67	0.67101	0.87795	0.89081	0.7264	0.91629	0.92078
GO_ANTIPORTER_ACTIVITY	67	0.96282	0.73946	0.80573	0.93538	0.64985	0.71705
GO_APOLIPOPROTEIN_BINDING	15	0.28268	0.52286	0.61728	0.25198	0.49441	0.60849
GO_ARACHIDONIC_ACID_MONOOXYGENASE_ACTIVITY	15	0.94718	0.81729	0.95107	0.92489	0.79057	0.92609
GO_ARF_GUANYL_NUCLEOTIDE_EXCHANGE_FACTOR_ACTIVITY	23	0.80011	0.37184	0.52358	0.78412	0.38443	0.46559
GO_ARMADILLO_REPEAT_DOMAIN_BINDING	13	0.052903	0.31674	0.096424	0.052994	0.31054	0.075316
GO_ARYL_SULFOTRANSFERASE_ACTIVITY	9	0.75653	0.4806	0.72473	0.70318	0.42652	0.61845
GO_ARYLSULFATASE_ACTIVITY	8	0.93169	0.95954	0.91554	0.95752	0.97562	0.95406
GO_ASPARTIC_TYPE_PEPTIDASE_ACTIVITY	24	0.99103	0.90526	0.63525	0.99133	0.89177	0.6321
GO_ATP_DEPENDENT_DNA_HELICASE_ACTIVITY	32	0.81017	0.19636	0.37768	0.87604	0.25939	0.4619
GO_ATP_DEPENDENT_MICROTUBULE_MOTOR_ACTIVITY	16	0.21649	0.20306	0.022877	0.17257	0.15272	0.010752
GO_ATPASE_ACTIVATOR_ACTIVITY	17	0.24557	0.085262	0.042314	0.30904	0.11526	0.073954
GO_ATPASE_ACTIVITY	405	0.53635	0.056537	0.31727	0.57919	0.072474	0.3471
GO_ATPASE_ACTIVITY_COUPLED	297	0.52648	0.10909	0.37414	0.62948	0.17126	0.45383
GO_ATPASE_ACTIVITY_COUPLED_TO_MOVEMENT_OF_SUBSTANCES	113	0.22783	0.23556	0.31208	0.18908	0.22904	0.27393
GO_ATPASE_ACTIVITY_COUPLED_TO_TRANSMEMBRANE_MOVEMENT_OF_IONS_PHOSPHORYLATIVE_MECHANISM	31	0.044183	0.27682	0.23131	0.028911	0.25457	0.19253
GO_ATPASE_BINDING	75	0.65571	0.60312	0.12121	0.74877	0.67899	0.18427
GO_ATPASE_COUPLED_ION_TRANSMEMBRANE_TRANSPORTER_ACTIVITY	67	0.065716	0.23998	0.20347	0.049447	0.22519	0.15132
GO_ATPASE_REGULATOR_ACTIVITY	30	0.095674	0.01657	0.048716	0.14785	0.030149	0.087383
GO_AU_RICH_ELEMENT_BINDING	23	0.13751	0.30426	0.080704	0.15179	0.30836	0.070737
GO_BASAL_TRANSCRIPTION_MACHINERY_BINDING	27	0.88275	0.89159	0.87167	0.92536	0.91623	0.89252
GO_BETA_1_3_GALACTOSYLTRANSFERASE_ACTIVITY	14	0.32259	0.15687	0.496	0.25698	0.11513	0.40137
GO_BETA_2_MICROGLOBULIN_BINDING	10	0.62676	0.24234	0.33969	0.67212	0.25559	0.38417
GO_BETA_AMYLOID_BINDING	31	0.47719	0.048253	0.66082	0.48611	0.048882	0.63758
GO_BETA_CATENIN_BINDING	77	0.022536	0.039001	5.5763e-05	0.03167	0.046547	8.5145e-05
GO_BETA_TUBULIN_BINDING	32	0.34352	0.35968	0.61462	0.43361	0.45565	0.70366
GO_BHLH_TRANSCRIPTION_FACTOR_BINDING	26	0.0071713	0.0181	0.0018896	0.010314	0.028867	0.0039629
GO_BICARBONATE_TRANSMEMBRANE_TRANSPORTER_ACTIVITY	19	0.55242	0.69368	0.11512	0.47562	0.61022	0.084185
GO_BILE_ACID_TRANSMEMBRANE_TRANSPORTER_ACTIVITY	14	0.29873	0.38528	0.17339	0.21995	0.30109	0.098138
GO_BINDING_BRIDGING	168	0.59949	0.64356	0.36621	0.70278	0.72936	0.44851
GO_BIOACTIVE_LIPID_RECEPTOR_ACTIVITY	12	0.59867	0.64301	0.2834	0.61754	0.66864	0.312
GO_BITTER_TASTE_RECEPTOR_ACTIVITY	24	0.89512	0.48445	0.74264	0.88992	0.47791	0.72629
GO_C_ACYLTRANSFERASE_ACTIVITY	14	0.53885	0.78856	0.87007	0.46321	0.71243	0.79656
GO_C_C_CHEMOKINE_RECEPTOR_ACTIVITY	12	0.63818	0.10517	0.59622	0.56633	0.074174	0.50368
GO_C2H2_ZINC_FINGER_DOMAIN_BINDING	12	7.4205e-05	0.043175	0.0025672	0.00010707	0.051133	0.0025935
GO_CADHERIN_BINDING	28	0.33655	0.18318	0.18018	0.34104	0.18778	0.19311
GO_CALCIUM_ACTIVATED_CATION_CHANNEL_ACTIVITY	28	0.49206	0.2583	0.82802	0.40288	0.19011	0.73978
GO_CALCIUM_ACTIVATED_POTASSIUM_CHANNEL_ACTIVITY	17	0.58765	0.27336	0.78949	0.51283	0.20675	0.72318
GO_CALCIUM_CHANNEL_REGULATOR_ACTIVITY	38	0.070319	0.019148	0.22893	0.079481	0.022762	0.23276
GO_CALCIUM_DEPENDENT_CYSTEINE_TYPE_ENDOPEPTIDASE_ACTIVITY	20	0.86908	0.67957	0.85065	0.8636	0.65679	0.81613
GO_CALCIUM_DEPENDENT_PHOSPHOLIPID_BINDING	50	0.6635	0.51391	0.77571	0.54477	0.38841	0.60543
GO_CALCIUM_DEPENDENT_PROTEIN_BINDING	60	0.35072	0.85321	0.20577	0.43587	0.91322	0.31404
GO_CALCIUM_DEPENDENT_PROTEIN_KINASE_ACTIVITY	11	0.11433	0.91706	0.1768	0.12493	0.91837	0.16837
GO_CALCIUM_ION_BINDING	670	0.7964	0.50046	0.70365	0.73663	0.44874	0.65361
GO_CALCIUM_ION_TRANSMEMBRANE_TRANSPORTER_ACTIVITY	123	0.041183	0.052815	0.20292	0.019828	0.027071	0.127
GO_CALMODULIN_BINDING	171	0.0077582	0.02162	0.0013392	0.0052657	0.020023	0.0013244
GO_CALMODULIN_DEPENDENT_PROTEIN_KINASE_ACTIVITY	24	0.18001	0.83552	0.11905	0.16523	0.84414	0.12753
GO_CAMP_BINDING	22	0.42741	0.25047	0.52685	0.38633	0.2428	0.54168
GO_CAMP_RESPONSE_ELEMENT_BINDING	13	0.026935	0.11514	0.081891	0.031867	0.12079	0.080945
GO_CARBOHYDRATE_BINDING	267	0.64019	0.97812	0.80396	0.67528	0.98603	0.88891
GO_CARBOHYDRATE_DERIVATIVE_TRANSPORTER_ACTIVITY	31	0.81481	0.98714	0.70771	0.80622	0.98644	0.69163
GO_CARBOHYDRATE_KINASE_ACTIVITY	19	0.95776	0.95309	0.95528	0.94265	0.94164	0.93219
GO_CARBOHYDRATE_PHOSPHATASE_ACTIVITY	10	0.93601	0.50161	0.38643	0.9301	0.50252	0.37527
GO_CARBOHYDRATE_TRANSPORTER_ACTIVITY	42	0.59934	0.43845	0.75226	0.55134	0.39961	0.7305
GO_CARBON_CARBON_LYASE_ACTIVITY	50	0.94533	0.88766	0.916	0.94839	0.89114	0.92019
GO_CARBON_NITROGEN_LIGASE_ACTIVITY_WITH_GLUTAMINE_AS_AMIDO_N_DONOR	11	0.1306	0.57853	0.44193	0.12321	0.5788	0.4409
GO_CARBON_OXYGEN_LYASE_ACTIVITY	69	0.79368	0.68659	0.4497	0.80408	0.71404	0.44531
GO_CARBON_SULFUR_LYASE_ACTIVITY	10	0.51975	0.77172	0.72011	0.50371	0.78575	0.75068
GO_CARBONATE_DEHYDRATASE_ACTIVITY	13	0.37764	0.25448	0.53037	0.28993	0.18305	0.40584
GO_CARBOXY_LYASE_ACTIVITY	35	0.65419	0.8083	0.73481	0.67271	0.81263	0.72294
GO_CARBOXYLIC_ESTER_HYDROLASE_ACTIVITY	127	0.93262	0.86739	0.65959	0.89939	0.81134	0.54714
GO_CARBOXYPEPTIDASE_ACTIVITY	40	0.23822	0.84601	0.8966	0.22665	0.81954	0.86827
GO_CARGO_RECEPTOR_ACTIVITY	65	0.85136	0.85484	0.23371	0.8569	0.86738	0.26762
GO_CATECHOLAMINE_BINDING	15	0.1519	0.086873	0.33643	0.14014	0.084476	0.33508
GO_CATION_AMINO_ACID_SYMPORTER_ACTIVITY	16	0.94311	0.8666	0.96544	0.89865	0.78404	0.91974
GO_CATION_CATION_ANTIPORTER_ACTIVITY	23	0.81943	0.21423	0.39311	0.76002	0.18173	0.30905
GO_CATION_CHANNEL_ACTIVITY	288	0.46189	0.29231	0.19334	0.19812	0.10814	0.045297
GO_CATION_SUGAR_SYMPORTER_ACTIVITY	14	0.52787	0.80016	0.59039	0.54117	0.80269	0.61166
GO_CATION_TRANSMEMBRANE_TRANSPORTER_ACTIVITY	593	0.47631	0.37704	0.71773	0.20093	0.1635	0.37711
GO_CATION_TRANSPORTING_ATPASE_ACTIVITY	55	0.076103	0.3011	0.34718	0.060595	0.28659	0.28813
GO_CCR_CHEMOKINE_RECEPTOR_BINDING	32	0.82826	0.99474	0.80381	0.81314	0.99423	0.78412
GO_CGMP_BINDING	15	0.10757	0.19691	0.77989	0.095096	0.14138	0.71194
GO_CHANNEL_INHIBITOR_ACTIVITY	37	0.60512	0.068704	0.066322	0.62759	0.080974	0.091831
GO_CHANNEL_REGULATOR_ACTIVITY	127	0.26486	0.040403	0.10595	0.24289	0.034342	0.084858
GO_CHAPERONE_BINDING	79	0.96266	0.55817	0.39828	0.98418	0.68952	0.54633
GO_CHEMOATTRACTANT_ACTIVITY	26	0.56998	0.92999	0.50228	0.62434	0.95111	0.61289
GO_CHEMOKINE_ACTIVITY	45	0.9867	0.99803	0.87622	0.98272	0.99744	0.84933
GO_CHEMOKINE_BINDING	19	0.89397	0.63715	0.55605	0.91634	0.70741	0.66994
GO_CHEMOKINE_RECEPTOR_BINDING	54	0.95491	0.99844	0.82289	0.9425	0.99771	0.77086
GO_CHEMOREPELLENT_ACTIVITY	27	0.30058	0.12511	0.4517	0.31138	0.13203	0.39717
GO_CHLORIDE_CHANNEL_REGULATOR_ACTIVITY	15	0.93549	0.28104	0.70885	0.9174	0.23609	0.61553
GO_CHOLESTEROL_TRANSPORTER_ACTIVITY	13	0.12789	0.5186	0.014606	0.088491	0.45109	0.0086916
GO_CHROMATIN_BINDING	413	0.0080045	0.0002332	0.0036718	0.017918	0.00052044	0.0068147
GO_CHROMATIN_DNA_BINDING	75	0.41682	0.68586	0.079083	0.49175	0.76804	0.10205
GO_CIS_TRANS_ISOMERASE_ACTIVITY	38	0.48024	0.58835	0.57815	0.53791	0.61807	0.63294
GO_CLATHRIN_BINDING	62	0.35733	0.15507	0.5413	0.25372	0.085884	0.33976
GO_CO_SMAD_BINDING	9	0.026568	0.053901	0.00032791	0.036076	0.084188	0.00091436
GO_COA_HYDROLASE_ACTIVITY	19	0.65371	0.59317	0.79115	0.64921	0.55207	0.80184
GO_COENZYME_BINDING	168	0.074775	0.33981	0.46597	0.094668	0.38799	0.53536
GO_COFACTOR_BINDING	251	0.14219	0.72442	0.4886	0.16262	0.75137	0.52671
GO_COFACTOR_TRANSPORTER_ACTIVITY	18	0.94034	0.98053	0.7857	0.94033	0.97822	0.77682
GO_COLLAGEN_BINDING	65	0.4679	0.92886	0.10279	0.69358	0.98378	0.40596
GO_COMPLEMENT_BINDING	19	0.069145	0.8798	0.21758	0.095533	0.89402	0.30392
GO_COPPER_ION_BINDING	50	0.90299	0.47872	0.36397	0.92903	0.52527	0.44509
GO_CORE_PROMOTER_BINDING	145	0.17257	0.26278	9.7286e-05	0.27746	0.37017	0.00045753
GO_CORE_PROMOTER_PROXIMAL_REGION_DNA_BINDING	357	0.047532	0.05229	0.0079383	0.0574	0.052356	0.01134
GO_CORE_PROMOTER_SEQUENCE_SPECIFIC_DNA_BINDING	99	0.19078	0.036502	0.00013404	0.30383	0.073634	0.00070276
GO_CORECEPTOR_ACTIVITY	36	0.67896	0.67006	0.48478	0.77024	0.76453	0.63853
GO_CULLIN_FAMILY_PROTEIN_BINDING	11	0.58011	0.90413	0.88827	0.67842	0.94056	0.93143
GO_CXCR_CHEMOKINE_RECEPTOR_BINDING	16	0.86098	0.98748	0.54316	0.85365	0.98756	0.55232
GO_CYCLASE_ACTIVITY	21	0.0012611	0.00078693	0.073413	0.0015302	0.0012866	0.11336
GO_CYCLIC_NUCLEOTIDE_BINDING	35	0.2288	0.13583	0.72079	0.20544	0.10442	0.68635
GO_CYCLIC_NUCLEOTIDE_GATED_ION_CHANNEL_ACTIVITY	10	0.91792	0.29323	0.88214	0.88035	0.17898	0.81794
GO_CYCLIC_NUCLEOTIDE_PHOSPHODIESTERASE_ACTIVITY	25	0.0049946	0.0027038	0.13552	0.0037513	0.0020269	0.11315
GO_CYCLIN_BINDING	19	0.053227	0.3369	0.00052088	0.073805	0.37301	0.00092307
GO_CYCLIN_DEPENDENT_PROTEIN_KINASE_ACTIVITY	32	0.097266	0.29658	0.0058393	0.089499	0.24984	0.0025123
GO_CYCLIN_DEPENDENT_PROTEIN_SERINE_THREONINE_KINASE_INHIBITOR_ACTIVITY	12	0.044957	0.029451	0.0013751	0.073539	0.056372	0.0023552
GO_CYCLIN_DEPENDENT_PROTEIN_SERINE_THREONINE_KINASE_REGULATOR_ACTIVITY	26	0.016623	0.019869	0.019208	0.02627	0.032775	0.027468
GO_CYSTEINE_TYPE_ENDOPEPTIDASE_ACTIVITY	81	0.9154	0.73381	0.82307	0.94423	0.79606	0.83915
GO_CYSTEINE_TYPE_ENDOPEPTIDASE_ACTIVITY_INVOLVED_IN_APOPTOTIC_PROCESS	15	0.5235	0.48967	0.46127	0.5666	0.52962	0.4398
GO_CYSTEINE_TYPE_ENDOPEPTIDASE_INHIBITOR_ACTIVITY	53	0.44471	0.94962	0.64392	0.36302	0.92787	0.53317
GO_CYSTEINE_TYPE_ENDOPEPTIDASE_INHIBITOR_ACTIVITY_INVOLVED_IN_APOPTOTIC_PROCESS	21	0.46975	0.8324	0.72589	0.40084	0.78613	0.60563
GO_CYSTEINE_TYPE_ENDOPEPTIDASE_REGULATOR_ACTIVITY_INVOLVED_IN_APOPTOTIC_PROCESS	39	0.58052	0.34956	0.78913	0.54406	0.32041	0.72714
GO_CYSTEINE_TYPE_PEPTIDASE_ACTIVITY	151	0.94941	0.82768	0.92348	0.97472	0.89212	0.94861
GO_CYTOKINE_ACTIVITY	212	0.98767	0.995	0.59451	0.98117	0.99287	0.56666
GO_CYTOKINE_BINDING	87	0.63624	0.74039	0.66568	0.74951	0.83763	0.82802
GO_CYTOKINE_RECEPTOR_ACTIVITY	81	0.9905	0.74236	0.99654	0.98848	0.73848	0.9967
GO_CYTOKINE_RECEPTOR_BINDING	263	0.92178	0.92241	0.44293	0.93099	0.92732	0.5094
GO_CYTOSKELETAL_ADAPTOR_ACTIVITY	16	0.52486	0.52993	0.79405	0.59419	0.57999	0.83916
GO_CYTOSKELETAL_PROTEIN_BINDING	779	0.005128	0.0094418	0.0045097	0.013727	0.028626	0.024115
GO_DAMAGED_DNA_BINDING	61	0.12891	0.096425	0.142	0.18085	0.1079	0.15703
GO_DEACETYLASE_ACTIVITY	52	0.37444	0.073533	0.34942	0.49355	0.10174	0.47768
GO_DEAMINASE_ACTIVITY	33	0.90895	0.44608	0.94807	0.90092	0.43969	0.91662
GO_DEATH_RECEPTOR_ACTIVITY	23	0.61827	0.46488	0.79604	0.64182	0.49138	0.8381
GO_DEATH_RECEPTOR_BINDING	17	0.10761	0.025873	0.14119	0.14408	0.030303	0.15782
GO_DELAYED_RECTIFIER_POTASSIUM_CHANNEL_ACTIVITY	35	0.80806	0.67677	0.61784	0.69545	0.54741	0.48826
GO_DEMETHYLASE_ACTIVITY	29	0.064973	0.0094691	0.077496	0.066532	0.010268	0.08272
GO_DEOXYRIBONUCLEASE_ACTIVITY	64	0.51533	0.72923	0.25351	0.55498	0.74978	0.23876
GO_DIACYLGLYCEROL_BINDING	11	0.50549	0.59622	0.31199	0.5462	0.62901	0.37137
GO_DIACYLGLYCEROL_KINASE_ACTIVITY	10	0.30547	0.42669	0.3545	0.30899	0.43435	0.37374
GO_DICARBOXYLIC_ACID_TRANSMEMBRANE_TRANSPORTER_ACTIVITY	33	0.73915	0.52154	0.55665	0.65265	0.42445	0.38444
GO_DIOXYGENASE_ACTIVITY	81	0.43063	0.082696	0.87572	0.47899	0.10364	0.87811
GO_DIPEPTIDASE_ACTIVITY	15	0.34622	0.6947	0.44036	0.31574	0.63834	0.35725
GO_DIPEPTIDYL_PEPTIDASE_ACTIVITY	12	0.22602	0.36312	0.51944	0.16836	0.31364	0.43007
GO_DISULFIDE_OXIDOREDUCTASE_ACTIVITY	30	0.72675	0.59123	0.4996	0.77597	0.70668	0.62268
GO_DIVALENT_INORGANIC_CATION_TRANSMEMBRANE_TRANSPORTER_ACTIVITY	160	0.012984	0.0048642	0.23755	0.0051986	0.0019989	0.14368
GO_DNA_APURINIC_OR_APYRIMIDINIC_SITE_LYASE_ACTIVITY	13	0.1437	0.089224	0.12024	0.13797	0.079137	0.097893
GO_DNA_BINDING_BENDING	16	0.023869	0.0011387	0.066566	0.025156	0.0010637	0.056154
GO_DNA_DEPENDENT_ATPASE_ACTIVITY	74	0.61384	0.30405	0.1637	0.68301	0.36826	0.20814
GO_DNA_DIRECTED_DNA_POLYMERASE_ACTIVITY	26	0.21814	0.2369	0.67192	0.31174	0.32455	0.79998
GO_DNA_HELICASE_ACTIVITY	50	0.7007	0.091164	0.24212	0.74197	0.10098	0.26132
GO_DNA_N_GLYCOSYLASE_ACTIVITY	15	0.49754	0.17838	0.5055	0.49006	0.15842	0.42895
GO_DNA_POLYMERASE_ACTIVITY	32	0.43049	0.15612	0.85636	0.53717	0.21706	0.92505
GO_DNA_POLYMERASE_BINDING	12	0.86582	0.55681	0.36394	0.88924	0.61778	0.39072
GO_DNA_SECONDARY_STRUCTURE_BINDING	21	0.67246	0.72211	0.14273	0.70085	0.73344	0.14914
GO_DOPAMINE_BINDING	10	0.57531	0.86209	0.52284	0.54516	0.85117	0.49568
GO_DOPAMINE_RECEPTOR_BINDING	17	0.067656	0.12674	0.32381	0.054635	0.096992	0.27331
GO_DOUBLE_STRANDED_DNA_BINDING	732	0.13833	0.01869	0.0057365	0.20711	0.033027	0.016655
GO_DOUBLE_STRANDED_RNA_BINDING	60	0.20684	0.38131	0.032426	0.2862	0.44629	0.03594
GO_DRUG_BINDING	105	0.14854	0.34176	0.51237	0.15487	0.34299	0.54618
GO_DRUG_TRANSPORTER_ACTIVITY	20	0.88293	0.65405	0.79248	0.84756	0.62235	0.74786
GO_DYNEIN_BINDING	25	0.73213	0.93389	0.5821	0.7352	0.92017	0.49398
GO_E_BOX_BINDING	33	0.30555	0.154	0.5094	0.3294	0.16108	0.56336
GO_ELECTRON_CARRIER_ACTIVITY	107	0.23337	0.49196	0.16862	0.31467	0.60126	0.2973
GO_ENDODEOXYRIBONUCLEASE_ACTIVITY	47	0.51413	0.83116	0.2079	0.56272	0.84738	0.20618
GO_ENDODEOXYRIBONUCLEASE_ACTIVITY_PRODUCING_5_PHOSPHOMONOESTERS	9	0.65338	0.99938	0.40672	0.63869	0.99928	0.37787
GO_ENDONUCLEASE_ACTIVITY	119	0.46044	0.90821	0.22005	0.52649	0.91377	0.21168
GO_ENDONUCLEASE_ACTIVITY_ACTIVE_WITH_EITHER_RIBO_OR_DEOXYRIBONUCLEIC_ACIDS_AND_PRODUCING_3_PHOSPHOMONOESTERS	18	0.30257	0.61213	0.2463	0.35699	0.68869	0.30467
GO_ENDONUCLEASE_ACTIVITY_ACTIVE_WITH_EITHER_RIBO_OR_DEOXYRIBONUCLEIC_ACIDS_AND_PRODUCING_5_PHOSPHOMONOESTERS	33	0.50748	0.95363	0.16345	0.56948	0.96739	0.17849
GO_ENDOPEPTIDASE_ACTIVITY	402	0.95231	0.98473	0.55124	0.95711	0.98922	0.55213
GO_ENDORIBONUCLEASE_ACTIVITY	49	0.36892	0.89892	0.32853	0.43356	0.91631	0.33815
GO_ENDORIBONUCLEASE_ACTIVITY_PRODUCING_5_PHOSPHOMONOESTERS	27	0.3802	0.74818	0.21258	0.44984	0.8035	0.22962
GO_ENHANCER_BINDING	88	0.8698	0.59106	0.62688	0.9005	0.65085	0.69229
GO_ENZYME_ACTIVATOR_ACTIVITY	441	0.59177	0.064813	0.1152	0.71378	0.12239	0.19995
GO_ENZYME_BINDING	1670	0.0043807	0.008223	0.0008006	0.050522	0.072568	0.012238
GO_ENZYME_INHIBITOR_ACTIVITY	359	0.15245	0.72228	0.030941	0.16633	0.73595	0.03792
GO_ENZYME_REGULATOR_ACTIVITY	904	0.10328	0.10962	0.0038197	0.18206	0.18831	0.010366
GO_EPHRIN_RECEPTOR_ACTIVITY	19	0.76141	0.56698	0.88597	0.7681	0.56669	0.87914
GO_EPHRIN_RECEPTOR_BINDING	23	0.54755	0.1561	0.39609	0.52926	0.14424	0.33742
GO_EPIDERMAL_GROWTH_FACTOR_RECEPTOR_BINDING	30	0.066167	0.81954	0.13961	0.072161	0.82543	0.14447
GO_ESTRADIOL_17_BETA_DEHYDROGENASE_ACTIVITY	10	0.91842	0.33466	0.54293	0.903	0.304	0.45284
GO_ESTROGEN_RECEPTOR_BINDING	39	0.05119	0.025216	0.0092826	0.069527	0.030135	0.0064592
GO_EXCITATORY_EXTRACELLULAR_LIGAND_GATED_ION_CHANNEL_ACTIVITY	52	0.85666	0.90566	0.96082	0.71238	0.80523	0.88103
GO_EXODEOXYRIBONUCLEASE_ACTIVITY	16	0.37095	0.26256	0.40448	0.32714	0.24077	0.34372
GO_EXONUCLEASE_ACTIVITY	76	0.8321	0.47388	0.74929	0.87541	0.52526	0.77294
GO_EXONUCLEASE_ACTIVITY_ACTIVE_WITH_EITHER_RIBO_OR_DEOXYRIBONUCLEIC_ACIDS_AND_PRODUCING_5_PHOSPHOMONOESTERS	44	0.79943	0.30852	0.70744	0.84002	0.33965	0.70632
GO_EXOPEPTIDASE_ACTIVITY	97	0.47316	0.57309	0.712	0.50875	0.61679	0.69156
GO_EXORIBONUCLEASE_ACTIVITY	34	0.94218	0.65821	0.90761	0.96841	0.72305	0.92389
GO_EXTRACELLULAR_GLUTAMATE_GATED_ION_CHANNEL_ACTIVITY	19	0.55682	0.87176	0.86728	0.43066	0.79799	0.76544
GO_EXTRACELLULAR_LIGAND_GATED_ION_CHANNEL_ACTIVITY	68	0.97286	0.97827	0.99603	0.90968	0.93222	0.97611
GO_EXTRACELLULAR_MATRIX_BINDING	50	0.80108	0.93649	0.33548	0.90299	0.97647	0.57364
GO_EXTRACELLULAR_MATRIX_STRUCTURAL_CONSTITUENT	70	0.89896	0.31715	0.18721	0.926	0.40399	0.34372
GO_FAD_BINDING	13	0.25839	0.23175	0.85188	0.27658	0.29027	0.90223
GO_FATTY_ACID_BINDING	30	0.1522	0.26217	0.48962	0.1591	0.2696	0.4812
GO_FATTY_ACID_LIGASE_ACTIVITY	15	0.36826	0.22173	0.73879	0.33833	0.18007	0.67028
GO_FATTY_ACID_TRANSPORTER_ACTIVITY	11	0.38155	0.1866	0.63532	0.34905	0.16377	0.627
GO_FATTY_ACYL_COA_BINDING	31	0.11919	0.539	0.89893	0.11243	0.47757	0.88599
GO_FERROUS_IRON_BINDING	21	0.16151	0.015625	0.63121	0.17771	0.017071	0.67128
GO_FIBROBLAST_GROWTH_FACTOR_BINDING	23	0.66373	0.5975	0.0074507	0.71038	0.63135	0.0089012
GO_FIBROBLAST_GROWTH_FACTOR_RECEPTOR_BINDING	27	0.42446	0.38824	0.76909	0.38586	0.34605	0.75705
GO_FIBRONECTIN_BINDING	28	0.33101	0.62614	0.029929	0.49726	0.75853	0.10374
GO_FILAMIN_BINDING	14	0.12947	0.36724	0.41111	0.18341	0.48644	0.56891
GO_FK506_BINDING	18	0.31164	0.74625	0.25728	0.32579	0.74264	0.26284
GO_FLAVIN_ADENINE_DINUCLEOTIDE_BINDING	70	0.087194	0.19452	0.26566	0.10815	0.24917	0.33445
GO_FMN_BINDING	15	0.25589	0.47428	0.826	0.25401	0.4799	0.83699
GO_FOLIC_ACID_BINDING	12	0.56193	0.50982	0.55606	0.49553	0.44272	0.49058
GO_FOUR_WAY_JUNCTION_DNA_BINDING	13	0.78181	0.5887	0.05436	0.78703	0.59085	0.061176
GO_FRIZZLED_BINDING	35	0.035486	0.14911	0.0058593	0.034448	0.14489	0.0059138
GO_FUCOSYLTRANSFERASE_ACTIVITY	13	0.21045	0.41097	0.17243	0.16684	0.36573	0.13158
GO_G_PROTEIN_ALPHA_SUBUNIT_BINDING	22	0.49698	0.61765	0.67016	0.57885	0.69681	0.74739
GO_G_PROTEIN_BETA_GAMMA_SUBUNIT_COMPLEX_BINDING	20	0.45699	0.052684	0.22823	0.49468	0.065004	0.24961
GO_G_PROTEIN_COUPLED_AMINE_RECEPTOR_ACTIVITY	48	0.33999	0.44203	0.46111	0.21062	0.29539	0.35938
GO_G_PROTEIN_COUPLED_CHEMOATTRACTANT_RECEPTOR_ACTIVITY	24	0.75722	0.45387	0.38894	0.69405	0.41004	0.34855
GO_G_PROTEIN_COUPLED_NEUROTRANSMITTER_RECEPTOR_ACTIVITY	14	0.30494	0.90283	0.26843	0.19519	0.83409	0.20496
GO_G_PROTEIN_COUPLED_NUCLEOTIDE_RECEPTOR_ACTIVITY	10	0.96304	0.76165	0.80756	0.94657	0.7105	0.72804
GO_G_PROTEIN_COUPLED_PHOTORECEPTOR_ACTIVITY	8	0.2821	0.043344	0.1249	0.18641	0.023667	0.083185
GO_G_PROTEIN_COUPLED_RECEPTOR_ACTIVITY	776	0.97755	0.99377	0.83743	0.86298	0.95746	0.6425
GO_G_PROTEIN_COUPLED_RECEPTOR_BINDING	251	0.075918	0.23435	0.2603	0.051643	0.17133	0.17131
GO_GABA_RECEPTOR_ACTIVITY	19	0.86424	0.91116	0.96609	0.7762	0.85645	0.92695
GO_GABA_RECEPTOR_BINDING	15	0.96407	0.75677	0.41893	0.96871	0.75119	0.41645
GO_GALACTOSYLTRANSFERASE_ACTIVITY	31	0.545	0.32595	0.26316	0.55767	0.33743	0.27818
GO_GAMMA_CATENIN_BINDING	12	0.35488	0.11431	0.03021	0.26019	0.068342	0.010757
GO_GAMMA_TUBULIN_BINDING	23	0.84304	0.96027	0.85945	0.88943	0.9714	0.88253
GO_GAP_JUNCTION_CHANNEL_ACTIVITY	15	0.91196	0.77284	0.52929	0.88924	0.74958	0.48786
GO_GATED_CHANNEL_ACTIVITY	304	0.46419	0.17784	0.62853	0.17679	0.046241	0.25434
GO_GDP_BINDING	47	0.40184	0.69364	0.14433	0.50291	0.73381	0.20322
GO_GDP_DISSOCIATION_INHIBITOR_ACTIVITY	10	0.60973	0.70342	0.52558	0.65662	0.7205	0.52405
GO_GLUCOCORTICOID_RECEPTOR_BINDING	14	0.046914	0.26268	0.19989	0.058213	0.27823	0.21371
GO_GLUCOSE_BINDING	11	0.30311	0.68216	0.36269	0.30503	0.71175	0.37949
GO_GLUCOSIDASE_ACTIVITY	13	0.71766	0.76997	0.60065	0.6652	0.75495	0.59535
GO_GLUCOSYLTRANSFERASE_ACTIVITY	15	0.63588	0.28478	0.66203	0.70434	0.336	0.7439
GO_GLUCURONOSYLTRANSFERASE_ACTIVITY	34	0.22964	0.24724	0.38245	0.22181	0.23736	0.38406
GO_GLUTAMATE_RECEPTOR_ACTIVITY	26	0.80347	0.93	0.90417	0.68041	0.86176	0.79048
GO_GLUTAMATE_RECEPTOR_BINDING	35	0.17358	0.13605	0.48647	0.18226	0.11561	0.43803
GO_GLUTATHIONE_PEROXIDASE_ACTIVITY	16	0.10936	0.12634	0.66392	0.10534	0.13186	0.67467
GO_GLUTATHIONE_TRANSFERASE_ACTIVITY	32	0.29771	0.019557	0.62277	0.24676	0.015155	0.57717
GO_GLYCINE_BINDING	11	0.75508	0.53738	0.82322	0.65489	0.42259	0.71309
GO_GLYCOLIPID_BINDING	19	0.6987	0.82835	0.88098	0.6724	0.82645	0.88384
GO_GLYCOPROTEIN_BINDING	96	0.37006	0.90758	0.10339	0.41651	0.91874	0.13178
GO_GLYCOSAMINOGLYCAN_BINDING	201	0.3079	0.82648	0.023339	0.4269	0.90937	0.090438
GO_GROWTH_FACTOR_ACTIVITY	152	0.073704	0.13372	0.058098	0.072632	0.12718	0.078448
GO_GROWTH_FACTOR_BINDING	120	0.048633	0.013223	0.00061831	0.12947	0.043286	0.0060402
GO_GROWTH_FACTOR_RECEPTOR_BINDING	127	0.61512	0.84366	0.41645	0.66467	0.86775	0.50112
GO_GTP_DEPENDENT_PROTEIN_BINDING	17	0.062179	0.20851	0.47835	0.089083	0.29609	0.53336
GO_GTP_RHO_BINDING	16	0.47342	0.34897	0.23275	0.59203	0.44454	0.37462
GO_GTPASE_ACTIVATING_PROTEIN_BINDING	14	0.42736	0.031828	0.01526	0.44948	0.034017	0.017737
GO_GTPASE_ACTIVITY	228	0.63679	0.52688	0.56931	0.7308	0.6412	0.71438
GO_GTPASE_BINDING	273	0.10246	0.07271	0.55409	0.19034	0.12648	0.66223
GO_GTPASE_INHIBITOR_ACTIVITY	14	0.5017	0.11773	0.81373	0.50987	0.13237	0.81831
GO_GUANYL_NUCLEOTIDE_BINDING	360	0.10403	0.045275	0.4277	0.18361	0.083129	0.59353
GO_GUANYL_NUCLEOTIDE_EXCHANGE_FACTOR_ACTIVITY	291	0.0022117	0.0014513	0.035789	0.0030892	0.0020467	0.032587
GO_GUANYLATE_KINASE_ACTIVITY	9	0.54614	0.07974	0.57988	0.55267	0.088253	0.5794
GO_H4_HISTONE_ACETYLTRANSFERASE_ACTIVITY	14	0.55936	0.40447	0.37932	0.70511	0.49531	0.51482
GO_HEAT_SHOCK_PROTEIN_BINDING	85	0.22852	0.3715	0.13136	0.29666	0.44814	0.18115
GO_HELICASE_ACTIVITY	146	0.83806	0.14923	0.71586	0.89765	0.21669	0.78799
GO_HEPARAN_SULFATE_PROTEOGLYCAN_BINDING	16	0.74573	0.96019	0.5401	0.75818	0.96719	0.63309
GO_HEPARAN_SULFATE_SULFOTRANSFERASE_ACTIVITY	14	0.70106	0.90678	0.68216	0.64497	0.87318	0.5938
GO_HEPARIN_BINDING	155	0.17324	0.75765	0.0054218	0.29783	0.88697	0.037326
GO_HEXOSAMINIDASE_ACTIVITY	15	0.1452	0.11203	0.23404	0.17676	0.15054	0.31394
GO_HISTONE_ACETYLTRANSFERASE_BINDING	26	0.0058205	0.057289	0.003893	0.014513	0.10559	0.011459
GO_HISTONE_BINDING	160	0.70715	0.047272	0.67112	0.7732	0.051625	0.71677
GO_HISTONE_DEACETYLASE_ACTIVITY_H3_K14_SPECIFIC_	10	0.2687	0.027922	0.070838	0.31225	0.031856	0.082169
GO_HISTONE_DEACETYLASE_BINDING	96	0.0040979	0.17033	0.015866	0.012433	0.29084	0.032719
GO_HISTONE_DEMETHYLASE_ACTIVITY	21	0.12322	0.14491	0.094268	0.1342	0.15937	0.094705
GO_HISTONE_KINASE_ACTIVITY	19	0.80365	0.91544	0.92583	0.82922	0.92471	0.9514
GO_HISTONE_LYSINE_N_METHYLTRANSFERASE_ACTIVITY	44	0.10564	0.013915	0.21302	0.10649	0.014831	0.24529
GO_HISTONE_METHYLTRANSFERASE_ACTIVITY	56	0.18864	0.035767	0.28847	0.20246	0.039232	0.31781
GO_HISTONE_METHYLTRANSFERASE_ACTIVITY_H3_K4_SPECIFIC_	18	0.78682	0.67204	0.63644	0.80843	0.69872	0.71924
GO_HMG_BOX_DOMAIN_BINDING	18	0.0037632	0.028325	0.11529	0.0045565	0.029513	0.1299
GO_HORMONE_ACTIVITY	115	0.15593	0.42982	0.42412	0.06207	0.24539	0.23117
GO_HORMONE_BINDING	63	0.0038908	0.038882	2.5673e-05	0.0043897	0.043886	5.0139e-05
GO_HORMONE_RECEPTOR_BINDING	151	0.0034516	0.0011426	0.028896	0.0068745	0.0022268	0.041367
GO_HSP70_PROTEIN_BINDING	29	0.23466	0.52532	0.6062	0.27128	0.55601	0.63683
GO_HSP90_PROTEIN_BINDING	25	0.30481	0.087808	0.38506	0.37723	0.12361	0.46258
GO_HYALURONIC_ACID_BINDING	22	0.66694	0.41599	0.46793	0.63874	0.38088	0.47074
GO_HYDRO_LYASE_ACTIVITY	49	0.94906	0.91698	0.73357	0.95119	0.92837	0.73936
GO_HYDROGEN_EXPORTING_ATPASE_ACTIVITY	25	0.55254	0.62036	0.68141	0.55641	0.6444	0.66056
GO_HYDROGEN_ION_TRANSMEMBRANE_TRANSPORTER_ACTIVITY	95	0.94324	0.80309	0.95519	0.95144	0.84914	0.96974
GO_HYDROLASE_ACTIVITY_ACTING_ON_ACID_ANHYDRIDES	776	0.53395	0.10931	0.2798	0.60541	0.16278	0.38718
GO_HYDROLASE_ACTIVITY_ACTING_ON_CARBON_NITROGEN_BUT_NOT_PEPTIDE_BONDS	139	0.33507	0.18317	0.85316	0.34901	0.17299	0.83219
GO_HYDROLASE_ACTIVITY_ACTING_ON_CARBON_NITROGEN_BUT_NOT_PEPTIDE_BONDS_IN_CYCLIC_AMIDINES	34	0.5482	0.29586	0.78973	0.54928	0.29263	0.7682
GO_HYDROLASE_ACTIVITY_ACTING_ON_CARBON_NITROGEN_BUT_NOT_PEPTIDE_BONDS_IN_LINEAR_AMIDES	80	0.23288	0.35809	0.47943	0.2942	0.38244	0.51712
GO_HYDROLASE_ACTIVITY_ACTING_ON_CARBON_NITROGEN_BUT_NOT_PEPTIDE_BONDS_IN_LINEAR_AMIDINES	11	0.64765	0.21404	0.82726	0.54094	0.14777	0.74199
GO_HYDROLASE_ACTIVITY_ACTING_ON_ESTER_BONDS	693	0.5568	0.30325	0.78376	0.59778	0.30776	0.78878
GO_HYDROLASE_ACTIVITY_ACTING_ON_ETHER_BONDS	11	0.83952	0.88057	0.48976	0.85539	0.88793	0.52687
GO_HYDROLASE_ACTIVITY_ACTING_ON_GLYCOSYL_BONDS	116	0.84238	0.41405	0.88915	0.84855	0.42196	0.88768
GO_HYDROLASE_ACTIVITY_HYDROLYZING_N_GLYCOSYL_COMPOUNDS	23	0.3359	0.22054	0.46511	0.34441	0.218	0.43308
GO_HYDROLASE_ACTIVITY_HYDROLYZING_O_GLYCOSYL_COMPOUNDS	90	0.86653	0.59515	0.90369	0.87135	0.60844	0.91185
GO_I_SMAD_BINDING	11	0.13589	0.70435	0.097518	0.21177	0.79962	0.20289
GO_ICOSANOID_RECEPTOR_ACTIVITY	14	0.62888	0.45174	0.63212	0.62229	0.45565	0.64626
GO_IDENTICAL_PROTEIN_BINDING	1152	0.01585	0.11266	0.003253	0.045919	0.23769	0.0116
GO_IGG_BINDING	11	0.28419	0.18304	0.51689	0.28727	0.18289	0.52541
GO_IMMUNOGLOBULIN_BINDING	22	0.22198	0.38769	0.23822	0.21912	0.39939	0.25043
GO_IMMUNOGLOBULIN_RECEPTOR_BINDING	6	0.059916	0.13317	0.050805	0.053464	0.12526	0.038806
GO_INORGANIC_ANION_EXCHANGER_ACTIVITY	21	0.52678	0.77517	0.42298	0.46703	0.7107	0.37894
GO_INORGANIC_ANION_TRANSMEMBRANE_TRANSPORTER_ACTIVITY	121	0.58841	0.57717	0.84583	0.40999	0.41555	0.67822
GO_INORGANIC_CATION_TRANSMEMBRANE_TRANSPORTER_ACTIVITY	502	0.26504	0.20235	0.44605	0.081571	0.07091	0.16227
GO_INOSITOL_PHOSPHATE_PHOSPHATASE_ACTIVITY	18	0.031699	0.040334	0.26612	0.036072	0.045417	0.30805
GO_INOSITOL_TETRAKISPHOSPHATE_PHOSPHATASE_ACTIVITY	9	0.0079039	0.098568	0.044051	0.00896	0.12573	0.061879
GO_INOSITOL_TRISPHOSPHATE_KINASE_ACTIVITY	11	0.4343	0.32207	0.63451	0.46648	0.30856	0.62719
GO_INOSITOL_TRISPHOSPHATE_PHOSPHATASE_ACTIVITY	9	0.0834	0.0096706	0.38949	0.08546	0.010289	0.41685
GO_INSULIN_LIKE_GROWTH_FACTOR_RECEPTOR_BINDING	15	0.059788	0.00051663	0.031344	0.097678	0.0011206	0.051229
GO_INSULIN_RECEPTOR_BINDING	31	0.23644	0.058419	0.57391	0.31706	0.091498	0.69406
GO_INSULIN_RECEPTOR_SUBSTRATE_BINDING	11	0.051887	0.0096609	0.10347	0.059605	0.012103	0.12798
GO_INTERLEUKIN_1_RECEPTOR_BINDING	16	0.73456	0.95547	0.40829	0.74912	0.95363	0.40441
GO_INTERMEDIATE_FILAMENT_BINDING	12	0.41082	0.16992	0.24053	0.39757	0.16924	0.22172
GO_INTRACELLULAR_CALCIUM_ACTIVATED_CHLORIDE_CHANNEL_ACTIVITY	16	0.43568	0.81742	0.45153	0.36298	0.79626	0.32788
GO_INTRACELLULAR_LIGAND_GATED_ION_CHANNEL_ACTIVITY	27	0.73778	0.03796	0.71338	0.69858	0.022581	0.66687
GO_INTRAMOLECULAR_OXIDOREDUCTASE_ACTIVITY	52	0.74834	0.71291	0.68673	0.80164	0.79741	0.77838
GO_INTRAMOLECULAR_OXIDOREDUCTASE_ACTIVITY_INTERCONVERTING_ALDOSES_AND_KETOSES	11	0.28736	0.4382	0.62311	0.31641	0.48489	0.6323
GO_INTRAMOLECULAR_OXIDOREDUCTASE_ACTIVITY_TRANSPOSING_C_C_BONDS	12	0.49592	0.57872	0.90173	0.45474	0.54463	0.90227
GO_INTRAMOLECULAR_OXIDOREDUCTASE_ACTIVITY_TRANSPOSING_S_S_BONDS	22	0.96869	0.90069	0.54258	0.98367	0.94739	0.66508
GO_INTRAMOLECULAR_TRANSFERASE_ACTIVITY	25	0.50181	0.65399	0.58055	0.54057	0.67287	0.63359
GO_INTRAMOLECULAR_TRANSFERASE_ACTIVITY_PHOSPHOTRANSFERASES	10	0.92084	0.86017	0.89518	0.93633	0.8621	0.93092
GO_INTRONIC_TRANSCRIPTION_REGULATORY_REGION_DNA_BINDING	12	0.49685	0.47845	0.7517	0.56363	0.51179	0.78523
GO_INWARD_RECTIFIER_POTASSIUM_CHANNEL_ACTIVITY	21	0.59273	0.92145	0.21789	0.52866	0.91157	0.20514
GO_ION_ANTIPORTER_ACTIVITY	45	0.96742	0.81203	0.56673	0.94603	0.7546	0.47378
GO_ION_CHANNEL_BINDING	107	0.88931	0.52597	0.55107	0.93197	0.64742	0.73605
GO_ION_GATED_CHANNEL_ACTIVITY	43	0.49914	0.58387	0.60928	0.35632	0.46446	0.3965
GO_IONOTROPIC_GLUTAMATE_RECEPTOR_BINDING	21	0.089826	0.12418	0.29836	0.095988	0.10703	0.3079
GO_IRON_ION_BINDING	154	0.26639	0.060124	0.95919	0.2315	0.054644	0.95083
GO_ISOMERASE_ACTIVITY	148	0.81829	0.63669	0.74509	0.88765	0.74118	0.85444
GO_ISOPRENOID_BINDING	40	0.30399	0.66491	0.22081	0.27242	0.6383	0.21946
GO_K63_LINKED_POLYUBIQUITIN_BINDING	18	0.16031	0.52545	0.53038	0.20319	0.52812	0.63627
GO_KINASE_ACTIVATOR_ACTIVITY	59	0.87707	0.51867	0.15602	0.89852	0.5285	0.1718
GO_KINASE_ACTIVITY	797	0.0059145	0.09098	0.0065553	0.0081098	0.1083	0.0070235
GO_KINASE_BINDING	590	0.066314	0.061899	0.0020343	0.16798	0.14903	0.0096893
GO_KINASE_INHIBITOR_ACTIVITY	87	0.64258	0.71536	0.029985	0.67522	0.74543	0.027523
GO_KINASE_REGULATOR_ACTIVITY	180	0.90846	0.6799	0.045469	0.93377	0.71514	0.048974
GO_KINESIN_BINDING	33	0.48229	0.66884	0.15382	0.4426	0.60695	0.096648
GO_L_AMINO_ACID_TRANSMEMBRANE_TRANSPORTER_ACTIVITY	52	0.67136	0.71711	0.66424	0.57285	0.57604	0.47141
GO_L_ASCORBIC_ACID_BINDING	20	0.29518	0.16006	0.72522	0.37999	0.23332	0.81603
GO_LACTATE_TRANSMEMBRANE_TRANSPORTER_ACTIVITY	11	0.1267	0.16359	0.43636	0.11174	0.16782	0.46676
GO_LAMIN_BINDING	17	0.080012	0.45736	0.42977	0.11609	0.54917	0.52567
GO_LAMININ_BINDING	30	0.69566	0.93664	0.19712	0.81175	0.97121	0.33455
GO_LEUCINE_ZIPPER_DOMAIN_BINDING	11	0.32906	0.093706	0.18459	0.36484	0.10553	0.25269
GO_LIGAND_DEPENDENT_NUCLEAR_RECEPTOR_BINDING	23	0.08976	0.58948	0.02442	0.12485	0.64789	0.027314
GO_LIGAND_DEPENDENT_NUCLEAR_RECEPTOR_TRANSCRIPTION_COACTIVATOR_ACTIVITY	49	0.40996	0.53702	0.35017	0.54985	0.64924	0.48003
GO_LIGAND_GATED_CALCIUM_CHANNEL_ACTIVITY	16	0.38961	0.044442	0.49162	0.41161	0.051697	0.53981
GO_LIGAND_GATED_CHANNEL_ACTIVITY	131	0.95925	0.77675	0.91537	0.87324	0.57694	0.76204
GO_LIGASE_ACTIVITY	392	0.048113	0.79357	0.077818	0.091964	0.86044	0.12444
GO_LIGASE_ACTIVITY_FORMING_CARBON_NITROGEN_BONDS	54	0.25684	0.4902	0.11219	0.2897	0.53247	0.152
GO_LIGASE_ACTIVITY_FORMING_CARBON_OXYGEN_BONDS	44	0.021178	0.88437	0.01755	0.030576	0.90737	0.023302
GO_LIGASE_ACTIVITY_FORMING_CARBON_SULFUR_BONDS	38	0.34585	0.27521	0.83211	0.37058	0.28154	0.80956
GO_LIGASE_REGULATOR_ACTIVITY	14	0.20634	0.6743	0.16125	0.18044	0.6159	0.10524
GO_LIPASE_ACTIVATOR_ACTIVITY	13	0.78938	0.86089	0.60069	0.78443	0.87042	0.61253
GO_LIPASE_ACTIVITY	116	0.56745	0.89713	0.51212	0.48844	0.84276	0.4134
GO_LIPASE_INHIBITOR_ACTIVITY	17	0.49056	0.8728	0.82157	0.44799	0.8554	0.78383
GO_LIPID_BINDING	627	0.030523	0.48044	0.03921	0.025346	0.43703	0.023104
GO_LIPID_TRANSPORTER_ACTIVITY	104	0.65451	0.57874	0.26384	0.55007	0.48314	0.16829
GO_LIPOPOLYSACCHARIDE_BINDING	21	0.89912	0.74676	0.70594	0.90745	0.74889	0.6786
GO_LIPOPROTEIN_PARTICLE_RECEPTOR_ACTIVITY	16	0.84348	0.86203	0.43397	0.84477	0.87795	0.44745
GO_LIPOPROTEIN_PARTICLE_RECEPTOR_BINDING	22	0.1449	0.32978	0.082528	0.14424	0.3217	0.078845
GO_LONG_CHAIN_FATTY_ACID_BINDING	13	0.62002	0.90137	0.57271	0.64205	0.91409	0.56017
GO_LONG_CHAIN_FATTY_ACID_COA_LIGASE_ACTIVITY	12	0.19368	0.3397	0.67404	0.14368	0.23901	0.52864
GO_LOW_DENSITY_LIPOPROTEIN_PARTICLE_BINDING	15	0.47599	0.36204	0.04791	0.57043	0.4476	0.083734
GO_LOW_DENSITY_LIPOPROTEIN_PARTICLE_RECEPTOR_BINDING	17	0.13437	0.21701	0.15388	0.13864	0.21544	0.14811
GO_LOW_DENSITY_LIPOPROTEIN_RECEPTOR_ACTIVITY	13	0.93842	0.8868	0.51656	0.94857	0.91053	0.56382
GO_LRR_DOMAIN_BINDING	17	0.44569	0.043749	0.28353	0.509	0.058657	0.39117
GO_LYASE_ACTIVITY	174	0.87251	0.74098	0.58264	0.88075	0.77142	0.59981
GO_LYSINE_ACETYLATED_HISTONE_BINDING	16	0.48264	0.10427	0.48947	0.55115	0.12943	0.58373
GO_LYSINE_N_METHYLTRANSFERASE_ACTIVITY	56	0.31982	0.088344	0.22718	0.32129	0.093033	0.25798
GO_LYSOPHOSPHOLIPASE_ACTIVITY	20	0.56961	0.95314	0.23695	0.5843	0.95862	0.2624
GO_LYSOPHOSPHOLIPID_ACYLTRANSFERASE_ACTIVITY	18	0.82129	0.86073	0.36792	0.83853	0.87667	0.3948
GO_LYSOZYME_ACTIVITY	9	0.87452	0.66597	0.78135	0.84886	0.62258	0.75538
GO_MACROLIDE_BINDING	18	0.31164	0.74625	0.25728	0.32579	0.74264	0.26284
GO_MACROMOLECULAR_COMPLEX_BINDING	1347	0.0017218	0.0006718	0.0003827	0.011396	0.0037993	0.0036106
GO_MACROMOLECULE_TRANSMEMBRANE_TRANSPORTER_ACTIVITY	20	0.19395	0.3726	0.63067	0.20445	0.38397	0.60497
GO_MAGNESIUM_ION_BINDING	190	0.33522	0.91092	0.8527	0.42665	0.95441	0.92256
GO_MAGNESIUM_ION_TRANSMEMBRANE_TRANSPORTER_ACTIVITY	14	0.3184	0.37313	0.83083	0.27792	0.36402	0.77553
GO_MANGANESE_ION_BINDING	47	0.31103	0.30776	0.97095	0.3487	0.35629	0.97895
GO_MANNOSE_BINDING	18	0.68366	0.81498	0.43503	0.71644	0.84602	0.47387
GO_MANNOSIDASE_ACTIVITY	15	0.67595	0.48061	0.74403	0.72349	0.52212	0.77227
GO_MANNOSYLTRANSFERASE_ACTIVITY	24	0.67291	0.6748	0.45148	0.73597	0.718	0.51319
GO_MAP_KINASE_ACTIVITY	14	0.37705	0.31254	0.35466	0.44528	0.32669	0.38367
GO_MAP_KINASE_KINASE_ACTIVITY	11	0.26232	0.65412	0.65436	0.29392	0.70867	0.69077
GO_MAP_KINASE_KINASE_KINASE_ACTIVITY	21	0.90476	0.47771	0.86167	0.93557	0.57559	0.93585
GO_MAP_KINASE_PHOSPHATASE_ACTIVITY	12	0.23631	0.20696	0.42559	0.30176	0.247	0.50246
GO_METAL_CLUSTER_BINDING	60	0.20716	0.69702	0.16477	0.25021	0.76766	0.22271
GO_METAL_ION_TRANSMEMBRANE_TRANSPORTER_ACTIVITY	399	0.058706	0.069338	0.13142	0.0068785	0.01139	0.01657
GO_METALLOAMINOPEPTIDASE_ACTIVITY	14	0.067332	0.044126	0.22589	0.093749	0.063949	0.28523
GO_METALLOCARBOXYPEPTIDASE_ACTIVITY	26	0.20697	0.84175	0.56211	0.16808	0.78636	0.45709
GO_METALLOENDOPEPTIDASE_ACTIVITY	109	0.97342	0.98883	0.33691	0.98306	0.99425	0.4582
GO_METALLOENDOPEPTIDASE_INHIBITOR_ACTIVITY	13	0.14533	0.41022	0.13573	0.18434	0.46659	0.20124
GO_METALLOEXOPEPTIDASE_ACTIVITY	51	0.096611	0.32813	0.47013	0.10354	0.31126	0.44569
GO_METALLOPEPTIDASE_ACTIVITY	179	0.7399	0.7604	0.43443	0.79218	0.80665	0.5163
GO_METHYL_CPG_BINDING	18	0.014025	0.009224	0.12083	0.01982	0.010995	0.17178
GO_METHYLATED_HISTONE_BINDING	45	0.86824	0.20214	0.91073	0.89016	0.20703	0.93314
GO_MHC_CLASS_I_PROTEIN_BINDING	18	0.62241	0.19795	0.14024	0.64268	0.23215	0.17069
GO_MHC_CLASS_II_PROTEIN_COMPLEX_BINDING	16	0.59027	0.46008	0.94349	0.61994	0.48917	0.9464
GO_MHC_CLASS_II_RECEPTOR_ACTIVITY	10	0.49149	0.40866	0.58988	0.52976	0.42298	0.63103
GO_MHC_PROTEIN_BINDING	27	0.63748	0.28083	0.13293	0.66566	0.32122	0.16072
GO_MHC_PROTEIN_COMPLEX_BINDING	19	0.61983	0.60866	0.92949	0.63606	0.62248	0.92807
GO_MICROFILAMENT_MOTOR_ACTIVITY	21	0.15866	0.027415	0.074409	0.15968	0.026202	0.07394
GO_MICROTUBULE_BINDING	189	0.72847	0.56243	0.75832	0.71357	0.52472	0.69494
GO_MICROTUBULE_MOTOR_ACTIVITY	75	0.24353	0.35964	0.16156	0.1206	0.20774	0.059838
GO_MICROTUBULE_SEVERING_ATPASE_ACTIVITY	11	0.33329	0.46101	0.51673	0.35791	0.48581	0.53301
GO_MIRNA_BINDING	15	0.17621	0.65671	0.60178	0.18062	0.64073	0.60057
GO_MISFOLDED_PROTEIN_BINDING	11	0.26093	0.30788	0.35619	0.28474	0.32825	0.37484
GO_MISMATCHED_DNA_BINDING	12	0.87709	0.44768	0.54488	0.88572	0.41481	0.54028
GO_MITOGEN_ACTIVATED_PROTEIN_KINASE_BINDING	24	0.39698	0.61592	0.53484	0.45384	0.66826	0.59779
GO_MITOGEN_ACTIVATED_PROTEIN_KINASE_KINASE_BINDING	15	0.66262	0.23184	0.35098	0.67475	0.24558	0.39948
GO_MITOGEN_ACTIVATED_PROTEIN_KINASE_KINASE_KINASE_BINDING	18	0.90349	0.57747	0.86209	0.92161	0.62792	0.88536
GO_MODIFIED_AMINO_ACID_BINDING	62	0.099711	0.22344	0.21102	0.10689	0.21849	0.23625
GO_MODIFIED_AMINO_ACID_TRANSMEMBRANE_TRANSPORTER_ACTIVITY	13	0.70301	0.68856	0.15428	0.64864	0.59842	0.10825
GO_MOLECULAR_FUNCTION_REGULATOR	1284	0.014518	0.011195	0.00018095	0.026431	0.019722	0.00026744
GO_MONOCARBOXYLIC_ACID_BINDING	64	0.20217	0.47803	0.56218	0.21878	0.4923	0.54737
GO_MONOCARBOXYLIC_ACID_TRANSMEMBRANE_TRANSPORTER_ACTIVITY	43	0.40369	0.47291	0.41599	0.32765	0.40714	0.3334
GO_MONOOXYGENASE_ACTIVITY	92	0.51928	0.15254	0.44374	0.40808	0.11264	0.34573
GO_MONOSACCHARIDE_BINDING	67	0.30108	0.75905	0.45333	0.37182	0.83502	0.54484
GO_MONOSACCHARIDE_TRANSMEMBRANE_TRANSPORTER_ACTIVITY	20	0.30924	0.10366	0.55809	0.2734	0.094751	0.5457
GO_MONOVALENT_CATION_PROTON_ANTIPORTER_ACTIVITY	10	0.74549	0.35915	0.35775	0.70694	0.30826	0.29198
GO_MONOVALENT_INORGANIC_CATION_TRANSMEMBRANE_TRANSPORTER_ACTIVITY	349	0.89543	0.76877	0.57789	0.71146	0.56854	0.28232
GO_MOTOR_ACTIVITY	127	0.097516	0.17618	0.01212	0.044966	0.10102	0.0043954
GO_MRNA_3_UTR_BINDING	47	0.14605	0.37268	0.35667	0.23224	0.50081	0.48411
GO_MRNA_BINDING	146	0.088003	0.14087	0.23338	0.16876	0.23939	0.38135
GO_MYOSIN_BINDING	57	0.25127	0.48581	0.54798	0.26525	0.497	0.62187
GO_MYOSIN_HEAVY_CHAIN_BINDING	12	0.1093	0.33432	0.33539	0.10478	0.33637	0.37843
GO_MYOSIN_V_BINDING	16	0.3955	0.52524	0.73731	0.37005	0.44568	0.68862
GO_N_ACETYLTRANSFERASE_ACTIVITY	77	0.4524	0.22616	0.34419	0.5602	0.26438	0.44064
GO_N_ACYLTRANSFERASE_ACTIVITY	93	0.45599	0.16166	0.33653	0.52991	0.17711	0.41082
GO_N_METHYLTRANSFERASE_ACTIVITY	85	0.45442	0.10393	0.22788	0.50323	0.1318	0.28031
GO_NAD_ADP_RIBOSYLTRANSFERASE_ACTIVITY	26	0.76448	0.73339	0.52265	0.81746	0.78286	0.56734
GO_NAD_BINDING	51	0.27888	0.77915	0.35295	0.3639	0.83435	0.47898
GO_NAD_DEPENDENT_PROTEIN_DEACETYLASE_ACTIVITY	15	0.26991	0.032538	0.051112	0.32359	0.039417	0.074081
GO_NADH_DEHYDROGENASE_ACTIVITY	37	0.39429	0.18603	0.68584	0.51776	0.29046	0.81997
GO_NADP_BINDING	41	0.26386	0.22942	0.63434	0.24637	0.23968	0.64535
GO_NADPH_BINDING	13	0.97971	0.91804	0.95827	0.98062	0.93173	0.96617
GO_NARROW_PORE_CHANNEL_ACTIVITY	17	0.021875	0.18516	0.013517	0.018287	0.18569	0.011819
GO_NEUREXIN_FAMILY_PROTEIN_BINDING	9	0.51653	0.18201	0.905	0.52422	0.16166	0.89435
GO_NEUROPEPTIDE_BINDING	22	0.61485	0.88218	0.38112	0.48613	0.80044	0.25579
GO_NEUROPEPTIDE_HORMONE_ACTIVITY	28	0.75007	0.73547	0.85213	0.63112	0.60098	0.72081
GO_NEUROPEPTIDE_RECEPTOR_ACTIVITY	41	0.4223	0.97831	0.58723	0.29099	0.95199	0.45569
GO_NEUROPEPTIDE_RECEPTOR_BINDING	28	0.17101	0.12629	0.57247	0.11092	0.077756	0.42234
GO_NEUROPILIN_BINDING	15	0.032715	0.0055989	0.31134	0.037441	0.0058771	0.2661
GO_NEUROTRANSMITTER_BINDING	30	0.78129	0.71429	0.8885	0.63705	0.57824	0.75997
GO_NEUROTRANSMITTER_RECEPTOR_ACTIVITY	64	0.76593	0.97907	0.91713	0.54282	0.92912	0.77034
GO_NEUROTRANSMITTER_SODIUM_SYMPORTER_ACTIVITY	17	0.75664	0.47882	0.92146	0.64592	0.37979	0.8623
GO_NEUROTRANSMITTER_TRANSPORTER_ACTIVITY	22	0.53429	0.063391	0.9166	0.3978	0.035131	0.83959
GO_NEUROTROPHIN_RECEPTOR_BINDING	13	0.56294	0.031723	0.94962	0.60001	0.040071	0.96824
GO_NEUTRAL_AMINO_ACID_TRANSMEMBRANE_TRANSPORTER_ACTIVITY	31	0.66198	0.92371	0.64389	0.59239	0.87309	0.50439
GO_NF_KAPPAB_BINDING	29	0.046963	0.29543	0.53252	0.069533	0.36499	0.56627
GO_NITRIC_OXIDE_SYNTHASE_BINDING	18	0.33124	0.15389	0.37203	0.37217	0.18963	0.48198
GO_NON_MEMBRANE_SPANNING_PROTEIN_TYROSINE_KINASE_ACTIVITY	44	0.042344	0.22089	0.061941	0.049066	0.23533	0.069105
GO_NOTCH_BINDING	18	0.21273	0.012281	0.18766	0.21756	0.0123	0.17076
GO_NUCLEAR_LOCALIZATION_SEQUENCE_BINDING	21	0.38452	0.15833	0.33387	0.44478	0.19503	0.38895
GO_NUCLEASE_ACTIVITY	195	0.68169	0.89994	0.25592	0.76474	0.91925	0.26696
GO_NUCLEIC_ACID_BINDING_TRANSCRIPTION_FACTOR_ACTIVITY	1129	7.0651e-05	0.00051683	3.5314e-05	0.00024926	0.0013911	0.00025031
GO_NUCLEOBASE_CONTAINING_COMPOUND_KINASE_ACTIVITY	43	0.3828	0.40316	0.11771	0.35145	0.41211	0.099249
GO_NUCLEOBASE_CONTAINING_COMPOUND_TRANSMEMBRANE_TRANSPORTER_ACTIVITY	28	0.76846	0.75001	0.73362	0.72709	0.72615	0.67024
GO_NUCLEOCYTOPLASMIC_TRANSPORTER_ACTIVITY	22	0.031087	0.30185	0.1549	0.041549	0.35277	0.17975
GO_NUCLEOSIDE_DIPHOSPHATASE_ACTIVITY	13	0.74245	0.83236	0.45476	0.70926	0.81294	0.39691
GO_NUCLEOSIDE_DIPHOSPHATE_KINASE_ACTIVITY	17	0.62555	0.58773	0.56807	0.55054	0.55695	0.50195
GO_NUCLEOSIDE_KINASE_ACTIVITY	13	0.23879	0.9065	0.238	0.18895	0.87495	0.16982
GO_NUCLEOSIDE_TRANSMEMBRANE_TRANSPORTER_ACTIVITY	12	0.54357	0.97186	0.76489	0.51923	0.9718	0.77129
GO_NUCLEOSIDE_TRIPHOSPHATASE_REGULATOR_ACTIVITY	304	0.14206	0.0093407	0.37207	0.2228	0.023253	0.48662
GO_NUCLEOSOMAL_DNA_BINDING	29	0.91426	0.44817	0.83425	0.9391	0.52771	0.87267
GO_NUCLEOSOME_BINDING	43	0.40232	0.16566	0.79093	0.4923	0.20522	0.82221
GO_NUCLEOTIDASE_ACTIVITY	14	0.78214	0.42664	0.82133	0.80611	0.44518	0.86109
GO_NUCLEOTIDE_KINASE_ACTIVITY	21	0.67373	0.23909	0.58017	0.64912	0.25017	0.58264
GO_NUCLEOTIDE_RECEPTOR_ACTIVITY	17	0.93355	0.74242	0.72724	0.89886	0.67176	0.62391
GO_NUCLEOTIDE_TRANSMEMBRANE_TRANSPORTER_ACTIVITY	17	0.81097	0.88704	0.31693	0.81845	0.89355	0.32969
GO_NUCLEOTIDYLTRANSFERASE_ACTIVITY	120	0.36904	0.3937	0.98614	0.49631	0.49325	0.99376
GO_O_ACYLTRANSFERASE_ACTIVITY	44	0.67526	0.773	0.29376	0.68124	0.78236	0.29613
GO_O_METHYLTRANSFERASE_ACTIVITY	17	0.28111	0.8919	0.24839	0.30884	0.90848	0.29845
GO_ODORANT_BINDING	83	0.32278	0.21891	0.68571	0.25479	0.16809	0.6311
GO_OLFACTORY_RECEPTOR_ACTIVITY	355	0.99924	0.9816	0.99395	0.99582	0.9478	0.98755
GO_OLIGOPEPTIDE_BINDING	12	0.51134	0.76024	0.8276	0.50787	0.74596	0.79843
GO_OMEGA_PEPTIDASE_ACTIVITY	15	0.9019	0.72457	0.47124	0.91764	0.76837	0.47479
GO_OPSONIN_BINDING	11	0.44873	0.73195	0.19129	0.49562	0.76054	0.27034
GO_ORGANIC_ACID_BINDING	198	0.22307	0.30823	0.91843	0.23493	0.29149	0.92265
GO_ORGANIC_ACID_SODIUM_SYMPORTER_ACTIVITY	28	0.80341	0.64653	0.24187	0.68275	0.48782	0.096287
GO_ORGANIC_ACID_TRANSMEMBRANE_TRANSPORTER_ACTIVITY	134	0.4397	0.70444	0.40001	0.28148	0.52523	0.18865
GO_ORGANIC_ANION_TRANSMEMBRANE_TRANSPORTER_ACTIVITY	169	0.46381	0.85722	0.2406	0.29503	0.7164	0.086655
GO_ORGANIC_CATION_TRANSMEMBRANE_TRANSPORTER_ACTIVITY	15	0.64176	0.78282	0.59397	0.59936	0.75289	0.54642
GO_ORGANIC_HYDROXY_COMPOUND_TRANSMEMBRANE_TRANSPORTER_ACTIVITY	58	0.14229	0.13087	0.21931	0.071158	0.076974	0.10718
GO_ORGANOPHOSPHATE_ESTER_TRANSMEMBRANE_TRANSPORTER_ACTIVITY	21	0.93127	0.9443	0.54804	0.93261	0.94607	0.54906
GO_OXALATE_TRANSMEMBRANE_TRANSPORTER_ACTIVITY	11	0.76178	0.87727	0.52434	0.74536	0.85547	0.53293
GO_OXIDIZED_NAD_BINDING	13	0.4023	0.6432	0.36901	0.43375	0.67323	0.44587
GO_OXIDOREDUCTASE_ACTIVITY	675	0.73783	0.62538	0.85457	0.81701	0.76008	0.92544
GO_OXIDOREDUCTASE_ACTIVITY_ACTING_ON_A_HEME_GROUP_OF_DONORS	24	0.22224	0.50334	0.5212	0.29133	0.61723	0.65575
GO_OXIDOREDUCTASE_ACTIVITY_ACTING_ON_A_SULFUR_GROUP_OF_DONORS	48	0.65598	0.22009	0.61916	0.76327	0.36368	0.76704
GO_OXIDOREDUCTASE_ACTIVITY_ACTING_ON_A_SULFUR_GROUP_OF_DONORS_DISULFIDE_AS_ACCEPTOR	13	0.6464	0.9378	0.44698	0.72775	0.96409	0.57053
GO_OXIDOREDUCTASE_ACTIVITY_ACTING_ON_CH_OH_GROUP_OF_DONORS	128	0.4762	0.87798	0.10401	0.52609	0.90132	0.12229
GO_OXIDOREDUCTASE_ACTIVITY_ACTING_ON_NAD_P_H	87	0.24839	0.31684	0.77982	0.34999	0.461	0.89275
GO_OXIDOREDUCTASE_ACTIVITY_ACTING_ON_NAD_P_H_OXYGEN_AS_ACCEPTOR	11	0.037761	0.28619	0.036234	0.033288	0.27972	0.033682
GO_OXIDOREDUCTASE_ACTIVITY_ACTING_ON_NAD_P_H_QUINONE_OR_SIMILAR_COMPOUND_AS_ACCEPTOR	51	0.55677	0.21848	0.87183	0.68067	0.33854	0.9467
GO_OXIDOREDUCTASE_ACTIVITY_ACTING_ON_PAIRED_DONORS_WITH_INCORPORATION_OR_REDUCTION_OF_MOLECULAR_OXYGEN	146	0.72485	0.1309	0.66617	0.69259	0.12891	0.61803
GO_OXIDOREDUCTASE_ACTIVITY_ACTING_ON_PAIRED_DONORS_WITH_INCORPORATION_OR_REDUCTION_OF_MOLECULAR_OXYGEN_2_OXOGLUTARATE_AS_ONE_DONOR_AND_INCORPORATION_OF_ONE_ATOM_EACH_OF_OXYGEN_INTO_BOTH_DONORS	40	0.58826	0.31459	0.79358	0.65759	0.37593	0.81449
GO_OXIDOREDUCTASE_ACTIVITY_ACTING_ON_PAIRED_DONORS_WITH_INCORPORATION_OR_REDUCTION_OF_MOLECULAR_OXYGEN_NAD_P_H_AS_ONE_DONOR_AND_INCORPORATION_OF_ONE_ATOM_OF_OXYGEN	37	0.80564	0.4112	0.51535	0.75606	0.37431	0.45999
GO_OXIDOREDUCTASE_ACTIVITY_ACTING_ON_PAIRED_DONORS_WITH_INCORPORATION_OR_REDUCTION_OF_MOLECULAR_OXYGEN_REDUCED_FLAVIN_OR_FLAVOPROTEIN_AS_ONE_DONOR_AND_INCORPORATION_OF_ONE_ATOM_OF_OXYGEN	25	0.42398	0.066896	0.67675	0.36265	0.054841	0.62387
GO_OXIDOREDUCTASE_ACTIVITY_ACTING_ON_PEROXIDE_AS_ACCEPTOR	39	0.69914	0.95283	0.89463	0.72002	0.96149	0.91834
GO_OXIDOREDUCTASE_ACTIVITY_ACTING_ON_SINGLE_DONORS_WITH_INCORPORATION_OF_MOLECULAR_OXYGEN	25	0.52935	0.35955	0.75351	0.5234	0.37008	0.77085
GO_OXIDOREDUCTASE_ACTIVITY_ACTING_ON_THE_ALDEHYDE_OR_OXO_GROUP_OF_DONORS	44	0.39212	0.86641	0.54338	0.4092	0.88202	0.57106
GO_OXIDOREDUCTASE_ACTIVITY_ACTING_ON_THE_ALDEHYDE_OR_OXO_GROUP_OF_DONORS_NAD_OR_NADP_AS_ACCEPTOR	34	0.3656	0.95366	0.56224	0.3702	0.95253	0.5684
GO_OXIDOREDUCTASE_ACTIVITY_ACTING_ON_THE_CH_CH_GROUP_OF_DONORS	57	0.56395	0.84606	0.85127	0.61188	0.88291	0.87687
GO_OXIDOREDUCTASE_ACTIVITY_ACTING_ON_THE_CH_CH_GROUP_OF_DONORS_NAD_OR_NADP_AS_ACCEPTOR	24	0.89261	0.77548	0.93266	0.86971	0.77408	0.91346
GO_OXIDOREDUCTASE_ACTIVITY_ACTING_ON_THE_CH_NH_GROUP_OF_DONORS	27	0.30957	0.12786	0.63951	0.29472	0.11525	0.6066
GO_OXIDOREDUCTASE_ACTIVITY_ACTING_ON_THE_CH_NH_GROUP_OF_DONORS_NAD_OR_NADP_AS_ACCEPTOR	18	0.25502	0.1173	0.322	0.27632	0.12411	0.33351
GO_OXIDOREDUCTASE_ACTIVITY_ACTING_ON_THE_CH_NH2_GROUP_OF_DONORS	16	0.43769	0.46371	0.035349	0.46171	0.47922	0.044276
GO_OXIDOREDUCTASE_ACTIVITY_ACTING_ON_THE_CH_NH2_GROUP_OF_DONORS_OXYGEN_AS_ACCEPTOR	13	0.33378	0.33076	0.012828	0.41219	0.41184	0.028549
GO_OXIDOREDUCTASE_ACTIVITY_ACTING_ON_THE_CH_OH_GROUP_OF_DONORS_NAD_OR_NADP_AS_ACCEPTOR	107	0.78283	0.94035	0.22711	0.81523	0.9536	0.26337
GO_OXIDOREDUCTASE_ACTIVITY_OXIDIZING_METAL_IONS	17	0.67376	0.21504	0.56134	0.66741	0.24814	0.62586
GO_OXIDOREDUCTASE_ACTIVITY_OXIDIZING_METAL_IONS_NAD_OR_NADP_AS_ACCEPTOR	11	0.63066	0.28337	0.50935	0.62731	0.3225	0.57251
GO_OXYGEN_BINDING	47	0.25176	0.059264	0.72117	0.21197	0.051345	0.65423
GO_OXYGEN_TRANSPORTER_ACTIVITY	14	0.88669	0.78445	0.94175	0.8833	0.79527	0.94303
GO_P53_BINDING	64	0.37622	0.4504	0.62304	0.44322	0.51804	0.68737
GO_PALMITOYL_COA_HYDROLASE_ACTIVITY	11	0.77384	0.74593	0.82524	0.78751	0.73483	0.84436
GO_PALMITOYLTRANSFERASE_ACTIVITY	34	0.24253	0.23886	0.4613	0.22175	0.22235	0.45647
GO_PASSIVE_TRANSMEMBRANE_TRANSPORTER_ACTIVITY	437	0.52212	0.32486	0.43988	0.22638	0.11267	0.12685
GO_PDZ_DOMAIN_BINDING	88	0.029225	0.029953	0.28656	0.027403	0.027263	0.27198
GO_PEPTIDASE_ACTIVATOR_ACTIVITY	37	0.74567	0.2122	0.5099	0.82114	0.28511	0.63366
GO_PEPTIDASE_ACTIVATOR_ACTIVITY_INVOLVED_IN_APOPTOTIC_PROCESS	20	0.85401	0.10829	0.76809	0.86299	0.11791	0.77625
GO_PEPTIDASE_ACTIVITY	581	0.9724	0.97534	0.85299	0.98045	0.98397	0.86014
GO_PEPTIDASE_INHIBITOR_ACTIVITY	164	0.37193	0.7208	0.27253	0.32719	0.67681	0.26567
GO_PEPTIDASE_REGULATOR_ACTIVITY	200	0.47997	0.52676	0.2626	0.48717	0.52758	0.30887
GO_PEPTIDE_ANTIGEN_BINDING	26	0.28578	0.41018	0.044394	0.35973	0.43894	0.052936
GO_PEPTIDE_HORMONE_RECEPTOR_BINDING	17	0.13728	0.10078	0.69863	0.11486	0.075353	0.61598
GO_PEPTIDE_N_ACETYLTRANSFERASE_ACTIVITY	59	0.14495	0.15272	0.14235	0.23291	0.1961	0.21968
GO_PEPTIDE_RECEPTOR_ACTIVITY	125	0.32706	0.54282	0.14467	0.20353	0.41324	0.084274
GO_PEPTIDOGLYCAN_BINDING	11	0.76141	0.79262	0.84436	0.72139	0.75761	0.81039
GO_PEPTIDYL_PROLINE_DIOXYGENASE_ACTIVITY	12	0.78819	0.75594	0.97392	0.83048	0.82168	0.98221
GO_PEROXISOME_PROLIFERATOR_ACTIVATED_RECEPTOR_BINDING	14	0.26333	0.46591	0.0052307	0.27968	0.47267	0.0041174
GO_PHOSPHATASE_ACTIVATOR_ACTIVITY	11	0.19016	0.12208	0.16375	0.22779	0.1552	0.20876
GO_PHOSPHATASE_ACTIVITY	259	0.36824	0.014932	0.89054	0.39509	0.02028	0.91384
GO_PHOSPHATASE_BINDING	159	0.017752	0.0037407	0.0050765	0.030376	0.0079372	0.012109
GO_PHOSPHATASE_INHIBITOR_ACTIVITY	35	0.44703	0.82638	0.55473	0.39151	0.78422	0.49451
GO_PHOSPHATASE_REGULATOR_ACTIVITY	82	0.11243	0.54982	0.20816	0.13103	0.59602	0.24634
GO_PHOSPHATE_ION_BINDING	10	0.37937	0.30009	0.39812	0.39283	0.31974	0.46121
GO_PHOSPHATE_ION_TRANSMEMBRANE_TRANSPORTER_ACTIVITY	17	0.092297	0.51616	0.19188	0.069554	0.48145	0.17187
GO_PHOSPHATE_TRANSMEMBRANE_TRANSPORTER_ACTIVITY	28	0.88196	0.94383	0.4833	0.87526	0.94365	0.4904
GO_PHOSPHATIDATE_PHOSPHATASE_ACTIVITY	11	0.7562	0.93603	0.71491	0.74132	0.93054	0.67254
GO_PHOSPHATIDIC_ACID_BINDING	13	0.037437	0.58711	0.34055	0.05282	0.64453	0.44569
GO_PHOSPHATIDYLCHOLINE_1_ACYLHYDROLASE_ACTIVITY	11	0.51232	0.62239	0.45939	0.47161	0.57924	0.39894
GO_PHOSPHATIDYLCHOLINE_BINDING	19	0.95844	0.8959	0.68181	0.9411	0.85302	0.58919
GO_PHOSPHATIDYLINOSITOL_3_4_5_TRISPHOSPHATE_BINDING	30	0.63269	0.016237	0.2318	0.66186	0.023843	0.29566
GO_PHOSPHATIDYLINOSITOL_3_4_BISPHOSPHATE_BINDING	18	0.34412	0.64595	0.039612	0.34304	0.64338	0.043168
GO_PHOSPHATIDYLINOSITOL_3_5_BISPHOSPHATE_3_PHOSPHATASE_ACTIVITY	8	0.2156	0.15222	0.29256	0.2187	0.16818	0.28249
GO_PHOSPHATIDYLINOSITOL_3_5_BISPHOSPHATE_BINDING	19	0.14043	0.05379	0.34977	0.1466	0.059559	0.42026
GO_PHOSPHATIDYLINOSITOL_3_KINASE_ACTIVITY	69	0.085573	0.10993	0.32962	0.072352	0.088127	0.31027
GO_PHOSPHATIDYLINOSITOL_3_KINASE_BINDING	29	0.01378	0.04515	0.049133	0.019795	0.061317	0.063528
GO_PHOSPHATIDYLINOSITOL_3_PHOSPHATE_BINDING	29	0.64634	0.78349	0.25787	0.72962	0.84706	0.33179
GO_PHOSPHATIDYLINOSITOL_4_5_BISPHOSPHATE_BINDING	47	0.059821	0.13395	0.53883	0.058746	0.13281	0.55162
GO_PHOSPHATIDYLINOSITOL_4_PHOSPHATE_BINDING	19	0.14536	0.35824	0.082913	0.179	0.41332	0.1333
GO_PHOSPHATIDYLINOSITOL_5_PHOSPHATE_BINDING	11	0.064841	0.61792	0.094526	0.080492	0.66603	0.12362
GO_PHOSPHATIDYLINOSITOL_BINDING	189	0.0053367	0.10097	0.034153	0.0083873	0.12641	0.043952
GO_PHOSPHATIDYLINOSITOL_BISPHOSPHATE_BINDING	68	0.028117	0.016433	0.20123	0.027198	0.016573	0.20588
GO_PHOSPHATIDYLINOSITOL_KINASE_ACTIVITY	48	0.041742	0.0049298	0.24211	0.038103	0.0040733	0.23808
GO_PHOSPHATIDYLINOSITOL_MONOPHOSPHATE_PHOSPHATASE_ACTIVITY	11	0.1546	0.045209	0.23298	0.17647	0.058806	0.24514
GO_PHOSPHATIDYLINOSITOL_PHOSPHATE_5_PHOSPHATASE_ACTIVITY	11	0.43121	0.58582	0.21737	0.44246	0.63053	0.22468
GO_PHOSPHATIDYLINOSITOL_PHOSPHATE_BINDING	109	0.10358	0.027245	0.11864	0.11467	0.032155	0.13079
GO_PHOSPHATIDYLINOSITOL_PHOSPHATE_KINASE_ACTIVITY	15	0.20224	0.078141	0.063374	0.21594	0.075321	0.073396
GO_PHOSPHATIDYLINOSITOL_PHOSPHATE_PHOSPHATASE_ACTIVITY	24	0.23031	0.14876	0.3597	0.25028	0.17884	0.36397
GO_PHOSPHATIDYLSERINE_BINDING	32	0.563	0.88881	0.66315	0.60723	0.89316	0.70793
GO_PHOSPHOLIPASE_A2_ACTIVITY	31	0.77872	0.80024	0.93769	0.74549	0.77765	0.9161
GO_PHOSPHOLIPASE_ACTIVITY	94	0.40912	0.66388	0.60548	0.33579	0.57638	0.50673
GO_PHOSPHOLIPASE_BINDING	17	0.83344	0.93899	0.94227	0.83946	0.94767	0.95385
GO_PHOSPHOLIPASE_C_ACTIVITY	31	0.0073287	0.059247	0.050748	0.0049993	0.043726	0.051019
GO_PHOSPHOLIPASE_INHIBITOR_ACTIVITY	12	0.54447	0.92913	0.76058	0.53436	0.92346	0.74193
GO_PHOSPHOLIPID_BINDING	338	0.030801	0.4692	0.034129	0.027515	0.43058	0.020786
GO_PHOSPHOLIPID_TRANSLOCATING_ATPASE_ACTIVITY	15	0.95821	0.90538	0.95154	0.96636	0.91636	0.9607
GO_PHOSPHOLIPID_TRANSPORTER_ACTIVITY	47	0.94372	0.97406	0.89642	0.93762	0.97129	0.87642
GO_PHOSPHOPROTEIN_BINDING	56	0.22161	0.064611	0.085605	0.22769	0.057557	0.069556
GO_PHOSPHOPROTEIN_PHOSPHATASE_ACTIVITY	169	0.17745	0.017379	0.47908	0.20298	0.025562	0.55114
GO_PHOSPHORIC_DIESTER_HYDROLASE_ACTIVITY	88	0.052214	0.23941	0.16615	0.039367	0.19008	0.13168
GO_PHOSPHORIC_ESTER_HYDROLASE_ACTIVITY	350	0.13567	0.011033	0.7458	0.13396	0.011399	0.75752
GO_PHOSPHOTRANSFERASE_ACTIVITY_FOR_OTHER_SUBSTITUTED_PHOSPHATE_GROUPS	19	0.87785	0.87779	0.94068	0.89902	0.90562	0.94609
GO_PHOSPHOTRANSFERASE_ACTIVITY_NITROGENOUS_GROUP_AS_ACCEPTOR	13	0.11567	0.40766	0.56009	0.069675	0.33588	0.47988
GO_PHOSPHOTRANSFERASE_ACTIVITY_PHOSPHATE_GROUP_AS_ACCEPTOR	36	0.41714	0.08381	0.52808	0.39448	0.08874	0.50847
GO_PHOSPHOTYROSINE_BINDING	15	0.63447	0.20622	0.3373	0.57861	0.15265	0.22642
GO_PHOTORECEPTOR_ACTIVITY	11	0.56096	0.21566	0.24025	0.45032	0.15347	0.19361
GO_PLATELET_DERIVED_GROWTH_FACTOR_BINDING	11	0.079349	0.075503	0.03237	0.12882	0.12538	0.076704
GO_PLATELET_DERIVED_GROWTH_FACTOR_RECEPTOR_BINDING	14	0.50514	0.1487	0.14156	0.64357	0.24198	0.30431
GO_POLY_A_BINDING	12	0.66514	0.51005	0.78456	0.73863	0.58115	0.82813
GO_POLY_A_RNA_BINDING	1119	0.26261	0.001902	0.11943	0.78189	0.047491	0.53897
GO_POLY_A_SPECIFIC_RIBONUCLEASE_ACTIVITY	12	0.99013	0.38666	0.92172	0.9934	0.4165	0.93651
GO_POLY_PURINE_TRACT_BINDING	17	0.73216	0.52615	0.91084	0.8417	0.63502	0.94778
GO_POLY_PYRIMIDINE_TRACT_BINDING	16	0.68317	0.41902	0.38429	0.79207	0.51535	0.48451
GO_POLYOL_TRANSMEMBRANE_TRANSPORTER_ACTIVITY	14	0.2253	0.27014	0.55015	0.1749	0.22262	0.47361
GO_POLYPEPTIDE_N_ACETYLGALACTOSAMINYLTRANSFERASE_ACTIVITY	18	0.55757	0.88482	0.5576	0.51698	0.86115	0.4857
GO_POLYSACCHARIDE_BINDING	20	0.93429	0.55638	0.46127	0.94889	0.60221	0.60427
GO_POLYUBIQUITIN_BINDING	39	0.43708	0.83675	0.64509	0.54342	0.87752	0.78141
GO_POTASSIUM_CHANNEL_ACTIVITY	116	0.45671	0.49187	0.29987	0.25173	0.29166	0.13229
GO_POTASSIUM_CHANNEL_REGULATOR_ACTIVITY	44	0.38841	0.72661	0.41178	0.36732	0.71128	0.37528
GO_POTASSIUM_ION_BINDING	15	0.32527	0.17156	0.11145	0.27442	0.15954	0.092937
GO_POTASSIUM_ION_TRANSMEMBRANE_TRANSPORTER_ACTIVITY	138	0.41454	0.28778	0.25346	0.22286	0.14758	0.11292
GO_POTASSIUM_TRANSPORTING_ATPASE_ACTIVITY	11	0.042639	0.040747	0.041724	0.035059	0.038194	0.036792
GO_PRE_MRNA_BINDING	22	0.46221	0.30803	0.63323	0.58384	0.3952	0.74099
GO_PRENYLTRANSFERASE_ACTIVITY	14	0.37527	0.20865	0.72994	0.42838	0.22054	0.79122
GO_PROLINE_RICH_REGION_BINDING	19	0.013305	0.0014051	0.11614	0.02609	0.0032115	0.19551
GO_PROTEASE_BINDING	102	0.26159	0.28815	0.0074933	0.40087	0.44192	0.025577
GO_PROTEASOME_BINDING	16	0.1742	0.26845	0.23691	0.19698	0.29393	0.28867
GO_PROTEIN_BINDING_INVOLVED_IN_CELL_ADHESION	17	0.95797	0.56047	0.9736	0.95658	0.57477	0.97702
GO_PROTEIN_BINDING_INVOLVED_IN_CELL_CELL_ADHESION	11	0.91076	0.67952	0.92542	0.88782	0.64882	0.90592
GO_PROTEIN_BINDING_INVOLVED_IN_PROTEIN_FOLDING	14	0.44789	0.30765	0.43664	0.46127	0.33777	0.48258
GO_PROTEIN_C_TERMINUS_BINDING	178	0.80435	0.0771	0.47741	0.90005	0.14062	0.62596
GO_PROTEIN_CHANNEL_ACTIVITY	10	0.33898	0.68899	0.45843	0.41497	0.74147	0.55244
GO_PROTEIN_COMPLEX_BINDING	906	0.023319	0.079195	0.0062665	0.073029	0.17295	0.029181
GO_PROTEIN_COMPLEX_SCAFFOLD	67	0.31983	0.15294	0.64435	0.39823	0.19876	0.72864
GO_PROTEIN_DEACETYLASE_ACTIVITY	40	0.35121	0.29882	0.31191	0.46598	0.36166	0.41649
GO_PROTEIN_DIMERIZATION_ACTIVITY	1086	0.0079962	0.035614	0.010189	0.013237	0.058562	0.015176
GO_PROTEIN_DISULFIDE_OXIDOREDUCTASE_ACTIVITY	23	0.87278	0.61838	0.62087	0.89971	0.70702	0.71084
GO_PROTEIN_DOMAIN_SPECIFIC_BINDING	585	0.0020768	0.029051	0.034466	0.0064165	0.055731	0.057693
GO_PROTEIN_HETERODIMERIZATION_ACTIVITY	438	0.046751	0.023915	0.030181	0.061816	0.032438	0.04154
GO_PROTEIN_HOMODIMERIZATION_ACTIVITY	688	0.0018679	0.021442	0.0010291	0.003972	0.041452	0.0018855
GO_PROTEIN_HORMONE_RECEPTOR_ACTIVITY	10	0.8758	0.76597	0.73478	0.8341	0.70761	0.67615
GO_PROTEIN_KINASE_A_BINDING	39	0.85515	0.77898	0.85598	0.89924	0.84036	0.91951
GO_PROTEIN_KINASE_A_CATALYTIC_SUBUNIT_BINDING	15	0.93025	0.95363	0.49555	0.93845	0.96389	0.50741
GO_PROTEIN_KINASE_A_REGULATORY_SUBUNIT_BINDING	16	0.47146	0.35309	0.71892	0.54576	0.40492	0.80962
GO_PROTEIN_KINASE_ACTIVITY	609	0.0043286	0.2537	0.00081906	0.0069475	0.30249	0.0011545
GO_PROTEIN_KINASE_C_ACTIVITY	16	0.74724	0.51073	0.27891	0.72249	0.47896	0.22946
GO_PROTEIN_KINASE_C_BINDING	50	0.21171	0.34222	0.14117	0.32404	0.46948	0.25168
GO_PROTEIN_LIPID_COMPLEX_BINDING	24	0.14695	0.39026	0.030874	0.19505	0.45657	0.047915
GO_PROTEIN_METHYLTRANSFERASE_ACTIVITY	80	0.5298	0.19823	0.44103	0.57531	0.23222	0.49989
GO_PROTEIN_N_TERMINUS_BINDING	100	0.82443	0.24012	0.60482	0.90004	0.33564	0.71246
GO_PROTEIN_PHOSPHATASE_1_BINDING	20	0.12348	0.77421	0.0015377	0.11087	0.76809	0.0017608
GO_PROTEIN_PHOSPHATASE_2A_BINDING	27	0.42027	0.065515	0.17832	0.4756	0.096523	0.21985
GO_PROTEIN_PHOSPHATASE_BINDING	117	0.065272	0.016398	0.035381	0.10782	0.037037	0.084404
GO_PROTEIN_PHOSPHATASE_TYPE_2A_REGULATOR_ACTIVITY	19	0.126	0.79747	0.025724	0.14826	0.82675	0.029095
GO_PROTEIN_PHOSPHORYLATED_AMINO_ACID_BINDING	24	0.61622	0.1722	0.10405	0.57417	0.13039	0.060167
GO_PROTEIN_SELF_ASSOCIATION	43	0.20132	0.051184	0.14494	0.19643	0.051104	0.14514
GO_PROTEIN_SERINE_THREONINE_KINASE_ACTIVATOR_ACTIVITY	19	0.85605	0.4919	0.27192	0.89904	0.56755	0.32742
GO_PROTEIN_SERINE_THREONINE_KINASE_ACTIVITY	420	0.067602	0.59551	0.023072	0.087802	0.63648	0.025378
GO_PROTEIN_SERINE_THREONINE_KINASE_INHIBITOR_ACTIVITY	30	0.14567	0.086539	0.0017872	0.16259	0.10387	0.0015622
GO_PROTEIN_SERINE_THREONINE_PHOSPHATASE_ACTIVITY	61	0.10038	0.092124	0.12263	0.13517	0.1224	0.17037
GO_PROTEIN_SERINE_THREONINE_PHOSPHATASE_INHIBITOR_ACTIVITY	11	0.6775	0.43658	0.88773	0.62811	0.39969	0.87807
GO_PROTEIN_SERINE_THREONINE_TYROSINE_KINASE_ACTIVITY	38	0.4378	0.97168	0.63153	0.48869	0.98087	0.67405
GO_PROTEIN_TRANSPORTER_ACTIVITY	96	0.8849	0.41754	0.94648	0.94568	0.53634	0.97311
GO_PROTEIN_TYROSINE_KINASE_ACTIVATOR_ACTIVITY	14	0.71677	0.87165	0.55704	0.68933	0.83789	0.50375
GO_PROTEIN_TYROSINE_KINASE_ACTIVITY	171	0.027896	0.076517	0.010564	0.047773	0.11088	0.022109
GO_PROTEIN_TYROSINE_KINASE_BINDING	54	0.087975	0.11534	0.020134	0.10813	0.14856	0.029055
GO_PROTEIN_TYROSINE_PHOSPHATASE_ACTIVITY	96	0.42426	0.073371	0.83298	0.43839	0.092424	0.85525
GO_PROTEIN_TYROSINE_SERINE_THREONINE_PHOSPHATASE_ACTIVITY	41	0.53528	0.41173	0.25784	0.56547	0.47792	0.32932
GO_PROTEOGLYCAN_BINDING	28	0.44859	0.97018	0.37899	0.55348	0.98344	0.52887
GO_PROTON_TRANSPORTING_ATP_SYNTHASE_ACTIVITY_ROTATIONAL_MECHANISM	9	0.091335	0.021373	0.40634	0.10402	0.032739	0.42291
GO_PSEUDOURIDINE_SYNTHASE_ACTIVITY	12	0.43839	0.47693	0.49911	0.43952	0.49502	0.48447
GO_PURINE_NTP_DEPENDENT_HELICASE_ACTIVITY	94	0.92837	0.21769	0.87729	0.968	0.32991	0.93213
GO_PURINERGIC_RECEPTOR_ACTIVITY	21	0.81435	0.79802	0.60601	0.7341	0.72123	0.47067
GO_PYRIDOXAL_PHOSPHATE_BINDING	50	0.69583	0.93224	0.85719	0.65002	0.91459	0.80548
GO_QUATERNARY_AMMONIUM_GROUP_BINDING	49	0.96902	0.84394	0.92121	0.92695	0.72665	0.79891
GO_QUINONE_BINDING	17	0.238	0.50705	0.013189	0.29241	0.55421	0.025174
GO_R_SMAD_BINDING	23	0.13889	0.45369	0.016711	0.18968	0.52766	0.037106
GO_RAB_GTPASE_BINDING	109	0.69775	0.61587	0.88837	0.75267	0.70316	0.91741
GO_RAB_GUANYL_NUCLEOTIDE_EXCHANGE_FACTOR_ACTIVITY	30	0.27349	0.45867	0.19496	0.35978	0.55677	0.28285
GO_RAC_GTPASE_BINDING	32	0.50365	0.91098	0.3652	0.56123	0.93361	0.39779
GO_RAC_GUANYL_NUCLEOTIDE_EXCHANGE_FACTOR_ACTIVITY	13	0.88121	0.9574	0.69993	0.88511	0.94667	0.64551
GO_RACEMASE_AND_EPIMERASE_ACTIVITY	16	0.33102	0.21397	0.14444	0.38139	0.25716	0.1865
GO_RAGE_RECEPTOR_BINDING	11	0.80838	0.82529	0.77251	0.83396	0.86596	0.7941
GO_RAL_GTPASE_BINDING	12	0.30166	0.53368	0.30112	0.35141	0.57161	0.33809
GO_RAN_GTPASE_BINDING	31	0.89237	0.050099	0.92579	0.92234	0.061016	0.93929
GO_RAS_GUANYL_NUCLEOTIDE_EXCHANGE_FACTOR_ACTIVITY	218	0.00046327	0.00054659	0.027251	0.00070409	0.00074237	0.029181
GO_RECEPTOR_ACTIVATOR_ACTIVITY	32	0.4126	0.42458	0.1914	0.39171	0.39176	0.17085
GO_RECEPTOR_ACTIVITY	1499	0.99717	0.99741	0.91238	0.98114	0.98707	0.7973
GO_RECEPTOR_AGONIST_ACTIVITY	16	0.23304	0.14288	0.29854	0.18607	0.10133	0.23746
GO_RECEPTOR_BINDING	1394	0.048306	0.032213	0.0065679	0.08187	0.04857	0.013707
GO_RECEPTOR_INHIBITOR_ACTIVITY	11	0.19833	0.75497	0.047584	0.21512	0.77152	0.046084
GO_RECEPTOR_REGULATOR_ACTIVITY	44	0.2269	0.51369	0.034534	0.22811	0.50574	0.03167
GO_RECEPTOR_SERINE_THREONINE_KINASE_BINDING	15	0.19508	0.055419	0.17762	0.16998	0.053963	0.19049
GO_RECEPTOR_SIGNALING_COMPLEX_SCAFFOLD_ACTIVITY	23	0.80839	0.80359	0.85853	0.81613	0.79587	0.8622
GO_RECEPTOR_SIGNALING_PROTEIN_ACTIVITY	166	0.089668	0.09817	0.22317	0.12344	0.13988	0.31234
GO_RECEPTOR_SIGNALING_PROTEIN_SERINE_THREONINE_KINASE_ACTIVITY	87	0.52888	0.32022	0.71357	0.60897	0.3834	0.78353
GO_REGULATORY_REGION_NUCLEIC_ACID_BINDING	781	0.0051403	0.0693	0.00017996	0.0101	0.10233	0.0006036
GO_REPRESSING_TRANSCRIPTION_FACTOR_BINDING	55	0.19275	0.40882	0.13349	0.26975	0.47705	0.1771
GO_RETINAL_BINDING	14	0.30867	0.35156	0.14922	0.23831	0.30154	0.10488
GO_RETINOIC_ACID_BINDING	23	0.26103	0.64498	0.13473	0.27368	0.67349	0.14551
GO_RETINOIC_ACID_RECEPTOR_BINDING	32	0.14805	0.21809	0.007924	0.20204	0.27287	0.01166
GO_RETINOID_X_RECEPTOR_BINDING	17	0.073757	0.10062	0.18361	0.0952	0.11689	0.20211
GO_RETINOL_BINDING	13	0.34738	0.68653	0.43725	0.29059	0.61751	0.3681
GO_RETINOL_DEHYDROGENASE_ACTIVITY	18	0.94302	0.81185	0.35017	0.92311	0.7688	0.29154
GO_RHO_GTPASE_BINDING	68	0.065066	0.37762	0.10032	0.10436	0.46494	0.14839
GO_RHO_GUANYL_NUCLEOTIDE_EXCHANGE_FACTOR_ACTIVITY	71	0.0016827	0.00011664	0.21519	0.0026215	0.00017219	0.20097
GO_RIBONUCLEASE_ACTIVITY	95	0.80269	0.90604	0.77304	0.86444	0.92831	0.78704
GO_RIBONUCLEASE_P_ACTIVITY	11	0.13668	0.28831	0.090092	0.17238	0.34012	0.099627
GO_RIBONUCLEOPROTEIN_COMPLEX_BINDING	89	0.19702	0.21793	0.5075	0.2952	0.28015	0.64184
GO_RIBONUCLEOTIDE_BINDING	1758	0.046957	0.18015	0.093706	0.066936	0.2342	0.11875
GO_RIBOSOMAL_SMALL_SUBUNIT_BINDING	11	0.059938	0.239	0.31023	0.079064	0.28499	0.36706
GO_RIBOSOME_BINDING	44	0.27445	0.33302	0.7165	0.32475	0.37306	0.78312
GO_RNA_BINDING	1495	0.20672	0.015072	0.31662	0.75137	0.20221	0.82388
GO_RNA_CAP_BINDING	12	0.52107	0.72055	0.5343	0.5562	0.73139	0.55162
GO_RNA_DIRECTED_DNA_POLYMERASE_ACTIVITY	6	0.92269	0.18767	0.95485	0.92357	0.18023	0.95717
GO_RNA_DNA_HYBRID_RIBONUCLEASE_ACTIVITY	7	0.44802	0.49938	0.11095	0.47113	0.54558	0.11937
GO_RNA_HELICASE_ACTIVITY	64	0.86627	0.60495	0.95821	0.91457	0.70047	0.97506
GO_RNA_METHYLTRANSFERASE_ACTIVITY	44	0.64027	0.41364	0.74341	0.69942	0.48197	0.78351
GO_RNA_POLYMERASE_ACTIVITY	41	0.44192	0.41246	0.7198	0.49241	0.44211	0.74741
GO_RNA_POLYMERASE_BINDING	36	0.83968	0.89469	0.56124	0.90469	0.9293	0.66267
GO_RNA_POLYMERASE_CORE_ENZYME_BINDING	23	0.91923	0.77396	0.83938	0.95175	0.81355	0.88242
GO_RNA_POLYMERASE_I_ACTIVITY	12	0.79285	0.48402	0.66372	0.83597	0.53462	0.72299
GO_RNA_POLYMERASE_II_ACTIVATING_TRANSCRIPTION_FACTOR_BINDING	34	0.068345	0.48954	0.079808	0.06703	0.46024	0.096624
GO_RNA_POLYMERASE_II_CARBOXY_TERMINAL_DOMAIN_KINASE_ACTIVITY	15	0.78971	0.83743	0.31666	0.84065	0.86006	0.29692
GO_RNA_POLYMERASE_II_CORE_BINDING	19	0.77153	0.64152	0.74537	0.83297	0.67188	0.78552
GO_RNA_POLYMERASE_II_CORE_PROMOTER_SEQUENCE_SPECIFIC_DNA_BINDING	51	0.78701	0.27395	0.083384	0.8551	0.35944	0.13705
GO_RNA_POLYMERASE_II_DISTAL_ENHANCER_SEQUENCE_SPECIFIC_DNA_BINDING	61	0.99799	0.96348	0.96173	0.99878	0.97185	0.97431
GO_RNA_POLYMERASE_II_REPRESSING_TRANSCRIPTION_FACTOR_BINDING	27	0.1501	0.67928	0.063538	0.19714	0.7241	0.090584
GO_RNA_POLYMERASE_II_TRANSCRIPTION_COACTIVATOR_ACTIVITY	33	0.043103	0.015192	0.010869	0.055707	0.021076	0.019884
GO_RNA_POLYMERASE_II_TRANSCRIPTION_COFACTOR_ACTIVITY	85	0.2642	0.13016	0.0073626	0.37386	0.2126	0.022724
GO_RNA_POLYMERASE_II_TRANSCRIPTION_COREPRESSOR_ACTIVITY	24	0.32244	0.19463	0.15981	0.37832	0.23661	0.24509
GO_RNA_POLYMERASE_II_TRANSCRIPTION_FACTOR_ACTIVITY_SEQUENCE_SPECIFIC_DNA_BINDING	600	0.00057143	0.0018479	0.00036875	0.00090426	0.0028256	0.0010918
GO_RNA_POLYMERASE_II_TRANSCRIPTION_FACTOR_BINDING	99	0.068555	0.29873	0.0031645	0.11885	0.4029	0.0093754
GO_RNA_POLYMERASE_III_ACTIVITY	18	0.29965	0.56092	0.76739	0.30651	0.55799	0.77286
GO_RRNA_BINDING	54	0.74335	0.76004	0.69501	0.83246	0.84516	0.81136
GO_RRNA_METHYLTRANSFERASE_ACTIVITY	13	0.52133	0.60363	0.23056	0.52368	0.61986	0.24718
GO_S_ACYLTRANSFERASE_ACTIVITY	27	0.29648	0.22741	0.49608	0.30079	0.24565	0.54165
GO_S_ADENOSYLMETHIONINE_DEPENDENT_METHYLTRANSFERASE_ACTIVITY	134	0.51285	0.35931	0.57988	0.58586	0.45232	0.68008
GO_S100_PROTEIN_BINDING	13	0.04836	0.53975	0.089424	0.058854	0.63259	0.13627
GO_SCAFFOLD_PROTEIN_BINDING	41	0.17002	0.1459	0.012829	0.20529	0.17183	0.020992
GO_SCAVENGER_RECEPTOR_ACTIVITY	44	0.94433	0.72515	0.53168	0.94639	0.74532	0.58841
GO_SECONDARY_ACTIVE_TRANSMEMBRANE_TRANSPORTER_ACTIVITY	221	0.75801	0.66386	0.83506	0.54928	0.45314	0.62069
GO_SEMAPHORIN_RECEPTOR_ACTIVITY	9	0.75031	0.60654	0.04102	0.81806	0.69319	0.069638
GO_SEMAPHORIN_RECEPTOR_BINDING	22	0.27126	0.0026853	0.14661	0.3279	0.0041558	0.15243
GO_SERINE_HYDROLASE_ACTIVITY	212	0.73516	0.94646	0.80932	0.65269	0.93283	0.72326
GO_SERINE_TYPE_CARBOXYPEPTIDASE_ACTIVITY	14	0.69439	0.91299	0.74822	0.75	0.9289	0.79664
GO_SERINE_TYPE_ENDOPEPTIDASE_INHIBITOR_ACTIVITY	90	0.36746	0.51618	0.23695	0.34209	0.47462	0.24714
GO_SERINE_TYPE_EXOPEPTIDASE_ACTIVITY	18	0.79757	0.96845	0.83708	0.82382	0.97913	0.86216
GO_SEROTONIN_RECEPTOR_ACTIVITY	17	0.67079	0.67547	0.64578	0.55459	0.56396	0.53656
GO_SH2_DOMAIN_BINDING	28	0.017834	0.12087	0.033278	0.015386	0.099479	0.021766
GO_SH3_DOMAIN_BINDING	108	0.46908	0.87977	0.62791	0.54528	0.91485	0.69383
GO_SH3_SH2_ADAPTOR_ACTIVITY	47	0.458	0.76885	0.42051	0.46919	0.7666	0.40253
GO_SIALYLTRANSFERASE_ACTIVITY	21	0.9201	0.82548	0.90455	0.89931	0.80326	0.88677
GO_SIGNAL_SEQUENCE_BINDING	39	0.21219	0.51631	0.19005	0.28198	0.62525	0.25214
GO_SIGNAL_TRANSDUCER_ACTIVITY	1585	0.91978	0.6211	0.90757	0.83321	0.48819	0.86661
GO_SIGNALING_ADAPTOR_ACTIVITY	69	0.39684	0.20967	0.34225	0.43774	0.2295	0.36402
GO_SIGNALING_PATTERN_RECOGNITION_RECEPTOR_ACTIVITY	17	0.93738	0.90767	0.9103	0.93587	0.91403	0.91179
GO_SIGNALING_RECEPTOR_ACTIVITY	1260	0.99402	0.97675	0.99318	0.96421	0.91985	0.97711
GO_SINGLE_STRANDED_DNA_BINDING	86	0.83699	0.6204	0.43714	0.87642	0.67045	0.46699
GO_SINGLE_STRANDED_DNA_DEPENDENT_ATPASE_ACTIVITY	13	0.31394	0.82717	0.028766	0.28386	0.80726	0.023909
GO_SINGLE_STRANDED_RNA_BINDING	63	0.6999	0.87723	0.66597	0.81112	0.92734	0.75814
GO_SNAP_RECEPTOR_ACTIVITY	36	0.33635	0.18805	0.22532	0.41121	0.23237	0.2135
GO_SNARE_BINDING	121	0.42301	0.27672	0.67898	0.42041	0.25481	0.59919
GO_SNORNA_BINDING	25	0.60745	0.091738	0.63563	0.69052	0.12719	0.67853
GO_SNRNA_BINDING	33	0.58044	0.53154	0.3204	0.75262	0.65395	0.43292
GO_SODIUM_AMINO_ACID_SYMPORTER_ACTIVITY	12	0.89919	0.77427	0.91284	0.83396	0.67438	0.83051
GO_SODIUM_CHANNEL_ACTIVITY	36	0.84754	0.49791	0.25094	0.71263	0.343	0.11739
GO_SODIUM_CHANNEL_REGULATOR_ACTIVITY	31	0.91296	0.51915	0.91101	0.90123	0.49077	0.89612
GO_SODIUM_INDEPENDENT_ORGANIC_ANION_TRANSMEMBRANE_TRANSPORTER_ACTIVITY	21	0.86872	0.71192	0.87964	0.82129	0.65818	0.84124
GO_SODIUM_ION_BINDING	14	0.82618	0.56132	0.24294	0.79008	0.52082	0.20282
GO_SODIUM_ION_TRANSMEMBRANE_TRANSPORTER_ACTIVITY	130	0.65154	0.42218	0.093596	0.36038	0.2054	0.015191
GO_SOLUTE_CATION_ANTIPORTER_ACTIVITY	29	0.98817	0.39021	0.6342	0.97838	0.33126	0.54774
GO_SOLUTE_CATION_SYMPORTER_ACTIVITY	95	0.74628	0.82497	0.87228	0.59487	0.70201	0.74182
GO_SOLUTE_PROTON_ANTIPORTER_ACTIVITY	17	0.98733	0.61347	0.59488	0.98084	0.55211	0.53332
GO_SOLUTE_PROTON_SYMPORTER_ACTIVITY	25	0.87244	0.8154	0.91333	0.88285	0.81986	0.92455
GO_SOLUTE_SODIUM_SYMPORTER_ACTIVITY	48	0.70345	0.6294	0.71152	0.51827	0.45736	0.4603
GO_SPECTRIN_BINDING	26	0.24898	0.014803	0.46092	0.19061	0.010217	0.36565
GO_STEROID_BINDING	86	0.0528	0.16004	0.24545	0.036736	0.11898	0.16544
GO_STEROID_DEHYDROGENASE_ACTIVITY	25	0.99914	0.84799	0.80259	0.9985	0.79837	0.70692
GO_STEROID_HORMONE_RECEPTOR_ACTIVITY	57	0.041519	0.042683	0.17464	0.037624	0.042304	0.17547
GO_STEROID_HORMONE_RECEPTOR_BINDING	79	0.062013	0.0010499	0.065412	0.097798	0.0018086	0.076455
GO_STEROID_HYDROXYLASE_ACTIVITY	31	0.53188	0.088864	0.38856	0.43204	0.062514	0.3081
GO_STEROL_BINDING	42	0.073989	0.48963	0.29724	0.069645	0.4804	0.27614
GO_STEROL_TRANSPORTER_ACTIVITY	18	0.22175	0.73066	0.12786	0.16608	0.65624	0.085764
GO_STORE_OPERATED_CALCIUM_CHANNEL_ACTIVITY	10	0.058774	0.059994	0.49056	0.058637	0.05477	0.44434
GO_STRUCTURAL_CONSTITUENT_OF_CYTOSKELETON	96	0.91525	0.9348	0.63866	0.87892	0.90796	0.54414
GO_STRUCTURAL_CONSTITUENT_OF_EYE_LENS	20	0.43268	0.64088	0.35342	0.40484	0.6085	0.32373
GO_STRUCTURAL_CONSTITUENT_OF_MUSCLE	40	0.70287	0.26242	0.14084	0.71166	0.33747	0.27101
GO_STRUCTURAL_CONSTITUENT_OF_NUCLEAR_PORE	13	0.54675	0.81113	0.40405	0.59936	0.83846	0.4589
GO_STRUCTURAL_CONSTITUENT_OF_RIBOSOME	194	0.35585	0.20072	0.32927	0.53138	0.38592	0.53515
GO_STRUCTURAL_MOLECULE_ACTIVITY	686	0.73435	0.57875	0.2446	0.82553	0.73355	0.44946
GO_STRUCTURE_SPECIFIC_DNA_BINDING	110	0.60525	0.82558	0.094399	0.6904	0.87829	0.11469
GO_SUGAR_TRANSMEMBRANE_TRANSPORTER_ACTIVITY	31	0.57088	0.61695	0.65973	0.54661	0.59689	0.65995
GO_SULFATE_TRANSMEMBRANE_TRANSPORTER_ACTIVITY	13	0.90867	0.94568	0.72771	0.88772	0.92108	0.70396
GO_SULFOTRANSFERASE_ACTIVITY	48	0.79483	0.6783	0.90383	0.7281	0.58255	0.84747
GO_SULFUR_COMPOUND_BINDING	230	0.19842	0.90865	0.089162	0.31172	0.95548	0.23499
GO_SULFUR_COMPOUND_TRANSMEMBRANE_TRANSPORTER_ACTIVITY	26	0.78187	0.93466	0.45516	0.75741	0.89849	0.43188
GO_SULFURIC_ESTER_HYDROLASE_ACTIVITY	11	0.83662	0.76766	0.99094	0.90016	0.85116	0.99744
GO_SUMO_BINDING	14	0.36871	0.5675	0.73028	0.42087	0.58677	0.74688
GO_SUMO_TRANSFERASE_ACTIVITY	15	0.24816	0.1689	0.165	0.26342	0.19466	0.18837
GO_SUPEROXIDE_GENERATING_NADPH_OXIDASE_ACTIVITY	7	0.02102	0.069741	0.0027129	0.023566	0.075876	0.0033834
GO_SYMPORTER_ACTIVITY	137	0.37767	0.45084	0.7186	0.1999	0.26957	0.47513
GO_SYNTAXIN_1_BINDING	18	0.072349	0.19431	0.40097	0.06941	0.18664	0.32679
GO_SYNTAXIN_BINDING	86	0.47343	0.48707	0.62952	0.42939	0.40586	0.51602
GO_TASTE_RECEPTOR_ACTIVITY	30	0.6841	0.19766	0.65041	0.59388	0.14957	0.59031
GO_TAU_PROTEIN_BINDING	11	0.026212	0.48423	0.051542	0.025366	0.49194	0.038701
GO_TAU_PROTEIN_KINASE_ACTIVITY	12	0.2438	0.65703	0.35023	0.23188	0.62619	0.32468
GO_TBP_CLASS_PROTEIN_BINDING	19	0.091144	0.20437	0.47593	0.11947	0.23878	0.53553
GO_TELOMERASE_RNA_BINDING	13	0.31726	0.71315	0.23902	0.37929	0.75278	0.27592
GO_TELOMERIC_DNA_BINDING	30	0.91498	0.10791	0.31937	0.9598	0.18937	0.49011
GO_TETRAPYRROLE_BINDING	129	0.41452	0.41031	0.35879	0.38245	0.40044	0.35137
GO_THIOESTERASE_BINDING	13	0.73937	0.2719	0.97995	0.81661	0.36013	0.98809
GO_THIOL_DEPENDENT_UBIQUITIN_SPECIFIC_PROTEASE_ACTIVITY	65	0.83034	0.75999	0.77361	0.88513	0.828	0.84017
GO_THIOLESTER_HYDROLASE_ACTIVITY	31	0.66087	0.37732	0.66015	0.70797	0.3874	0.73075
GO_THREONINE_TYPE_PEPTIDASE_ACTIVITY	21	0.38805	0.73853	0.54018	0.45916	0.79301	0.58498
GO_THYROID_HORMONE_RECEPTOR_BINDING	29	0.33177	0.82741	0.44123	0.39547	0.86138	0.50567
GO_TITIN_BINDING	14	0.78299	0.4515	0.65269	0.8312	0.54341	0.81561
GO_TOXIC_SUBSTANCE_BINDING	12	0.34647	0.64992	0.15545	0.33672	0.6397	0.14538
GO_TRANSCRIPTION_COACTIVATOR_ACTIVITY	282	0.043961	0.040031	0.34194	0.12796	0.11583	0.6134
GO_TRANSCRIPTION_COACTIVATOR_BINDING	10	0.077611	0.3736	0.00071524	0.10464	0.42279	0.0013197
GO_TRANSCRIPTION_COFACTOR_BINDING	23	0.0082269	0.051109	0.0035661	0.019751	0.10325	0.014422
GO_TRANSCRIPTION_COREPRESSOR_ACTIVITY	199	0.070967	0.052717	0.02714	0.15061	0.12541	0.1006
GO_TRANSCRIPTION_FACTOR_ACTIVITY_DIRECT_LIGAND_REGULATED_SEQUENCE_SPECIFIC_DNA_BINDING	46	0.083683	0.45965	0.36749	0.099305	0.53148	0.44963
GO_TRANSCRIPTION_FACTOR_ACTIVITY_PROTEIN_BINDING	549	0.0086004	0.0036145	0.095386	0.049632	0.022532	0.32654
GO_TRANSCRIPTION_FACTOR_ACTIVITY_RNA_POLYMERASE_II_CORE_PROMOTER_PROXIMAL_REGION_SEQUENCE_SPECIFIC_BINDING	321	0.0030267	0.0051247	0.0027212	0.0034095	0.0052543	0.0044493
GO_TRANSCRIPTION_FACTOR_ACTIVITY_RNA_POLYMERASE_II_CORE_PROMOTER_SEQUENCE_SPECIFIC	13	0.2266	0.012553	0.16446	0.28639	0.021788	0.24843
GO_TRANSCRIPTION_FACTOR_ACTIVITY_RNA_POLYMERASE_II_DISTAL_ENHANCER_SEQUENCE_SPECIFIC_BINDING	85	0.15669	0.16816	0.36657	0.19315	0.19319	0.43535
GO_TRANSCRIPTION_FACTOR_ACTIVITY_RNA_POLYMERASE_II_TRANSCRIPTION_FACTOR_BINDING	127	0.13848	0.0095281	0.0064764	0.22061	0.02094	0.020402
GO_TRANSCRIPTIONAL_ACTIVATOR_ACTIVITY_RNA_POLYMERASE_II_CORE_PROMOTER_PROXIMAL_REGION_SEQUENCE_SPECIFIC_BINDING	219	0.00045633	0.011266	0.0011606	0.00044612	0.010842	0.0015109
GO_TRANSCRIPTIONAL_ACTIVATOR_ACTIVITY_RNA_POLYMERASE_II_DISTAL_ENHANCER_SEQUENCE_SPECIFIC_BINDING	24	0.65078	0.32564	0.25253	0.64446	0.322	0.25031
GO_TRANSCRIPTIONAL_ACTIVATOR_ACTIVITY_RNA_POLYMERASE_II_TRANSCRIPTION_REGULATORY_REGION_SEQUENCE_SPECIFIC_BINDING	306	0.00046993	0.0061803	0.00033485	0.00049039	0.0072868	0.00058976
GO_TRANSCRIPTIONAL_REPRESSOR_ACTIVITY_RNA_POLYMERASE_II_ACTIVATING_TRANSCRIPTION_FACTOR_BINDING	50	0.0053921	0.00062298	0.013439	0.0063203	0.00076836	0.02104
GO_TRANSCRIPTIONAL_REPRESSOR_ACTIVITY_RNA_POLYMERASE_II_CORE_PROMOTER_PROXIMAL_REGION_SEQUENCE_SPECIFIC_BINDING	104	0.12768	0.038062	0.019825	0.13766	0.039911	0.023782
GO_TRANSCRIPTIONAL_REPRESSOR_ACTIVITY_RNA_POLYMERASE_II_TRANSCRIPTION_FACTOR_BINDING	81	0.05528	0.0057183	0.010314	0.071105	0.0070471	0.021147
GO_TRANSCRIPTIONAL_REPRESSOR_ACTIVITY_RNA_POLYMERASE_II_TRANSCRIPTION_REGULATORY_REGION_SEQUENCE_SPECIFIC_BINDING	163	0.30688	0.098912	0.12565	0.33376	0.10572	0.15656
GO_TRANSFERASE_ACTIVITY_TRANSFERRING_ACYL_GROUPS	226	0.65558	0.33521	0.56423	0.6583	0.31754	0.55341
GO_TRANSFERASE_ACTIVITY_TRANSFERRING_ACYL_GROUPS_OTHER_THAN_AMINO_ACYL_GROUPS	192	0.44274	0.36819	0.31011	0.47441	0.36885	0.33415
GO_TRANSFERASE_ACTIVITY_TRANSFERRING_ALKYL_OR_ARYL_OTHER_THAN_METHYL_GROUPS	58	0.37597	0.061394	0.67498	0.38129	0.063188	0.69672
GO_TRANSFERASE_ACTIVITY_TRANSFERRING_AMINO_ACYL_GROUPS	22	0.77747	0.68239	0.88495	0.69133	0.60233	0.80936
GO_TRANSFERASE_ACTIVITY_TRANSFERRING_GLYCOSYL_GROUPS	270	0.78079	0.71734	0.80247	0.8382	0.77917	0.87738
GO_TRANSFERASE_ACTIVITY_TRANSFERRING_HEXOSYL_GROUPS	193	0.46579	0.45508	0.60385	0.53576	0.51081	0.69382
GO_TRANSFERASE_ACTIVITY_TRANSFERRING_NITROGENOUS_GROUPS	23	0.86254	0.60993	0.95671	0.83995	0.57913	0.94032
GO_TRANSFERASE_ACTIVITY_TRANSFERRING_ONE_CARBON_GROUPS	211	0.5711	0.15019	0.52196	0.64889	0.2082	0.61256
GO_TRANSFERASE_ACTIVITY_TRANSFERRING_PENTOSYL_GROUPS	55	0.98058	0.83856	0.6816	0.98831	0.88477	0.75686
GO_TRANSFERASE_ACTIVITY_TRANSFERRING_PHOSPHORUS_CONTAINING_GROUPS	936	0.015027	0.12585	0.13599	0.026985	0.1751	0.17099
GO_TRANSFERASE_ACTIVITY_TRANSFERRING_SULFUR_CONTAINING_GROUPS	63	0.39798	0.62873	0.57662	0.33143	0.552	0.49727
GO_TRANSFORMING_GROWTH_FACTOR_BETA_BINDING	16	0.017363	0.49681	0.01421	0.055354	0.68876	0.071812
GO_TRANSFORMING_GROWTH_FACTOR_BETA_RECEPTOR_BINDING	49	0.33624	0.30584	0.0065934	0.36023	0.33405	0.012758
GO_TRANSITION_METAL_ION_BINDING	1323	0.048929	0.043931	0.21168	0.12661	0.12143	0.44362
GO_TRANSITION_METAL_ION_TRANSMEMBRANE_TRANSPORTER_ACTIVITY	38	0.052239	0.017913	0.75254	0.039677	0.014987	0.70266
GO_TRANSLATION_ELONGATION_FACTOR_ACTIVITY	19	0.84435	0.58078	0.44171	0.8471	0.64352	0.48738
GO_TRANSLATION_FACTOR_ACTIVITY_RNA_BINDING	81	0.39674	0.28869	0.8287	0.49236	0.41534	0.90223
GO_TRANSLATION_INITIATION_FACTOR_ACTIVITY	46	0.31961	0.6056	0.78056	0.44037	0.72984	0.87659
GO_TRANSLATION_INITIATION_FACTOR_BINDING	27	0.06076	0.52675	0.025956	0.11379	0.65934	0.054368
GO_TRANSLATION_REGULATOR_ACTIVITY	33	0.27508	0.61644	0.43508	0.30806	0.67386	0.45318
GO_TRANSLATION_REGULATOR_ACTIVITY_NUCLEIC_ACID_BINDING	17	0.11496	0.080377	0.59934	0.12403	0.10324	0.60028
GO_TRANSLATION_REPRESSOR_ACTIVITY	19	0.50651	0.63115	0.64881	0.55893	0.70181	0.67256
GO_TRANSMEMBRANE_RECEPTOR_PROTEIN_KINASE_ACTIVITY	81	0.0060845	0.050222	0.00080542	0.011705	0.080017	0.0022511
GO_TRANSMEMBRANE_RECEPTOR_PROTEIN_PHOSPHATASE_ACTIVITY	17	0.93737	0.36925	0.99645	0.94781	0.38808	0.99573
GO_TRANSMEMBRANE_RECEPTOR_PROTEIN_SERINE_THREONINE_KINASE_ACTIVITY	17	0.065718	0.34529	0.0065451	0.077445	0.38465	0.010705
GO_TRANSMEMBRANE_RECEPTOR_PROTEIN_TYROSINE_KINASE_ACTIVITY	64	0.020629	0.048481	0.011901	0.034817	0.07407	0.022703
GO_TRANSMEMBRANE_TRANSPORTER_ACTIVITY	940	0.477	0.22867	0.83109	0.16759	0.062753	0.43391
GO_TRANSMITTER_GATED_CHANNEL_ACTIVITY	23	0.84308	0.95133	0.89117	0.75294	0.91038	0.79091
GO_TRANSPORTER_ACTIVITY	1208	0.81083	0.28074	0.92989	0.54477	0.10105	0.69309
GO_TRIGLYCERIDE_LIPASE_ACTIVITY	19	0.96533	0.70414	0.90326	0.95799	0.66093	0.88752
GO_TRNA_BINDING	44	0.035448	0.35358	0.41139	0.054093	0.38177	0.49799
GO_TRNA_METHYLTRANSFERASE_ACTIVITY	20	0.68094	0.16396	0.88689	0.75423	0.22583	0.90785
GO_TRNA_SPECIFIC_RIBONUCLEASE_ACTIVITY	16	0.40553	0.31906	0.14726	0.46112	0.37083	0.1584
GO_TROPOMYOSIN_BINDING	14	0.1099	0.26889	0.19653	0.11582	0.36251	0.29004
GO_TUBULIN_BINDING	254	0.62338	0.7188	0.46995	0.64049	0.72005	0.41318
GO_TUMOR_NECROSIS_FACTOR_RECEPTOR_BINDING	28	0.75922	0.70982	0.839	0.74564	0.69028	0.79121
GO_TUMOR_NECROSIS_FACTOR_RECEPTOR_SUPERFAMILY_BINDING	44	0.48142	0.20025	0.63395	0.52521	0.20273	0.59659
GO_TYPE_I_INTERFERON_RECEPTOR_BINDING	17	0.42994	0.40918	0.70087	0.36358	0.34249	0.66305
GO_UBIQUITIN_LIKE_PROTEIN_BINDING	117	0.060307	0.58849	0.68053	0.11652	0.68093	0.80086
GO_UBIQUITIN_LIKE_PROTEIN_CONJUGATING_ENZYME_ACTIVITY	28	0.15584	0.11848	0.11804	0.18236	0.15872	0.15059
GO_UBIQUITIN_LIKE_PROTEIN_CONJUGATING_ENZYME_BINDING	34	0.32513	0.57698	0.69615	0.40705	0.65676	0.77122
GO_UBIQUITIN_LIKE_PROTEIN_LIGASE_ACTIVITY	190	0.11657	0.41755	0.0034724	0.18983	0.50909	0.0091229
GO_UBIQUITIN_LIKE_PROTEIN_LIGASE_BINDING	252	0.037963	0.21794	0.09434	0.099941	0.37682	0.19436
GO_UBIQUITIN_LIKE_PROTEIN_SPECIFIC_PROTEASE_ACTIVITY	87	0.79711	0.65148	0.87979	0.86183	0.7352	0.92171
GO_UBIQUITIN_LIKE_PROTEIN_TRANSFERASE_ACTIVITY	401	0.11141	0.26966	0.027592	0.21072	0.38756	0.075723
GO_UBIQUITIN_SPECIFIC_PROTEASE_BINDING	12	0.43603	0.73636	0.080044	0.50194	0.7819	0.10839
GO_UBIQUITIN_UBIQUITIN_LIGASE_ACTIVITY	13	0.42297	0.85733	0.05726	0.48905	0.86476	0.070176
GO_UDP_GALACTOSYLTRANSFERASE_ACTIVITY	28	0.62154	0.46769	0.25414	0.63015	0.47535	0.25902
GO_UDP_GLYCOSYLTRANSFERASE_ACTIVITY	133	0.59478	0.52361	0.69922	0.6251	0.54823	0.73632
GO_UNFOLDED_PROTEIN_BINDING	92	0.38167	0.096967	0.20128	0.46771	0.14447	0.27436
GO_VIRUS_RECEPTOR_ACTIVITY	69	0.79837	0.96683	0.025233	0.80253	0.96867	0.022133
GO_VITAMIN_BINDING	78	0.57138	0.502	0.61947	0.53785	0.44049	0.57372
GO_VITAMIN_D_RECEPTOR_BINDING	15	0.8853	0.9873	0.8449	0.90269	0.9907	0.86645
GO_VITAMIN_TRANSPORTER_ACTIVITY	24	0.62575	0.75334	0.39142	0.59487	0.69858	0.27636
GO_VOLTAGE_GATED_ANION_CHANNEL_ACTIVITY	15	0.13682	0.079498	0.68019	0.14939	0.086185	0.68136
GO_VOLTAGE_GATED_CALCIUM_CHANNEL_ACTIVITY	40	0.039212	0.051482	0.18394	0.02236	0.029131	0.11173
GO_VOLTAGE_GATED_CATION_CHANNEL_ACTIVITY	127	0.16228	0.17934	0.18962	0.056779	0.069316	0.06729
GO_VOLTAGE_GATED_CHLORIDE_CHANNEL_ACTIVITY	10	0.16431	0.0062078	0.68183	0.1735	0.006369	0.66186
GO_VOLTAGE_GATED_ION_CHANNEL_ACTIVITY	178	0.1715	0.074477	0.20823	0.062887	0.024218	0.074418
GO_VOLTAGE_GATED_POTASSIUM_CHANNEL_ACTIVITY	85	0.46089	0.54621	0.33733	0.26194	0.35686	0.17718
GO_VOLTAGE_GATED_SODIUM_CHANNEL_ACTIVITY	20	0.8808	0.34952	0.29303	0.81562	0.26895	0.22181
GO_WATER_TRANSMEMBRANE_TRANSPORTER_ACTIVITY	14	0.68038	0.18366	0.90879	0.60178	0.1434	0.87029
GO_WIDE_PORE_CHANNEL_ACTIVITY	22	0.93856	0.90172	0.62036	0.92971	0.8979	0.60628
GO_WNT_ACTIVATED_RECEPTOR_ACTIVITY	22	0.28529	0.38001	0.37516	0.40968	0.50386	0.59992
GO_WNT_PROTEIN_BINDING	30	0.26389	0.55406	0.65615	0.3355	0.64936	0.83657
GO_WW_DOMAIN_BINDING	22	0.36857	0.82503	0.057104	0.31646	0.77198	0.035382
GO_ZINC_ION_BINDING	1089	0.05548	0.078794	0.054428	0.14567	0.19103	0.17242
GO_ZINC_ION_TRANSMEMBRANE_TRANSPORTER_ACTIVITY	23	0.16252	0.014231	0.26383	0.14523	0.012156	0.24528

## Sheet: S13 - miRNA results
Supplemental Table 13: results for main analysis, miRNA target sets
Significance threshold (5 domains, 221 gene sets): 0.05 / 5 / 221 = 4.52e-5
In conditional analysis, only gene sets with uncorrected AND conditional p-value below threshold are considered significant
Significant gene sets highlighted in yellow (sorted to top)
Conditional analysis conditions on miRNA target status (ANNOTATED), overall expression and expression in coronary and tibial artery, heart (atrial appendage), and uterus
			Uncorrected p-value			Conditioned on miRNA status and expression
miRNA family	No. of genes	SBP	DBP	PP	SBP	DBP	PP
ANNOTATED	7041	4.5431e-12	1.2145e-06	1.1838e-11
AATGTGA,MIR-23A,MIR-23B	396	0.00026781	0.0001266	1.72e-07	0.010824	0.0032649	5.2114e-05
ATGTAGC,MIR-221,MIR-222	136	0.0071315	0.077824	2.2562e-05	0.032322	0.16408	0.00020669
GTTTGTT,MIR-495	239	0.0017467	0.007755	4.143e-05	0.022137	0.040685	0.0007445
AAACCAC,MIR-140	105	0.0079484	0.076026	0.071242	0.035953	0.16971	0.1924
AAAGACA,MIR-511	193	0.099396	0.60554	0.00041035	0.3466	0.82333	0.010297
AAAGGAT,MIR-501	117	0.1253	0.29925	0.091769	0.32981	0.45616	0.2488
AAAGGGA,MIR-204,MIR-211	215	0.045568	0.6336	0.00025203	0.24501	0.84707	0.0050344
AACATTC,MIR-409-3P	139	0.043755	0.020236	0.00032974	0.16164	0.063093	0.002919
AACGGTT,MIR-451	11	0.037044	0.74858	0.043014	0.059991	0.81392	0.087028
AACTGAC,MIR-223	91	0.044743	0.18555	0.0082616	0.10872	0.27535	0.0189
AACTGGA,MIR-145	224	0.09694	0.0020565	0.23432	0.42217	0.020769	0.63834
AAGCAAT,MIR-137	211	0.016019	0.092382	0.010637	0.071922	0.18777	0.049544
AAGCACA,MIR-218	384	0.27656	0.41287	0.25602	0.61032	0.61664	0.53904
AAGCACT,MIR-520F	231	0.17505	0.049098	0.025558	0.52935	0.16356	0.14252
AAGCCAT,MIR-135A,MIR-135B	316	0.78852	0.43932	0.94497	0.96445	0.7046	0.99486
AAGGGAT,MIR-188	71	0.14618	0.87348	0.015328	0.32818	0.94822	0.055153
AAGTCCA,MIR-422B,MIR-422A	65	0.034868	0.0010142	0.012579	0.079378	0.0024224	0.037142
AATGGAG,MIR-136	70	0.084342	0.050295	0.29363	0.17694	0.095889	0.49231
ACAACCT,MIR-453	38	0.4329	0.35604	0.088159	0.59205	0.4394	0.13372
ACAACTT,MIR-382	65	0.010206	0.0017833	0.0802	0.046864	0.0049503	0.19858
ACACTAC,MIR-142-3P	122	0.0010142	0.017013	0.00010416	0.0097698	0.065555	0.0014505
ACACTCC,MIR-122A	70	0.13378	0.4347	0.10568	0.30834	0.63593	0.25295
ACACTGG,MIR-199A,MIR-199B	147	0.22151	0.59548	0.018601	0.53973	0.85427	0.12919
ACAGGGT,MIR-10A,MIR-10B	117	0.17131	0.080303	0.0086585	0.38102	0.168	0.03473
ACATATC,MIR-190	55	0.32999	0.22883	0.177	0.47711	0.29927	0.29409
ACATTCC,MIR-1,MIR-206	287	0.0017835	0.13787	0.00040903	0.041749	0.39133	0.01238
ACCAAAG,MIR-9	486	0.040007	0.075205	0.00024343	0.38392	0.35841	0.021426
ACCAATC,MIR-509	46	0.13494	0.33014	0.030865	0.22072	0.41275	0.056953
ACCATTT,MIR-522	148	0.35467	0.00065847	0.3724	0.64483	0.0038284	0.66166
ACCGAGC,MIR-423	6	0.94039	0.47381	0.83915	0.9516	0.48253	0.84546
ACGCACA,MIR-210	8	0.52843	0.47883	0.72305	0.53154	0.47046	0.72781
ACTACCT,MIR-196A,MIR-196B	137	0.019714	0.10405	0.11732	0.086578	0.20705	0.27645
ACTGAAA,MIR-30A-3P,MIR-30E-3P	189	0.43979	0.23684	0.40145	0.72998	0.42026	0.68512
ACTGCAG,MIR-17-3P	101	0.17378	0.93599	0.0054855	0.38159	0.97855	0.029428
ACTGCCT,MIR-34B	207	0.83686	0.85199	0.19467	0.96314	0.9489	0.47518
ACTGTAG,MIR-139	115	0.3018	0.28691	0.079648	0.52968	0.45142	0.19497
ACTGTGA,MIR-27A,MIR-27B	453	0.0018699	0.099431	0.0002342	0.040414	0.28952	0.0073077
ACTTTAT,MIR-142-5P	280	0.015067	0.082186	0.0021824	0.15365	0.28621	0.047471
AGCACTT,MIR-93,MIR-302A,MIR-302B,MIR-302C,MIR-302D,MIR-372,MIR-373,MIR-520E,MIR-520A,MIR-526B,MIR-520B,MIR-520C,MIR-520D	333	0.005204	0.023616	0.026569	0.072693	0.11011	0.20985
AGCATTA,MIR-155	126	0.12238	0.72267	0.030479	0.35393	0.90187	0.14875
AGCGCAG,MIR-191	12	0.14011	0.21632	0.005597	0.28505	0.29984	0.011946
AGCGCTT,MIR-518F,MIR-518E,MIR-518A	17	0.0050219	0.019973	0.16682	0.0076723	0.020076	0.18397
AGCTCCT,MIR-28	83	0.14195	0.18235	0.1788	0.31054	0.3189	0.32441
AGGAAGC,MIR-516-3P	119	0.0011156	0.066109	0.0022147	0.0074858	0.12356	0.012221
AGGAGTG,MIR-483	59	0.59889	0.032964	0.9294	0.81393	0.070393	0.97643
AGGCACT,MIR-515-3P	83	0.62717	0.11125	0.19926	0.76973	0.17696	0.2882
AGGGCAG,MIR-18A	131	0.01849	0.84559	0.0030356	0.051062	0.90351	0.0057541
AGGGCCA,MIR-328	71	0.61766	0.72376	0.28409	0.79185	0.85249	0.51266
AGGTGCA,MIR-500	87	0.10688	0.56958	0.0046191	0.20693	0.66576	0.011593
AGTCAGC,MIR-345	55	0.04666	0.12814	0.5853	0.10379	0.17106	0.69973
AGTCTAG,MIR-151	22	0.59738	0.45079	0.096804	0.65371	0.47044	0.11661
AGTCTTA,MIR-499	70	0.14051	0.061721	0.066932	0.28397	0.12076	0.15426
AGTGCGT,MIR-521	6	0.27499	0.23533	0.055316	0.31165	0.25787	0.070269
AGTTCTC,MIR-146A,MIR-146B	50	0.86349	0.39651	0.9915	0.9385	0.52225	0.9972
ATAACCT,MIR-154	60	0.014305	0.018534	0.066	0.041341	0.039529	0.11882
ATAAGCT,MIR-21	111	0.0054737	0.04518	0.00023677	0.031586	0.11496	0.0027466
ATACCTC,MIR-202	173	0.27704	0.12784	0.043636	0.58609	0.28663	0.17543
ATACTGT,MIR-144	189	0.0066831	0.074668	0.0024798	0.047845	0.19983	0.024388
ATAGGAA,MIR-202	99	0.2119	0.35299	0.0032322	0.47086	0.51132	0.01091
ATATGCA,MIR-448	199	0.18223	0.67849	0.071236	0.46219	0.84941	0.24358
ATCATGA,MIR-433	109	0.33193	0.0034992	0.69681	0.58687	0.016104	0.90559
ATCTTGC,MIR-31	72	0.51475	0.60658	0.95639	0.71503	0.74155	0.98784
ATGAAGG,MIR-205	150	0.12305	0.095667	0.015338	0.33744	0.22043	0.067775
ATGCACG,MIR-517B	19	0.56297	0.71717	0.007067	0.62637	0.74366	0.0080274
ATGCAGT,MIR-217	104	0.074428	0.34637	0.012435	0.18651	0.46936	0.036018
ATGCTGC,MIR-103,MIR-107	209	0.018668	0.53717	0.020236	0.11379	0.72502	0.073974
ATGCTGG,MIR-338	111	0.061487	0.17297	0.0024875	0.19172	0.30618	0.013039
ATGTACA,MIR-493	300	0.27511	0.038126	0.16876	0.71246	0.1573	0.6068
ATGTCAC,MIR-489	79	0.15695	0.014773	0.067021	0.31026	0.040806	0.16031
ATGTTAA,MIR-302C	229	0.35249	0.35451	0.21957	0.6933	0.55707	0.50233
ATGTTTC,MIR-494	151	0.79826	0.27047	0.5327	0.95435	0.4789	0.8252
ATTACAT,MIR-380-3P	90	0.016071	0.009105	0.13328	0.051601	0.023211	0.29226
ATTCTTT,MIR-186	255	0.0036738	0.011086	0.05935	0.043426	0.054339	0.23528
CAAGGAT,MIR-362	60	0.063192	0.092211	0.060213	0.13889	0.15621	0.13349
CAATGCA,MIR-33	86	0.21052	0.58535	0.00068345	0.35998	0.69582	0.0024862
CACCAGC,MIR-138	219	0.17376	0.04218	0.17428	0.45663	0.12488	0.47952
CACGTTT,MIR-302A	30	0.22582	0.31395	0.12414	0.30819	0.37059	0.12729
CACTGCC,MIR-34A,MIR-34C,MIR-449	270	0.37238	0.57591	0.24691	0.69278	0.75568	0.51671
CACTGTG,MIR-128A,MIR-128B	322	0.032894	0.9033	0.12657	0.22348	0.9779	0.43111
CACTTTG,MIR-520G,MIR-520H	229	0.60879	0.29006	0.25477	0.87529	0.52098	0.61657
CAGCACT,MIR-512-3P	150	0.095488	0.068889	0.29196	0.20313	0.11749	0.41757
CAGCAGG,MIR-370	144	0.51982	0.14779	0.1123	0.8075	0.26337	0.31007
CAGCCTC,MIR-485-5P	140	0.02179	0.26318	0.0067877	0.080631	0.44369	0.032172
CAGCTTT,MIR-320	235	0.1122	0.024165	6.0554e-05	0.37167	0.088517	0.00086829
CAGGGTC,MIR-504	75	0.11689	0.056724	0.40385	0.20768	0.092144	0.5574
CAGGTCC,MIR-492	61	0.17102	0.039078	0.24519	0.3358	0.080094	0.41549
CAGTATT,MIR-200B,MIR-200C,MIR-429	443	0.079496	0.45871	0.038401	0.5367	0.84698	0.38712
CAGTCAC,MIR-134	48	0.20057	0.18055	0.068587	0.31931	0.24811	0.14226
CAGTGTT,MIR-141,MIR-200A	304	0.030505	0.022446	0.048415	0.19487	0.087056	0.22409
CATGTAA,MIR-496	168	0.40922	0.33124	0.13295	0.72818	0.53796	0.38075
CATTTCA,MIR-203	272	0.35788	0.67147	0.021304	0.7622	0.88423	0.15814
CCACACA,MIR-147	57	0.22482	0.91001	0.0079913	0.42072	0.95808	0.043651
CCAGGGG,MIR-331	93	0.081786	0.58416	0.30557	0.26886	0.79292	0.57819
CCAGGTT,MIR-490	62	0.035291	0.3091	0.047017	0.080193	0.40276	0.11818
CCATCCA,MIR-432	52	0.32212	0.50265	0.0010113	0.44089	0.57493	0.0031759
CCCACAT,MIR-299-3P	49	0.76058	0.82681	0.55143	0.87625	0.90518	0.73361
CCCAGAG,MIR-326	144	0.10609	0.0036391	0.21975	0.20358	0.0091881	0.33412
CCTGAGT,MIR-510	37	0.2696	0.31155	0.032608	0.40708	0.39515	0.063215
CCTGCTG,MIR-214	226	0.038217	0.33015	0.18901	0.20578	0.57796	0.45916
CCTGTGA,MIR-513	118	0.46335	0.45389	0.26785	0.71941	0.64178	0.48131
CGCAAAA,MIR-450	9	0.32313	0.68827	0.22224	0.36685	0.68827	0.224
CGCTGCT,MIR-503	22	0.13281	0.54227	0.39605	0.19358	0.61992	0.49926
CGGTGTG,MIR-220	6	0.020266	0.016038	0.15281	0.023633	0.015372	0.15138
CGTCTTA,MIR-208	8	0.99427	0.58172	0.88828	0.99737	0.64935	0.94156
CTACCTC,LET-7A,LET-7B,LET-7C,LET-7D,LET-7E,LET-7F,MIR-98,LET-7G,LET-7I	370	0.06592	0.1166	0.10704	0.39631	0.34228	0.45936
CTACTAG,MIR-325	17	0.68977	0.69939	0.47507	0.75377	0.72244	0.54709
CTACTGT,MIR-199A	173	0.19573	0.82425	0.032987	0.51728	0.94927	0.15401
CTAGGAA,MIR-384	60	0.054226	0.21248	0.45895	0.13574	0.35552	0.66975
CTATGCA,MIR-153	206	0.0017516	0.028922	0.00096154	0.019562	0.084012	0.01173
CTCAAGA,MIR-526B	63	0.0099466	0.11579	0.00068765	0.027382	0.17769	0.0022305
CTCAGGG,MIR-125B,MIR-125A	318	0.010698	0.72029	0.055301	0.12576	0.91463	0.28016
CTCCAAG,MIR-432	81	0.032593	0.21071	0.066802	0.12987	0.38262	0.2043
CTCTAGA,MIR-526C,MIR-518F,MIR-526A	52	0.1971	0.23263	0.22699	0.31146	0.33565	0.42007
CTCTATG,MIR-368	39	0.53379	0.18108	0.23578	0.67379	0.28417	0.39941
CTCTGGA,MIR-520A,MIR-525	150	0.043629	0.19258	0.052209	0.13588	0.3334	0.14033
CTGAGCC,MIR-24	215	0.0043998	0.10157	0.016575	0.03299	0.25916	0.094981
CTGTTAC,MIR-194	98	0.46393	0.5168	0.076909	0.74064	0.69741	0.21271
CTTGTAT,MIR-381	196	0.13955	0.079127	0.060636	0.46399	0.22868	0.31393
CTTTGCA,MIR-527	220	0.8073	0.11621	0.055745	0.95892	0.29203	0.18818
CTTTGTA,MIR-524	416	0.035572	0.19501	0.0098671	0.3257	0.54923	0.15249
GACAATC,MIR-219	138	0.092933	0.00039491	0.0025453	0.28793	0.0019298	0.018763
GACAGGG,MIR-339	65	0.55729	0.49589	0.38026	0.76636	0.66894	0.63184
GACTGTT,MIR-212,MIR-132	156	0.12564	0.35427	0.046983	0.35887	0.58572	0.19312
GAGACTG,MIR-452	90	0.50549	0.76908	0.31409	0.74347	0.89095	0.57796
GAGCCAG,MIR-149	134	0.074407	0.15876	0.013478	0.23484	0.31568	0.078686
GAGCCTG,MIR-484	102	0.091294	0.056295	0.0028804	0.20568	0.10182	0.010864
GAGCTGG,MIR-337	150	0.12317	0.18142	0.55258	0.37821	0.39133	0.84547
GCAAAAA,MIR-129	176	0.018269	0.021149	0.027562	0.086566	0.069709	0.13391
GCAAGAC,MIR-431	43	0.11268	0.051117	0.064247	0.19542	0.075755	0.10183
GCAAGGA,MIR-502	67	0.34984	0.30244	0.19202	0.52488	0.44332	0.33946
GCACCTT,MIR-18A,MIR-18B	115	0.38944	0.65377	0.043717	0.70254	0.84525	0.16701
GCACTTT,MIR-17-5P,MIR-20A,MIR-106A,MIR-106B,MIR-20B,MIR-519D	573	0.0015457	0.0036082	0.014436	0.070761	0.05208	0.26166
GCATTTG,MIR-105	164	0.11634	0.36628	0.0027744	0.4159	0.64415	0.036204
GCGCCTT,MIR-525,MIR-524	15	0.10952	0.23109	0.1525	0.16101	0.27676	0.20605
GCGCTTT,MIR-518B,MIR-518C,MIR-518D	18	0.40037	0.44646	0.73586	0.48797	0.48527	0.78729
GCTCTTG,MIR-335	85	0.062075	0.20271	0.47858	0.1567	0.33859	0.67097
GCTGAGT,MIR-512-5P	44	0.63354	0.38701	0.5667	0.76545	0.48089	0.65369
GCTTGAA,MIR-498	106	0.047217	0.0004781	0.081103	0.17209	0.0032074	0.23828
GGATCCG,MIR-127	11	0.051407	0.19288	0.12164	0.0667	0.20773	0.14203
GGCACAT,MIR-455	53	0.27528	0.81019	0.11839	0.40428	0.86385	0.18081
GGCACTT,MIR-519E	115	0.60835	0.08239	0.74611	0.85666	0.18206	0.90759
GGCAGAC,MIR-346	39	0.3567	0.62773	0.18696	0.50215	0.72257	0.26647
GGCAGCT,MIR-22	218	0.13713	0.36081	0.029202	0.44178	0.62753	0.14451
GGCAGTG,MIR-324-3P	90	0.2046	0.52707	0.10059	0.4245	0.73365	0.307
GGCCAGT,MIR-193A,MIR-193B	85	0.012804	0.0092407	0.006779	0.030193	0.016135	0.0094606
GGCGGCA,MIR-371	5	0.97789	0.59737	0.74605	0.98439	0.65216	0.80031
GGGACCA,MIR-133A,MIR-133B	193	0.10037	0.42244	0.18681	0.31733	0.6347	0.43399
GGGATGC,MIR-324-5P	46	0.49276	0.86067	0.23492	0.65407	0.92251	0.35655
GGGCATT,MIR-365	105	0.34833	0.46428	0.064293	0.60503	0.68244	0.20627
GGGGCCC,MIR-296	70	0.31536	0.304	0.036644	0.48992	0.44098	0.080389
GGTAACC,MIR-409-5P	30	0.75202	0.42228	0.76809	0.83874	0.50743	0.84904
GGTGAAG,MIR-412	56	0.14389	0.035404	0.20288	0.30019	0.078997	0.34809
GGTGTGT,MIR-329	110	0.16817	0.015846	0.12955	0.37507	0.039161	0.31141
GTAAACC,MIR-299-5P	43	0.55513	0.24803	0.4068	0.74549	0.39731	0.62397
GTAAGAT,MIR-200A	48	0.70897	0.84432	0.24607	0.80856	0.87471	0.40155
GTACAGG,MIR-486	55	0.27	0.17057	0.1615	0.42351	0.2548	0.30707
GTACTGT,MIR-101	245	0.1603	0.04041	0.0013832	0.48587	0.13507	0.018151
GTAGGCA,MIR-189	26	0.67674	0.8822	0.30976	0.74038	0.90499	0.36502
GTATGAT,MIR-154,MIR-487	65	0.71642	0.91215	0.087295	0.87045	0.95982	0.24327
GTATTAT,MIR-369-3P	198	0.12502	0.25565	0.035563	0.2901	0.41454	0.11304
GTCAACC,MIR-380-5P	20	0.10754	0.63227	0.25668	0.16754	0.72842	0.3731
GTCAGGA,MIR-378	54	0.13732	0.31485	0.28018	0.22227	0.40052	0.41938
GTCGATC,MIR-369-5P	5	0.45843	0.87042	0.25857	0.59968	0.92421	0.41442
GTCTACC,MIR-379	21	0.16572	0.19778	0.093642	0.23734	0.233	0.14042
GTCTTCC,MIR-7	163	0.012135	0.001301	0.38392	0.076735	0.0061768	0.66726
GTGACTT,MIR-224	148	0.012415	0.087585	0.0090431	0.075469	0.20607	0.061849
GTGCAAA,MIR-507	120	0.34092	0.056124	0.084412	0.52707	0.09535	0.17698
GTGCAAT,MIR-25,MIR-32,MIR-92,MIR-363,MIR-367	296	0.045824	0.081629	0.068732	0.3403	0.32108	0.48398
GTGCCAA,MIR-96	286	0.078317	0.12915	0.049976	0.35897	0.33662	0.2584
GTGCCAT,MIR-183	164	0.0971	0.56375	0.071802	0.35049	0.79211	0.27316
GTGCCTT,MIR-506	687	0.010741	0.063538	0.00041031	0.35695	0.47735	0.088303
GTGGTGA,MIR-197	66	0.76017	0.10747	0.88667	0.86339	0.16344	0.94321
GTGTCAA,MIR-514	55	0.96318	0.8835	0.52102	0.98684	0.93373	0.72215
GTGTGAG,MIR-342	62	0.043912	0.0074166	0.07051	0.12028	0.015236	0.1502
GTGTTGA,MIR-505	96	0.040436	0.0048786	0.61955	0.12464	0.012858	0.80238
GTTAAAG,MIR-302B	66	0.66848	0.29997	0.016244	0.81992	0.41507	0.05022
GTTATAT,MIR-410	86	0.89734	0.97321	0.34909	0.9638	0.98554	0.50482
TAATAAT,MIR-126	211	0.12369	0.037102	0.078504	0.37376	0.11048	0.2651
TAATGTG,MIR-323	153	0.011645	0.0018786	0.00014416	0.07449	0.012608	0.0020535
TACAATC,MIR-508	59	0.54482	0.76757	0.62606	0.71951	0.86071	0.79751
TACGGGT,MIR-99A,MIR-100,MIR-99B	23	0.88534	0.9027	0.62911	0.92169	0.91403	0.67606
TACTTGA,MIR-26A,MIR-26B	282	0.0021303	0.065464	0.00081224	0.028865	0.18727	0.011993
TAGAACC,MIR-182	34	0.33096	0.1153	0.59945	0.39127	0.1416	0.66838
TAGCTTT,MIR-9	219	0.10112	0.24087	0.049042	0.30075	0.40077	0.17782
TAGGTCA,MIR-192,MIR-215	39	0.41367	0.5693	0.038019	0.54975	0.67015	0.079752
TATCTGG,MIR-488	60	0.83063	0.83179	0.5718	0.93843	0.91791	0.76785
TATTATA,MIR-374	274	0.045601	0.17695	0.23792	0.23307	0.3835	0.58226
TCATCTC,MIR-143	136	0.046453	0.13465	0.033034	0.13128	0.21855	0.087694
TCCAGAG,MIR-518C	140	0.48561	0.94306	0.048216	0.77724	0.98599	0.20563
TCCAGAT,MIR-516-5P	100	0.45435	0.48775	0.7109	0.71867	0.68748	0.89731
TCCCCAC,MIR-491	56	0.038686	0.43951	0.022963	0.083386	0.53501	0.046845
TCCGTCC,MIR-184	12	0.25719	0.53029	0.070961	0.3194	0.6089	0.099999
TCGATGG,MIR-213	5	0.89193	0.92231	0.92564	0.89034	0.93823	0.92577
TCTAGAG,MIR-517	42	0.088035	0.51524	0.34845	0.15576	0.60763	0.47354
TCTATGA,MIR-376A,MIR-376B	81	0.17714	0.15333	0.030917	0.31135	0.24686	0.086558
TCTCTCC,MIR-185	121	0.34992	0.11208	0.24632	0.58845	0.20473	0.47796
TCTGATA,MIR-361	81	0.30226	0.77224	0.014129	0.58168	0.90698	0.06074
TCTGATC,MIR-383	46	0.020665	0.17582	0.26719	0.039563	0.26883	0.43128
TCTGGAC,MIR-198	80	0.060102	0.25485	0.0017789	0.13101	0.34718	0.0066222
TGAATGT,MIR-181A,MIR-181B,MIR-181C,MIR-181D	463	0.034837	0.0046096	0.0096332	0.37946	0.069588	0.22241
TGAGATT,MIR-216	103	0.1675	0.19922	0.56969	0.40859	0.35518	0.80553
TGCAAAC,MIR-452	93	0.059964	0.34072	0.021904	0.1543	0.47863	0.069089
TGCACGA,MIR-517A,MIR-517C	17	0.93761	0.58728	0.5729	0.95582	0.63005	0.63366
TGCACTG,MIR-148A,MIR-152,MIR-148B	292	0.0045627	0.034748	0.01436	0.065737	0.1474	0.12922
TGCACTT,MIR-519C,MIR-519B,MIR-519A	427	0.0023865	0.28771	0.029657	0.055706	0.62309	0.24809
TGCCTTA,MIR-124A	526	0.016747	0.018579	0.012931	0.31381	0.19338	0.28439
TGCTGCT,MIR-15A,MIR-16,MIR-15B,MIR-195,MIR-424,MIR-497	572	0.00084159	0.027725	0.0016088	0.05753	0.18486	0.047259
TGCTTTG,MIR-330	306	0.37743	0.0062759	0.011638	0.76524	0.031516	0.092496
TGGTGCT,MIR-29A,MIR-29B,MIR-29C	493	0.021175	0.00038385	0.012009	0.31277	0.0086903	0.19654
TGTATGA,MIR-485-3P	149	0.11893	0.57705	0.022827	0.36739	0.80099	0.1324
TGTGTGA,MIR-377	192	0.17306	0.024935	0.037796	0.50633	0.085679	0.18659
TGTTTAC,MIR-30A-5P,MIR-30C,MIR-30D,MIR-30B,MIR-30E-5P	555	0.51774	0.61733	0.0031496	0.93821	0.89757	0.065027
TTCCGTT,MIR-191	28	0.19885	0.50513	0.14688	0.31309	0.59334	0.21638
TTGCACT,MIR-130A,MIR-301,MIR-130B	379	0.030507	0.43718	0.036624	0.3106	0.77529	0.33452
TTGCCAA,MIR-182	311	0.12116	0.20353	0.014665	0.4688	0.50997	0.12684
TTGGAGA,MIR-515-5P,MIR-519E	133	0.059648	0.25132	0.098293	0.24171	0.4992	0.34488
TTGGGAG,MIR-150	82	0.37205	0.62464	0.10416	0.66377	0.82185	0.32943
TTTGCAC,MIR-19A,MIR-19B	493	0.14218	0.12745	0.012908	0.7062	0.48631	0.26245
TTTGCAG,MIR-518A-2	193	0.15101	0.089969	0.077726	0.43255	0.23161	0.26633
TTTGTAG,MIR-520D	323	0.015799	0.041383	0.0057715	0.12034	0.17733	0.067239
TTTTGAG,MIR-373	220	0.27555	0.40137	0.24815	0.62347	0.65652	0.54234

## Sheet: S14 - tissue-set interaction
Supplemental Table 14: results for post-hoc interaction analysis, GTEx tissue expression by gene sets
Significance threshold per tissue (1495 interactions): 0.05 / 1495 = 3.34e-5
Marginal tissue and gene-set p-values are from initial GSA
Significant interactions highlighted in green if they passed outlier checks, in yellow otherwise (sorted to top)
					Marginal tissue p-value			Marginal gene-set p-value			Interaction p-value
Tissue	Gene set	Gene-set domain	Gene-set size	SBP	DBP	PP	SBP	DBP	PP	SBP	DBP	PP
Artery_Coronary	GO_NUCLEOSIDE_PHOSPHATE_BIOSYNTHETIC_PROCESS	bp	178	0.00095876	0.00011288	3.1415e-10	0.01666	0.54956	0.49974	2.5917e-08	2.0066e-06	1.017e-05
Artery_Coronary	GO_POSITIVE_REGULATION_OF_CYCLIC_NUCLEOTIDE_METABOLIC_PROCESS	bp	107	0.00095876	0.00011288	3.1415e-10	0.18824	0.10019	0.39984	1.5688e-05	0.0011058	0.064341
Artery_Coronary	GO_POSITIVE_REGULATION_OF_NUCLEOTIDE_METABOLIC_PROCESS	bp	131	0.00095876	0.00011288	3.1415e-10	0.062321	0.090601	0.17753	1.4232e-05	0.000598	0.1595
Artery_Coronary	GO_POSITIVE_REGULATION_OF_PURINE_NUCLEOTIDE_METABOLIC_PROCESS	bp	131	0.00095876	0.00011288	3.1415e-10	0.062321	0.090601	0.17753	1.4232e-05	0.000598	0.1595
Artery_Coronary	GO_PURINE_CONTAINING_COMPOUND_BIOSYNTHETIC_PROCESS	bp	133	0.00095876	0.00011288	3.1415e-10	0.010368	0.11747	0.20485	1.8101e-07	2.4767e-06	2.44e-05
Artery_Tibial	GO_MICROTUBULE_BASED_MOVEMENT	bp	199	0.00064639	8.8262e-05	1.1483e-11	0.65922	0.58222	0.36259	6.3152e-05	2.4534e-05	0.057787
Artery_Tibial	GO_MICROTUBULE_BINDING	mf	189	0.00064639	8.8262e-05	1.1483e-11	0.71357	0.52472	0.69494	0.055534	2.3381e-05	0.5072
Artery_Tibial	GO_NUCLEOSIDE_PHOSPHATE_BIOSYNTHETIC_PROCESS	bp	178	0.00064639	8.8262e-05	1.1483e-11	0.01666	0.54956	0.49974	8.5595e-07	0.00066246	3.6344e-05
Artery_Tibial	GO_PURINE_CONTAINING_COMPOUND_BIOSYNTHETIC_PROCESS	bp	133	0.00064639	8.8262e-05	1.1483e-11	0.010368	0.11747	0.20485	1.1186e-06	0.00034308	4.2574e-05
Heart_Atrial_Appendage	GO_CELLULAR_RESPONSE_TO_NITROGEN_COMPOUND	bp	493	0.036023	0.0019978	2.2582e-08	0.017955	0.00888	0.016692	0.0058375	0.017434	2.1832e-05
Heart_Atrial_Appendage	GO_INTRACELLULAR_SIGNAL_TRANSDUCTION	bp	1498	0.036023	0.0019978	2.2582e-08	0.011727	0.17516	0.048777	2.4609e-05	0.00058181	0.048949
Heart_Atrial_Appendage	GO_POSITIVE_REGULATION_OF_CATALYTIC_ACTIVITY	bp	1448	0.036023	0.0019978	2.2582e-08	0.12232	0.24959	0.0032023	9.2368e-07	0.010686	0.00020864
Heart_Atrial_Appendage	GO_POSITIVE_REGULATION_OF_CYCLIC_NUCLEOTIDE_METABOLIC_PROCESS	bp	107	0.036023	0.0019978	2.2582e-08	0.18824	0.10019	0.39984	2.8448e-05	0.015596	0.0026687
Heart_Atrial_Appendage	GO_POSITIVE_REGULATION_OF_MOLECULAR_FUNCTION	bp	1705	0.036023	0.0019978	2.2582e-08	0.023789	0.24243	0.00010336	3.2534e-06	0.0060009	0.00014378
Heart_Atrial_Appendage	GO_PURINE_CONTAINING_COMPOUND_BIOSYNTHETIC_PROCESS	bp	133	0.036023	0.0019978	2.2582e-08	0.010368	0.11747	0.20485	4.7487e-06	9.1305e-08	0.00079932
Heart_Atrial_Appendage	GO_RECEPTOR_SIGNALING_PROTEIN_ACTIVITY	mf	166	0.036023	0.0019978	2.2582e-08	0.12344	0.13988	0.31234	2.3897e-05	3.656e-05	0.035811
Heart_Atrial_Appendage	GO_REGULATION_OF_BLOOD_PRESSURE	bp	160	0.036023	0.0019978	2.2582e-08	0.011518	0.00077695	0.042777	2.6091e-08	2.7727e-09	7.2825e-06
Heart_Atrial_Appendage	GO_REGULATION_OF_CYCLIC_NUCLEOTIDE_METABOLIC_PROCESS	bp	153	0.036023	0.0019978	2.2582e-08	0.087164	0.11346	0.19947	2.9103e-05	0.035386	0.0040528
Heart_Atrial_Appendage	GO_SECOND_MESSENGER_MEDIATED_SIGNALING	bp	153	0.036023	0.0019978	2.2582e-08	0.08012	0.020706	0.74599	2.2415e-05	0.013535	0.0039539
Heart_Atrial_Appendage	GO_VASCULAR_PROCESS_IN_CIRCULATORY_SYSTEM	bp	158	0.036023	0.0019978	2.2582e-08	0.0013868	5.5524e-06	0.11388	5.8844e-09	4.9129e-10	0.0012537
Uterus	GO_DEVELOPMENT_OF_PRIMARY_SEXUAL_CHARACTERISTICS	bp	196	0.00012273	4.775e-05	4.0335e-08	0.0069762	0.0050947	0.014408	1.3024e-05	0.39149	7.5642e-07
Uterus	GO_REPRODUCTIVE_SYSTEM_DEVELOPMENT	bp	382	0.00012273	4.775e-05	4.0335e-08	0.00082878	0.0011282	0.0011256	2.9366e-05	0.22077	6.1103e-05
Uterus	GO_SEX_DIFFERENTIATION	bp	243	0.00012273	4.775e-05	4.0335e-08	0.0033927	0.0040024	0.005729	5.2138e-06	0.58895	6.2584e-07
Artery_Coronary	GO_LYASE_ACTIVITY	mf	174	0.00095876	0.00011288	3.1415e-10	0.88075	0.77142	0.59981	2.1681e-05	0.001778	0.025598
Artery_Coronary	GO_ORGANOPHOSPHATE_BIOSYNTHETIC_PROCESS	bp	430	0.00095876	0.00011288	3.1415e-10	0.061872	0.11772	0.60512	1.1149e-05	0.0069807	0.027047
Artery_Coronary	GO_PROTEIN_ALKYLATION	bp	112	0.00095876	0.00011288	3.1415e-10	0.68882	0.28547	0.6046	5.6627e-06	2.1438e-05	0.0026515
Artery_Coronary	GO_PROTEIN_METHYLATION	bp	112	0.00095876	0.00011288	3.1415e-10	0.68882	0.28547	0.6046	5.6627e-06	2.1438e-05	0.0026515
Artery_Coronary	GO_S_ADENOSYLMETHIONINE_DEPENDENT_METHYLTRANSFERASE_ACTIVITY	mf	134	0.00095876	0.00011288	3.1415e-10	0.58586	0.45232	0.68008	1.2107e-07	9.8395e-06	0.00075461
Artery_Coronary	GO_TRANSFERASE_ACTIVITY_TRANSFERRING_ONE_CARBON_GROUPS	mf	211	0.00095876	0.00011288	3.1415e-10	0.64889	0.2082	0.61256	3.1007e-05	0.0036433	0.00072206
Artery_Tibial	GO_POSITIVE_REGULATION_OF_EPITHELIAL_CELL_PROLIFERATION	bp	153	0.00064639	8.8262e-05	1.1483e-11	0.082412	0.42524	0.0079661	0.17886	0.64911	2.4578e-05
Artery_Tibial	GO_REGULATION_OF_PROTEIN_KINASE_B_SIGNALING	bp	120	0.00064639	8.8262e-05	1.1483e-11	0.019121	0.32379	0.0085499	0.07285	0.60569	1.3848e-05
Heart_Atrial_Appendage	GO_NUCLEOSIDE_PHOSPHATE_BIOSYNTHETIC_PROCESS	bp	178	0.036023	0.0019978	2.2582e-08	0.01666	0.54956	0.49974	6.4069e-05	4.8779e-07	0.020999
Heart_Atrial_Appendage	GO_POSITIVE_REGULATION_OF_HOMEOSTATIC_PROCESS	bp	202	0.036023	0.0019978	2.2582e-08	0.41468	0.37411	0.19745	2.6878e-05	0.0011483	7.8756e-05
Heart_Atrial_Appendage	GO_POSITIVE_REGULATION_OF_HYDROLASE_ACTIVITY	bp	861	0.036023	0.0019978	2.2582e-08	0.040532	0.039167	0.020989	1.6123e-05	0.016915	0.0013363
Heart_Atrial_Appendage	GO_SECRETION	bp	564	0.036023	0.0019978	2.2582e-08	0.54249	0.23334	0.30229	0.068208	2.7474e-05	0.018727
Uterus	GO_FEMALE_SEX_DIFFERENTIATION	bp	112	0.00012273	4.775e-05	4.0335e-08	0.20773	0.057115	0.089174	0.0007656	0.53409	3.2397e-06
Uterus	GO_MALE_SEX_DIFFERENTIATION	bp	138	0.00012273	4.775e-05	4.0335e-08	0.0065933	0.020529	0.0013668	0.00018744	0.46609	5.499e-06
Uterus	GO_POSITIVE_REGULATION_OF_CELLULAR_AMIDE_METABOLIC_PROCESS	bp	103	0.00012273	4.775e-05	4.0335e-08	0.64804	0.99754	0.22931	0.016924	0.2106	1.9357e-05
Uterus	GO_REGULATION_OF_REACTIVE_OXYGEN_SPECIES_METABOLIC_PROCESS	bp	144	0.00012273	4.775e-05	4.0335e-08	0.081233	0.031879	0.023222	0.008799	0.11287	6.3795e-07
Uterus	GO_REGULATION_OF_REPRODUCTIVE_PROCESS	bp	125	0.00012273	4.775e-05	4.0335e-08	0.056473	0.063344	0.14852	0.0088858	0.57567	6.3594e-06
Artery_Coronary	AAACCAC,MIR-140	mir	105	0.00095876	0.00011288	3.1415e-10	0.035953	0.16971	0.1924	0.14107	0.005593	0.65705
Artery_Coronary	AAAGACA,MIR-511	mir	193	0.00095876	0.00011288	3.1415e-10	0.3466	0.82333	0.010297	0.9739	0.16892	0.94533
Artery_Coronary	AAAGGAT,MIR-501	mir	117	0.00095876	0.00011288	3.1415e-10	0.32981	0.45616	0.2488	0.55685	0.66851	0.16714
Artery_Coronary	AAAGGGA,MIR-204,MIR-211	mir	215	0.00095876	0.00011288	3.1415e-10	0.24501	0.84707	0.0050344	0.20666	0.47431	0.30317
Artery_Coronary	AACATTC,MIR-409-3P	mir	139	0.00095876	0.00011288	3.1415e-10	0.16164	0.063093	0.002919	0.19307	0.42822	0.015324
Artery_Coronary	AACTGGA,MIR-145	mir	224	0.00095876	0.00011288	3.1415e-10	0.42217	0.020769	0.63834	0.00089506	0.0016537	0.00016359
Artery_Coronary	AAGCAAT,MIR-137	mir	211	0.00095876	0.00011288	3.1415e-10	0.071922	0.18777	0.049544	0.88421	0.99003	0.54245
Artery_Coronary	AAGCACA,MIR-218	mir	384	0.00095876	0.00011288	3.1415e-10	0.61032	0.61664	0.53904	0.97697	0.84353	0.98824
Artery_Coronary	AAGCACT,MIR-520F	mir	231	0.00095876	0.00011288	3.1415e-10	0.52935	0.16356	0.14252	0.015362	0.019494	0.02185
Artery_Coronary	AAGCCAT,MIR-135A,MIR-135B	mir	316	0.00095876	0.00011288	3.1415e-10	0.96445	0.7046	0.99486	0.29226	0.38241	0.79042
Artery_Coronary	AATGTGA,MIR-23A,MIR-23B	mir	396	0.00095876	0.00011288	3.1415e-10	0.010824	0.0032649	5.2114e-05	0.18767	0.10745	0.12564
Artery_Coronary	ACACTAC,MIR-142-3P	mir	122	0.00095876	0.00011288	3.1415e-10	0.0097698	0.065555	0.0014505	0.018715	0.0043088	0.0065526
Artery_Coronary	ACACTGG,MIR-199A,MIR-199B	mir	147	0.00095876	0.00011288	3.1415e-10	0.53973	0.85427	0.12919	0.96447	0.80619	0.34169
Artery_Coronary	ACAGGGT,MIR-10A,MIR-10B	mir	117	0.00095876	0.00011288	3.1415e-10	0.38102	0.168	0.03473	0.064186	0.33946	0.035529
Artery_Coronary	ACATTCC,MIR-1,MIR-206	mir	287	0.00095876	0.00011288	3.1415e-10	0.041749	0.39133	0.01238	0.42003	0.68103	0.19903
Artery_Coronary	ACCAAAG,MIR-9	mir	486	0.00095876	0.00011288	3.1415e-10	0.38392	0.35841	0.021426	0.56205	0.14192	0.11612
Artery_Coronary	ACCATTT,MIR-522	mir	148	0.00095876	0.00011288	3.1415e-10	0.64483	0.0038284	0.66166	0.4158	0.24892	0.87945
Artery_Coronary	ACTACCT,MIR-196A,MIR-196B	mir	137	0.00095876	0.00011288	3.1415e-10	0.086578	0.20705	0.27645	0.72865	0.67167	0.72347
Artery_Coronary	ACTGAAA,MIR-30A-3P,MIR-30E-3P	mir	189	0.00095876	0.00011288	3.1415e-10	0.72998	0.42026	0.68512	0.41299	0.52437	0.50562
Artery_Coronary	ACTGCCT,MIR-34B	mir	207	0.00095876	0.00011288	3.1415e-10	0.96314	0.9489	0.47518	0.13497	0.012088	0.21628
Artery_Coronary	ACTGTAG,MIR-139	mir	115	0.00095876	0.00011288	3.1415e-10	0.52968	0.45142	0.19497	0.11287	0.15813	0.22293
Artery_Coronary	ACTGTGA,MIR-27A,MIR-27B	mir	453	0.00095876	0.00011288	3.1415e-10	0.040414	0.28952	0.0073077	0.905	0.91003	0.79017
Artery_Coronary	ACTTTAT,MIR-142-5P	mir	280	0.00095876	0.00011288	3.1415e-10	0.15365	0.28621	0.047471	0.82513	0.93973	0.47164
Artery_Coronary	AGCACTT,MIR-93,MIR-302A,MIR-302B,MIR-302C,MIR-302D,MIR-372,MIR-373,MIR-520E,MIR-520A,MIR-526B,MIR-520B,MIR-520C,MIR-520D	mir	333	0.00095876	0.00011288	3.1415e-10	0.072693	0.11011	0.20985	0.27011	0.4214	0.034815
Artery_Coronary	AGCATTA,MIR-155	mir	126	0.00095876	0.00011288	3.1415e-10	0.35393	0.90187	0.14875	0.18271	0.7543	0.70473
Artery_Coronary	AGGAAGC,MIR-516-3P	mir	119	0.00095876	0.00011288	3.1415e-10	0.0074858	0.12356	0.012221	0.46916	0.62279	0.13911
Artery_Coronary	AGGGCAG,MIR-18A	mir	131	0.00095876	0.00011288	3.1415e-10	0.051062	0.90351	0.0057541	0.47347	0.47009	0.037018
Artery_Coronary	ATAAGCT,MIR-21	mir	111	0.00095876	0.00011288	3.1415e-10	0.031586	0.11496	0.0027466	0.79624	0.83314	0.16603
Artery_Coronary	ATACCTC,MIR-202	mir	173	0.00095876	0.00011288	3.1415e-10	0.58609	0.28663	0.17543	0.035954	0.03565	0.045025
Artery_Coronary	ATACTGT,MIR-144	mir	189	0.00095876	0.00011288	3.1415e-10	0.047845	0.19983	0.024388	0.82167	0.84988	0.55635
Artery_Coronary	ATATGCA,MIR-448	mir	199	0.00095876	0.00011288	3.1415e-10	0.46219	0.84941	0.24358	0.79221	0.54799	0.91789
Artery_Coronary	ATCATGA,MIR-433	mir	109	0.00095876	0.00011288	3.1415e-10	0.58687	0.016104	0.90559	0.9486	0.7325	0.96398
Artery_Coronary	ATGAAGG,MIR-205	mir	150	0.00095876	0.00011288	3.1415e-10	0.33744	0.22043	0.067775	0.29954	0.19483	0.097991
Artery_Coronary	ATGCAGT,MIR-217	mir	104	0.00095876	0.00011288	3.1415e-10	0.18651	0.46936	0.036018	0.54013	0.85215	0.10891
Artery_Coronary	ATGCTGC,MIR-103,MIR-107	mir	209	0.00095876	0.00011288	3.1415e-10	0.11379	0.72502	0.073974	0.39063	0.1895	0.24093
Artery_Coronary	ATGCTGG,MIR-338	mir	111	0.00095876	0.00011288	3.1415e-10	0.19172	0.30618	0.013039	0.97959	0.91377	0.90262
Artery_Coronary	ATGTACA,MIR-493	mir	300	0.00095876	0.00011288	3.1415e-10	0.71246	0.1573	0.6068	0.57914	0.17871	0.21475
Artery_Coronary	ATGTAGC,MIR-221,MIR-222	mir	136	0.00095876	0.00011288	3.1415e-10	0.032322	0.16408	0.00020669	0.37169	0.71534	0.2129
Artery_Coronary	ATGTTAA,MIR-302C	mir	229	0.00095876	0.00011288	3.1415e-10	0.6933	0.55707	0.50233	0.31983	0.12257	0.36289
Artery_Coronary	ATGTTTC,MIR-494	mir	151	0.00095876	0.00011288	3.1415e-10	0.95435	0.4789	0.8252	0.58367	0.14896	0.82151
Artery_Coronary	ATTCTTT,MIR-186	mir	255	0.00095876	0.00011288	3.1415e-10	0.043426	0.054339	0.23528	0.67628	0.71685	0.11473
Artery_Coronary	CACCAGC,MIR-138	mir	219	0.00095876	0.00011288	3.1415e-10	0.45663	0.12488	0.47952	0.6678	0.66075	0.81741
Artery_Coronary	CACTGCC,MIR-34A,MIR-34C,MIR-449	mir	270	0.00095876	0.00011288	3.1415e-10	0.69278	0.75568	0.51671	0.38638	0.011074	0.093345
Artery_Coronary	CACTGTG,MIR-128A,MIR-128B	mir	322	0.00095876	0.00011288	3.1415e-10	0.22348	0.9779	0.43111	0.80374	0.93706	0.66171
Artery_Coronary	CACTTTG,MIR-520G,MIR-520H	mir	229	0.00095876	0.00011288	3.1415e-10	0.87529	0.52098	0.61657	0.41252	0.033821	0.19899
Artery_Coronary	CAGCACT,MIR-512-3P	mir	150	0.00095876	0.00011288	3.1415e-10	0.20313	0.11749	0.41757	0.98403	0.78041	0.5353
Artery_Coronary	CAGCAGG,MIR-370	mir	144	0.00095876	0.00011288	3.1415e-10	0.8075	0.26337	0.31007	0.53619	0.35907	0.72891
Artery_Coronary	CAGCCTC,MIR-485-5P	mir	140	0.00095876	0.00011288	3.1415e-10	0.080631	0.44369	0.032172	0.5313	0.76875	0.48889
Artery_Coronary	CAGCTTT,MIR-320	mir	235	0.00095876	0.00011288	3.1415e-10	0.37167	0.088517	0.00086829	0.20692	0.87167	0.14711
Artery_Coronary	CAGTATT,MIR-200B,MIR-200C,MIR-429	mir	443	0.00095876	0.00011288	3.1415e-10	0.5367	0.84698	0.38712	0.013868	0.069175	0.14435
Artery_Coronary	CAGTGTT,MIR-141,MIR-200A	mir	304	0.00095876	0.00011288	3.1415e-10	0.19487	0.087056	0.22409	0.6767	0.22642	0.37503
Artery_Coronary	CATGTAA,MIR-496	mir	168	0.00095876	0.00011288	3.1415e-10	0.72818	0.53796	0.38075	0.014363	0.042939	0.00085899
Artery_Coronary	CATTTCA,MIR-203	mir	272	0.00095876	0.00011288	3.1415e-10	0.7622	0.88423	0.15814	0.70347	0.58109	0.68211
Artery_Coronary	CCCAGAG,MIR-326	mir	144	0.00095876	0.00011288	3.1415e-10	0.20358	0.0091881	0.33412	0.39707	0.06532	0.72859
Artery_Coronary	CCTGCTG,MIR-214	mir	226	0.00095876	0.00011288	3.1415e-10	0.20578	0.57796	0.45916	0.63401	0.78088	0.26617
Artery_Coronary	CCTGTGA,MIR-513	mir	118	0.00095876	0.00011288	3.1415e-10	0.71941	0.64178	0.48131	0.075555	0.14519	0.27249
Artery_Coronary	CTACCTC,LET-7A,LET-7B,LET-7C,LET-7D,LET-7E,LET-7F,MIR-98,LET-7G,LET-7I	mir	370	0.00095876	0.00011288	3.1415e-10	0.39631	0.34228	0.45936	0.38564	0.77113	0.67049
Artery_Coronary	CTACTGT,MIR-199A	mir	173	0.00095876	0.00011288	3.1415e-10	0.51728	0.94927	0.15401	0.73	0.84582	0.90075
Artery_Coronary	CTATGCA,MIR-153	mir	206	0.00095876	0.00011288	3.1415e-10	0.019562	0.084012	0.01173	0.83365	0.84147	0.95044
Artery_Coronary	CTCAGGG,MIR-125B,MIR-125A	mir	318	0.00095876	0.00011288	3.1415e-10	0.12576	0.91463	0.28016	0.64211	0.73273	0.35022
Artery_Coronary	CTCTGGA,MIR-520A,MIR-525	mir	150	0.00095876	0.00011288	3.1415e-10	0.13588	0.3334	0.14033	0.07976	0.66287	0.049181
Artery_Coronary	CTGAGCC,MIR-24	mir	215	0.00095876	0.00011288	3.1415e-10	0.03299	0.25916	0.094981	0.7944	0.33351	0.85001
Artery_Coronary	CTTGTAT,MIR-381	mir	196	0.00095876	0.00011288	3.1415e-10	0.46399	0.22868	0.31393	0.040044	0.033419	0.15822
Artery_Coronary	CTTTGCA,MIR-527	mir	220	0.00095876	0.00011288	3.1415e-10	0.95892	0.29203	0.18818	0.98307	0.86232	0.7719
Artery_Coronary	CTTTGTA,MIR-524	mir	416	0.00095876	0.00011288	3.1415e-10	0.3257	0.54923	0.15249	0.71987	0.79434	0.719
Artery_Coronary	GACAATC,MIR-219	mir	138	0.00095876	0.00011288	3.1415e-10	0.28793	0.0019298	0.018763	0.53269	0.043411	0.53192
Artery_Coronary	GACTGTT,MIR-212,MIR-132	mir	156	0.00095876	0.00011288	3.1415e-10	0.35887	0.58572	0.19312	0.0013268	0.35469	0.00037135
Artery_Coronary	GAGCCAG,MIR-149	mir	134	0.00095876	0.00011288	3.1415e-10	0.23484	0.31568	0.078686	0.64095	0.84195	0.79424
Artery_Coronary	GAGCTGG,MIR-337	mir	150	0.00095876	0.00011288	3.1415e-10	0.37821	0.39133	0.84547	0.27226	0.35565	0.34905
Artery_Coronary	GCAAAAA,MIR-129	mir	176	0.00095876	0.00011288	3.1415e-10	0.086566	0.069709	0.13391	0.57498	0.11107	0.83793
Artery_Coronary	GCACCTT,MIR-18A,MIR-18B	mir	115	0.00095876	0.00011288	3.1415e-10	0.70254	0.84525	0.16701	0.49774	0.051452	0.36928
Artery_Coronary	GCACTTT,MIR-17-5P,MIR-20A,MIR-106A,MIR-106B,MIR-20B,MIR-519D	mir	573	0.00095876	0.00011288	3.1415e-10	0.070761	0.05208	0.26166	0.4621	0.12725	0.18563
Artery_Coronary	GCATTTG,MIR-105	mir	164	0.00095876	0.00011288	3.1415e-10	0.4159	0.64415	0.036204	0.019917	0.27426	0.022839
Artery_Coronary	GCTTGAA,MIR-498	mir	106	0.00095876	0.00011288	3.1415e-10	0.17209	0.0032074	0.23828	0.99206	0.71815	0.97199
Artery_Coronary	GGCACTT,MIR-519E	mir	115	0.00095876	0.00011288	3.1415e-10	0.85666	0.18206	0.90759	0.77872	0.53103	0.80154
Artery_Coronary	GGCAGCT,MIR-22	mir	218	0.00095876	0.00011288	3.1415e-10	0.44178	0.62753	0.14451	0.48881	0.92235	0.54767
Artery_Coronary	GGGACCA,MIR-133A,MIR-133B	mir	193	0.00095876	0.00011288	3.1415e-10	0.31733	0.6347	0.43399	0.062259	0.043463	0.12814
Artery_Coronary	GGGCATT,MIR-365	mir	105	0.00095876	0.00011288	3.1415e-10	0.60503	0.68244	0.20627	0.22948	0.38681	0.044828
Artery_Coronary	GGTGTGT,MIR-329	mir	110	0.00095876	0.00011288	3.1415e-10	0.37507	0.039161	0.31141	0.70464	0.055699	0.82029
Artery_Coronary	GO_ACTIN_BASED_CELL_PROJECTION	cc	172	0.00095876	0.00011288	3.1415e-10	0.34882	0.92432	0.25651	0.79375	0.58181	0.55089
Artery_Coronary	GO_ACTIN_BINDING	mf	368	0.00095876	0.00011288	3.1415e-10	0.0016083	0.026807	0.00062457	0.41078	0.027475	0.57036
Artery_Coronary	GO_ACTIN_CYTOSKELETON	cc	430	0.00095876	0.00011288	3.1415e-10	0.0044531	0.055167	1.081e-06	0.014872	0.10328	0.086
Artery_Coronary	GO_ACTIN_FILAMENT_BASED_PROCESS	bp	430	0.00095876	0.00011288	3.1415e-10	0.0011732	0.0097793	0.016033	0.19618	0.25888	0.30458
Artery_Coronary	GO_ACTIN_FILAMENT_BINDING	mf	115	0.00095876	0.00011288	3.1415e-10	0.14719	0.56462	0.11856	0.40236	0.15877	0.90488
Artery_Coronary	GO_ACTIN_FILAMENT_ORGANIZATION	bp	161	0.00095876	0.00011288	3.1415e-10	0.22218	0.30884	0.33925	0.7219	0.78207	0.86601
Artery_Coronary	GO_ACTIVATION_OF_IMMUNE_RESPONSE	bp	378	0.00095876	0.00011288	3.1415e-10	0.78111	0.98783	0.91953	0.72269	0.99663	0.88993
Artery_Coronary	GO_ACTIVATION_OF_INNATE_IMMUNE_RESPONSE	bp	195	0.00095876	0.00011288	3.1415e-10	0.62303	0.98973	0.82203	0.5999	0.97897	0.62022
Artery_Coronary	GO_ACTIVATION_OF_MAPK_ACTIVITY	bp	131	0.00095876	0.00011288	3.1415e-10	0.48068	0.74501	0.69365	0.30826	0.46914	0.60608
Artery_Coronary	GO_ACTIVATION_OF_PROTEIN_KINASE_ACTIVITY	bp	269	0.00095876	0.00011288	3.1415e-10	0.39139	0.66555	0.54318	0.16938	0.32094	0.50225
Artery_Coronary	GO_ACTIVE_ION_TRANSMEMBRANE_TRANSPORTER_ACTIVITY	mf	163	0.00095876	0.00011288	3.1415e-10	0.39109	0.48692	0.14772	0.67795	0.46016	0.53772
Artery_Coronary	GO_ACTIVE_TRANSMEMBRANE_TRANSPORTER_ACTIVITY	mf	335	0.00095876	0.00011288	3.1415e-10	0.14417	0.23111	0.24176	0.85857	0.57663	0.72613
Artery_Coronary	GO_ADAPTIVE_IMMUNE_RESPONSE	bp	245	0.00095876	0.00011288	3.1415e-10	0.70086	0.88084	0.76396	0.82561	0.97044	0.78208
Artery_Coronary	GO_ADAPTIVE_IMMUNE_RESPONSE_BASED_ON_SOMATIC_RECOMBINATION_OF_IMMUNE_RECEPTORS_BUILT_FROM_IMMUNOGLOBULIN_SUPERFAMILY_DOMAINS	bp	116	0.00095876	0.00011288	3.1415e-10	0.57014	0.34928	0.71962	0.59232	0.7256	0.28685
Artery_Coronary	GO_ADENYL_NUCLEOTIDE_BINDING	mf	1438	0.00095876	0.00011288	3.1415e-10	0.068267	0.34783	0.038846	0.21836	0.0063223	0.41957
Artery_Coronary	GO_ADENYLATE_CYCLASE_MODULATING_G_PROTEIN_COUPLED_RECEPTOR_SIGNALING_PATHWAY	bp	142	0.00095876	0.00011288	3.1415e-10	0.013998	0.24446	0.016301	0.023016	0.33305	0.36389
Artery_Coronary	GO_ADULT_BEHAVIOR	bp	130	0.00095876	0.00011288	3.1415e-10	0.80975	0.74978	0.95101	0.63807	0.57654	0.6885
Artery_Coronary	GO_AGING	bp	257	0.00095876	0.00011288	3.1415e-10	0.0032499	0.19093	0.0034677	0.23673	0.39584	0.064159
Artery_Coronary	GO_ALCOHOL_BIOSYNTHETIC_PROCESS	bp	107	0.00095876	0.00011288	3.1415e-10	0.73023	0.22132	0.85866	0.1313	0.89005	0.63604
Artery_Coronary	GO_ALCOHOL_METABOLIC_PROCESS	bp	335	0.00095876	0.00011288	3.1415e-10	0.25794	0.08878	0.60938	0.28725	0.3271	0.6118
Artery_Coronary	GO_ALPHA_AMINO_ACID_METABOLIC_PROCESS	bp	219	0.00095876	0.00011288	3.1415e-10	0.66365	0.3912	0.88617	0.032902	0.041577	0.016297
Artery_Coronary	GO_AMEBOIDAL_TYPE_CELL_MIGRATION	bp	149	0.00095876	0.00011288	3.1415e-10	0.0032642	0.00011778	0.0093289	0.043241	0.033293	0.00017179
Artery_Coronary	GO_AMIDE_BINDING	mf	256	0.00095876	0.00011288	3.1415e-10	0.091663	0.32896	0.013705	0.00097846	0.0056904	0.11675
Artery_Coronary	GO_AMIDE_BIOSYNTHETIC_PROCESS	bp	474	0.00095876	0.00011288	3.1415e-10	0.14905	0.43675	0.44387	0.51513	0.7786	0.53769
Artery_Coronary	GO_AMINE_METABOLIC_PROCESS	bp	124	0.00095876	0.00011288	3.1415e-10	0.87471	0.90784	0.96401	0.44798	0.89257	0.61279
Artery_Coronary	GO_AMINO_ACID_TRANSPORT	bp	114	0.00095876	0.00011288	3.1415e-10	0.67625	0.71813	0.37498	0.95852	0.77904	0.65736
Artery_Coronary	GO_AMINOGLYCAN_BIOSYNTHETIC_PROCESS	bp	102	0.00095876	0.00011288	3.1415e-10	0.77805	0.57553	0.95099	0.72696	0.71924	0.35093
Artery_Coronary	GO_AMINOGLYCAN_METABOLIC_PROCESS	bp	159	0.00095876	0.00011288	3.1415e-10	0.81681	0.5422	0.93316	0.77422	0.62074	0.20402
Artery_Coronary	GO_AMMONIUM_ION_METABOLIC_PROCESS	bp	159	0.00095876	0.00011288	3.1415e-10	0.51255	0.83468	0.88161	0.56463	0.90668	0.65974
Artery_Coronary	GO_ANATOMICAL_STRUCTURE_FORMATION_INVOLVED_IN_MORPHOGENESIS	bp	931	0.00095876	0.00011288	3.1415e-10	0.00036165	0.0014779	7.8329e-07	0.14857	0.30618	0.0071702
Artery_Coronary	GO_ANATOMICAL_STRUCTURE_HOMEOSTASIS	bp	265	0.00095876	0.00011288	3.1415e-10	0.83797	0.53453	0.16738	0.081241	0.42323	0.041717
Artery_Coronary	GO_ANCHORED_COMPONENT_OF_MEMBRANE	cc	144	0.00095876	0.00011288	3.1415e-10	0.53282	0.90466	0.67772	0.84776	0.36457	0.77444
Artery_Coronary	GO_ANCHORING_JUNCTION	cc	471	0.00095876	0.00011288	3.1415e-10	0.10144	0.26986	0.000159	0.53019	0.2453	0.28346
Artery_Coronary	GO_ANGIOGENESIS	bp	286	0.00095876	0.00011288	3.1415e-10	0.010133	0.00042844	0.00039472	0.10213	0.14473	0.0010566
Artery_Coronary	GO_ANION_TRANSMEMBRANE_TRANSPORT	bp	234	0.00095876	0.00011288	3.1415e-10	0.32155	0.77954	0.17618	0.46641	0.16141	0.47709
Artery_Coronary	GO_ANION_TRANSMEMBRANE_TRANSPORTER_ACTIVITY	mf	275	0.00095876	0.00011288	3.1415e-10	0.3518	0.65124	0.30104	0.6327	0.35272	0.43074
Artery_Coronary	GO_ANION_TRANSPORT	bp	478	0.00095876	0.00011288	3.1415e-10	0.37207	0.64922	0.18513	0.9837	0.76638	0.89803
Artery_Coronary	GO_ANTERIOR_POSTERIOR_PATTERN_SPECIFICATION	bp	186	0.00095876	0.00011288	3.1415e-10	0.0043801	0.021126	0.052426	0.82561	0.40587	0.62229
Artery_Coronary	GO_ANTIGEN_PROCESSING_AND_PRESENTATION	bp	203	0.00095876	0.00011288	3.1415e-10	0.29999	0.59538	0.46175	0.15788	0.50725	0.85188
Artery_Coronary	GO_ANTIGEN_PROCESSING_AND_PRESENTATION_OF_PEPTIDE_ANTIGEN	bp	169	0.00095876	0.00011288	3.1415e-10	0.24244	0.4694	0.3214	0.07486	0.55042	0.64127
Artery_Coronary	GO_ANTIGEN_RECEPTOR_MEDIATED_SIGNALING_PATHWAY	bp	164	0.00095876	0.00011288	3.1415e-10	0.74431	0.89	0.88237	0.70723	0.93708	0.9472
Artery_Coronary	GO_APICAL_JUNCTION_COMPLEX	cc	119	0.00095876	0.00011288	3.1415e-10	0.093964	0.68082	0.16672	0.41419	0.35893	0.92863
Artery_Coronary	GO_APICAL_PART_OF_CELL	cc	348	0.00095876	0.00011288	3.1415e-10	0.0033804	0.33543	0.0084271	0.39344	0.052484	0.56853
Artery_Coronary	GO_APICAL_PLASMA_MEMBRANE	cc	282	0.00095876	0.00011288	3.1415e-10	0.0077354	0.33298	0.0059717	0.23706	0.032077	0.22766
Artery_Coronary	GO_APOPTOTIC_SIGNALING_PATHWAY	bp	281	0.00095876	0.00011288	3.1415e-10	0.19429	0.10026	0.26568	0.16908	0.13813	0.28008
Artery_Coronary	GO_APPENDAGE_DEVELOPMENT	bp	166	0.00095876	0.00011288	3.1415e-10	0.050725	0.016879	0.0083729	0.87527	0.86059	0.51954
Artery_Coronary	GO_ATPASE_ACTIVITY	mf	405	0.00095876	0.00011288	3.1415e-10	0.57919	0.072474	0.3471	0.53805	0.016203	0.79848
Artery_Coronary	GO_ATPASE_ACTIVITY_COUPLED	mf	297	0.00095876	0.00011288	3.1415e-10	0.62948	0.17126	0.45383	0.81489	0.18422	0.87827
Artery_Coronary	GO_ATPASE_ACTIVITY_COUPLED_TO_MOVEMENT_OF_SUBSTANCES	mf	113	0.00095876	0.00011288	3.1415e-10	0.18908	0.22904	0.27393	0.79773	0.46913	0.97206
Artery_Coronary	GO_AUTOPHAGY	bp	380	0.00095876	0.00011288	3.1415e-10	0.98122	0.66756	0.57689	0.34968	0.19035	0.29124
Artery_Coronary	GO_AXON	cc	404	0.00095876	0.00011288	3.1415e-10	0.37042	0.87614	0.16346	0.37018	0.3441	0.069557
Artery_Coronary	GO_AXON_PART	cc	209	0.00095876	0.00011288	3.1415e-10	0.38829	0.77406	0.27053	0.56334	0.92725	0.16455
Artery_Coronary	GO_B_CELL_ACTIVATION	bp	127	0.00095876	0.00011288	3.1415e-10	0.48429	0.21982	0.6711	0.47387	0.61867	0.66165
Artery_Coronary	GO_BASOLATERAL_PLASMA_MEMBRANE	cc	202	0.00095876	0.00011288	3.1415e-10	0.0040368	0.30095	0.0027945	0.28385	0.30715	0.37882
Artery_Coronary	GO_BEHAVIOR	bp	496	0.00095876	0.00011288	3.1415e-10	0.64396	0.59262	0.66892	0.31099	0.83649	0.45461
Artery_Coronary	GO_BINDING_BRIDGING	mf	168	0.00095876	0.00011288	3.1415e-10	0.70278	0.72936	0.44851	0.91966	0.78284	0.98992
Artery_Coronary	GO_BIOLOGICAL_ADHESION	bp	988	0.00095876	0.00011288	3.1415e-10	0.64895	0.86051	0.071468	0.94514	0.91419	0.64195
Artery_Coronary	GO_BLOOD_MICROPARTICLE	cc	113	0.00095876	0.00011288	3.1415e-10	0.10802	0.67016	0.063506	0.4696	0.2172	0.1234
Artery_Coronary	GO_BLOOD_VESSEL_MORPHOGENESIS	bp	355	0.00095876	0.00011288	3.1415e-10	0.010376	0.00039392	2.025e-05	0.13619	0.1771	0.00056085
Artery_Coronary	GO_BONE_DEVELOPMENT	bp	152	0.00095876	0.00011288	3.1415e-10	0.10124	0.11743	0.0059858	0.043656	0.19703	0.04638
Artery_Coronary	GO_BRANCHING_MORPHOGENESIS_OF_AN_EPITHELIAL_TUBE	bp	129	0.00095876	0.00011288	3.1415e-10	0.0094483	0.0078432	0.00043306	0.85251	0.53084	0.42477
Artery_Coronary	GO_CALCIUM_ION_BINDING	mf	670	0.00095876	0.00011288	3.1415e-10	0.73663	0.44874	0.65361	0.82714	0.98288	0.035986
Artery_Coronary	GO_CALCIUM_ION_TRANSMEMBRANE_TRANSPORT	bp	153	0.00095876	0.00011288	3.1415e-10	0.047919	0.057182	0.21575	0.18648	0.25057	0.15248
Artery_Coronary	GO_CALCIUM_ION_TRANSMEMBRANE_TRANSPORTER_ACTIVITY	mf	123	0.00095876	0.00011288	3.1415e-10	0.019828	0.027071	0.127	0.075647	0.12185	0.022234
Artery_Coronary	GO_CALCIUM_ION_TRANSPORT	bp	215	0.00095876	0.00011288	3.1415e-10	0.041893	0.084772	0.22327	0.06156	0.11475	0.1049
Artery_Coronary	GO_CALMODULIN_BINDING	mf	171	0.00095876	0.00011288	3.1415e-10	0.0052657	0.020023	0.0013244	0.83484	0.010768	0.84569
Artery_Coronary	GO_CARBOHYDRATE_BINDING	mf	267	0.00095876	0.00011288	3.1415e-10	0.67528	0.98603	0.88891	0.57868	0.95515	0.93694
Artery_Coronary	GO_CARBOHYDRATE_BIOSYNTHETIC_PROCESS	bp	115	0.00095876	0.00011288	3.1415e-10	0.7319	0.7756	0.855	0.89853	0.70791	0.97272
Artery_Coronary	GO_CARBOHYDRATE_CATABOLIC_PROCESS	bp	105	0.00095876	0.00011288	3.1415e-10	0.85627	0.93642	0.91664	0.33401	0.59946	0.22018
Artery_Coronary	GO_CARBOHYDRATE_DERIVATIVE_BIOSYNTHETIC_PROCESS	bp	564	0.00095876	0.00011288	3.1415e-10	0.23034	0.31798	0.55232	0.11825	0.069919	0.06328
Artery_Coronary	GO_CARBOHYDRATE_DERIVATIVE_CATABOLIC_PROCESS	bp	167	0.00095876	0.00011288	3.1415e-10	0.80982	0.50712	0.83404	0.14808	0.18854	0.60616
Artery_Coronary	GO_CARBOHYDRATE_DERIVATIVE_METABOLIC_PROCESS	bp	994	0.00095876	0.00011288	3.1415e-10	0.41162	0.43033	0.86609	0.21099	0.090563	0.33958
Artery_Coronary	GO_CARBOHYDRATE_HOMEOSTASIS	bp	167	0.00095876	0.00011288	3.1415e-10	6.2664e-05	0.019804	9.5763e-05	0.40517	0.36851	0.17274
Artery_Coronary	GO_CARBOHYDRATE_METABOLIC_PROCESS	bp	629	0.00095876	0.00011288	3.1415e-10	0.42717	0.55681	0.54794	0.92955	0.74195	0.90254
Artery_Coronary	GO_CARBOXYLIC_ACID_BIOSYNTHETIC_PROCESS	bp	258	0.00095876	0.00011288	3.1415e-10	0.8301	0.48064	0.95266	0.2493	0.89577	0.29856
Artery_Coronary	GO_CARBOXYLIC_ACID_CATABOLIC_PROCESS	bp	199	0.00095876	0.00011288	3.1415e-10	0.61664	0.83964	0.96475	0.16656	0.24765	0.4021
Artery_Coronary	GO_CARBOXYLIC_ESTER_HYDROLASE_ACTIVITY	mf	127	0.00095876	0.00011288	3.1415e-10	0.89939	0.81134	0.54714	0.71252	0.77217	0.95922
Artery_Coronary	GO_CARDIAC_CHAMBER_DEVELOPMENT	bp	144	0.00095876	0.00011288	3.1415e-10	0.43894	0.60876	0.14478	0.12102	0.041356	0.66553
Artery_Coronary	GO_CARDIAC_CHAMBER_MORPHOGENESIS	bp	104	0.00095876	0.00011288	3.1415e-10	0.48862	0.67977	0.079491	0.18129	0.084872	0.81665
Artery_Coronary	GO_CARDIAC_MUSCLE_TISSUE_DEVELOPMENT	bp	138	0.00095876	0.00011288	3.1415e-10	5.3297e-05	0.0032954	1.5922e-06	0.030319	0.070622	0.47417
Artery_Coronary	GO_CARDIAC_VENTRICLE_DEVELOPMENT	bp	106	0.00095876	0.00011288	3.1415e-10	0.30977	0.32577	0.029102	0.10786	0.048931	0.62437
Artery_Coronary	GO_CARDIOVASCULAR_SYSTEM_DEVELOPMENT	bp	764	0.00095876	0.00011288	3.1415e-10	5.0519e-06	1.6965e-05	1.7943e-09	0.043809	0.026707	0.00045197
Artery_Coronary	GO_CARTILAGE_DEVELOPMENT	bp	143	0.00095876	0.00011288	3.1415e-10	0.017374	0.020156	0.0052367	0.26265	0.23433	0.021939
Artery_Coronary	GO_CATABOLIC_PROCESS	bp	1682	0.00095876	0.00011288	3.1415e-10	0.82193	0.91297	0.44525	0.27832	0.15946	0.25443
Artery_Coronary	GO_CATALYTIC_COMPLEX	cc	983	0.00095876	0.00011288	3.1415e-10	0.088895	0.15711	0.010468	0.059591	0.40994	0.22062
Artery_Coronary	GO_CATION_CHANNEL_ACTIVITY	mf	288	0.00095876	0.00011288	3.1415e-10	0.19812	0.10814	0.045297	0.15349	0.27596	0.086546
Artery_Coronary	GO_CATION_CHANNEL_COMPLEX	cc	162	0.00095876	0.00011288	3.1415e-10	0.62836	0.40217	0.18946	0.42521	0.28575	0.14875
Artery_Coronary	GO_CATION_TRANSMEMBRANE_TRANSPORTER_ACTIVITY	mf	593	0.00095876	0.00011288	3.1415e-10	0.20093	0.1635	0.37711	0.1661	0.12648	0.11453
Artery_Coronary	GO_CATION_TRANSPORT	bp	761	0.00095876	0.00011288	3.1415e-10	0.020879	0.1022	0.068474	0.23341	0.1295	0.14594
Artery_Coronary	GO_CELL_ACTIVATION	bp	544	0.00095876	0.00011288	3.1415e-10	0.33098	0.17269	0.085787	0.73964	0.66754	0.88377
Artery_Coronary	GO_CELL_ACTIVATION_INVOLVED_IN_IMMUNE_RESPONSE	bp	136	0.00095876	0.00011288	3.1415e-10	0.63823	0.0076495	0.75194	0.82378	0.90339	0.84792
Artery_Coronary	GO_CELL_ADHESION_MOLECULE_BINDING	mf	180	0.00095876	0.00011288	3.1415e-10	0.022129	0.070056	1.2795e-06	0.54822	0.085643	0.027743
Artery_Coronary	GO_CELL_BODY	cc	473	0.00095876	0.00011288	3.1415e-10	0.46181	0.94684	0.26693	0.79212	0.86616	0.46222
Artery_Coronary	GO_CELL_CELL_ADHESION	bp	585	0.00095876	0.00011288	3.1415e-10	0.32218	0.82666	0.20348	0.9037	0.99144	0.60816
Artery_Coronary	GO_CELL_CELL_ADHESION_VIA_PLASMA_MEMBRANE_ADHESION_MOLECULES	bp	197	0.00095876	0.00011288	3.1415e-10	0.27025	0.87475	0.54551	0.46096	0.50091	0.17391
Artery_Coronary	GO_CELL_CELL_JUNCTION	cc	365	0.00095876	0.00011288	3.1415e-10	0.39638	0.42518	0.042357	0.74522	0.14993	0.82055
Artery_Coronary	GO_CELL_CELL_SIGNALING	bp	733	0.00095876	0.00011288	3.1415e-10	0.026308	0.0042923	0.086204	0.34097	0.51193	0.36803
Artery_Coronary	GO_CELL_CHEMOTAXIS	bp	157	0.00095876	0.00011288	3.1415e-10	0.9733	0.98261	0.80723	0.2154	0.77375	0.009895
Artery_Coronary	GO_CELL_CORTEX	cc	231	0.00095876	0.00011288	3.1415e-10	0.046123	0.62141	0.0034686	0.27224	0.75544	0.29132
Artery_Coronary	GO_CELL_CORTEX_PART	cc	113	0.00095876	0.00011288	3.1415e-10	0.36071	0.59651	0.035538	0.075378	0.23596	0.38322
Artery_Coronary	GO_CELL_CYCLE	bp	1265	0.00095876	0.00011288	3.1415e-10	0.0079652	0.014538	0.00012348	0.46618	0.46257	0.16176
Artery_Coronary	GO_CELL_CYCLE_ARREST	bp	151	0.00095876	0.00011288	3.1415e-10	0.036983	0.085175	0.040386	0.012104	0.16153	0.01065
Artery_Coronary	GO_CELL_CYCLE_CHECKPOINT	bp	190	0.00095876	0.00011288	3.1415e-10	0.016876	0.0029739	0.0020808	0.54216	0.34318	0.60184
Artery_Coronary	GO_CELL_CYCLE_G1_S_PHASE_TRANSITION	bp	104	0.00095876	0.00011288	3.1415e-10	0.00019493	0.00014896	0.0011735	0.21566	0.89472	0.020558
Artery_Coronary	GO_CELL_CYCLE_G2_M_PHASE_TRANSITION	bp	135	0.00095876	0.00011288	3.1415e-10	0.33149	0.0065012	0.17374	0.28691	0.79981	0.31154
Artery_Coronary	GO_CELL_CYCLE_PHASE_TRANSITION	bp	245	0.00095876	0.00011288	3.1415e-10	0.013087	6.9959e-05	0.002269	0.27805	0.88776	0.074573
Artery_Coronary	GO_CELL_CYCLE_PROCESS	bp	1049	0.00095876	0.00011288	3.1415e-10	0.0059219	0.0095681	0.0012623	0.21941	0.45141	0.17878
Artery_Coronary	GO_CELL_DEATH	bp	965	0.00095876	0.00011288	3.1415e-10	0.19788	0.11682	0.13354	0.32062	0.166	0.69207
Artery_Coronary	GO_CELL_DEVELOPMENT	bp	1369	0.00095876	0.00011288	3.1415e-10	0.038361	0.132	6.9218e-05	0.02496	0.10953	0.023258
Artery_Coronary	GO_CELL_DIVISION	bp	446	0.00095876	0.00011288	3.1415e-10	0.019604	0.0094237	0.020342	0.52016	0.36381	0.92897
Artery_Coronary	GO_CELL_FATE_COMMITMENT	bp	223	0.00095876	0.00011288	3.1415e-10	0.0055098	0.016642	0.00015998	0.041507	0.12226	0.031081
Artery_Coronary	GO_CELL_GROWTH	bp	126	0.00095876	0.00011288	3.1415e-10	0.026678	0.060421	0.063601	0.41671	0.61733	0.019856
Artery_Coronary	GO_CELL_JUNCTION	cc	1102	0.00095876	0.00011288	3.1415e-10	0.29772	0.21109	0.011767	0.71947	0.22359	0.54189
Artery_Coronary	GO_CELL_JUNCTION_ASSEMBLY	bp	124	0.00095876	0.00011288	3.1415e-10	0.10103	0.059507	0.14204	0.83268	0.49304	0.75325
Artery_Coronary	GO_CELL_JUNCTION_ORGANIZATION	bp	179	0.00095876	0.00011288	3.1415e-10	0.14167	0.053991	0.033627	0.59848	0.15872	0.16211
Artery_Coronary	GO_CELL_LEADING_EDGE	cc	339	0.00095876	0.00011288	3.1415e-10	0.0034738	0.041057	0.00028984	0.54686	0.28492	0.12168
Artery_Coronary	GO_CELL_MATRIX_ADHESION	bp	115	0.00095876	0.00011288	3.1415e-10	0.056032	0.23651	0.0058983	0.5695	0.43751	0.58704
Artery_Coronary	GO_CELL_MATURATION	bp	127	0.00095876	0.00011288	3.1415e-10	0.14592	0.7799	0.059663	0.74792	0.78289	0.52192
Artery_Coronary	GO_CELL_MORPHOGENESIS_INVOLVED_IN_DIFFERENTIATION	bp	489	0.00095876	0.00011288	3.1415e-10	0.046035	0.27236	0.029977	0.43724	0.35127	0.29378
Artery_Coronary	GO_CELL_MORPHOGENESIS_INVOLVED_IN_NEURON_DIFFERENTIATION	bp	351	0.00095876	0.00011288	3.1415e-10	0.30625	0.49066	0.63983	0.25461	0.29075	0.58875
Artery_Coronary	GO_CELL_MOTILITY	bp	805	0.00095876	0.00011288	3.1415e-10	0.23325	0.23518	0.10303	0.58961	0.72272	0.026246
Artery_Coronary	GO_CELL_PART_MORPHOGENESIS	bp	605	0.00095876	0.00011288	3.1415e-10	0.34166	0.8312	0.057425	0.47372	0.30937	0.66333
Artery_Coronary	GO_CELL_PROJECTION	cc	1707	0.00095876	0.00011288	3.1415e-10	0.08078	0.10256	0.012667	0.21076	0.20963	0.050494
Artery_Coronary	GO_CELL_PROJECTION_ASSEMBLY	bp	251	0.00095876	0.00011288	3.1415e-10	0.33629	0.79771	0.0027568	0.72219	0.074883	0.18436
Artery_Coronary	GO_CELL_PROJECTION_MEMBRANE	cc	282	0.00095876	0.00011288	3.1415e-10	0.15741	0.064531	0.29903	0.61512	0.8482	0.44455
Artery_Coronary	GO_CELL_PROJECTION_ORGANIZATION	bp	862	0.00095876	0.00011288	3.1415e-10	0.78663	0.9273	0.19428	0.43296	0.40169	0.46936
Artery_Coronary	GO_CELL_PROJECTION_PART	cc	901	0.00095876	0.00011288	3.1415e-10	0.21087	0.33971	0.079665	0.7576	0.97482	0.52495
Artery_Coronary	GO_CELL_PROLIFERATION	bp	645	0.00095876	0.00011288	3.1415e-10	0.00036375	0.0024769	1.6037e-08	0.0061568	0.00094898	0.00033165
Artery_Coronary	GO_CELL_RECOGNITION	bp	129	0.00095876	0.00011288	3.1415e-10	0.077373	0.84394	0.24631	0.66544	0.77661	0.47444
Artery_Coronary	GO_CELL_SUBSTRATE_ADHESION	bp	158	0.00095876	0.00011288	3.1415e-10	0.013853	0.21585	0.0021886	0.63455	0.46813	0.62733
Artery_Coronary	GO_CELL_SUBSTRATE_JUNCTION	cc	383	0.00095876	0.00011288	3.1415e-10	0.10811	0.27654	0.0020902	0.40882	0.22977	0.19486
Artery_Coronary	GO_CELL_SURFACE	cc	699	0.00095876	0.00011288	3.1415e-10	0.9838	0.91257	0.98999	0.9717	0.99034	0.87117
Artery_Coronary	GO_CELLULAR_AMIDE_METABOLIC_PROCESS	bp	681	0.00095876	0.00011288	3.1415e-10	0.13047	0.29551	0.5644	0.19182	0.1285	0.68601
Artery_Coronary	GO_CELLULAR_AMINO_ACID_CATABOLIC_PROCESS	bp	108	0.00095876	0.00011288	3.1415e-10	0.80281	0.73689	0.88928	0.05505	0.061938	0.24802
Artery_Coronary	GO_CELLULAR_AMINO_ACID_METABOLIC_PROCESS	bp	320	0.00095876	0.00011288	3.1415e-10	0.20241	0.67956	0.54716	0.038383	0.028213	0.048413
Artery_Coronary	GO_CELLULAR_CARBOHYDRATE_METABOLIC_PROCESS	bp	135	0.00095876	0.00011288	3.1415e-10	0.45188	0.61437	0.75163	0.39318	0.46704	0.58438
Artery_Coronary	GO_CELLULAR_CATABOLIC_PROCESS	bp	1252	0.00095876	0.00011288	3.1415e-10	0.802	0.89603	0.62839	0.18176	0.12311	0.15365
Artery_Coronary	GO_CELLULAR_CHEMICAL_HOMEOSTASIS	bp	548	0.00095876	0.00011288	3.1415e-10	0.00073199	0.12185	0.0070859	0.03084	0.2512	0.0074732
Artery_Coronary	GO_CELLULAR_COMPONENT_ASSEMBLY_INVOLVED_IN_MORPHOGENESIS	bp	240	0.00095876	0.00011288	3.1415e-10	0.085534	0.49984	0.0013548	0.24987	0.20898	0.50754
Artery_Coronary	GO_CELLULAR_COMPONENT_DISASSEMBLY	bp	497	0.00095876	0.00011288	3.1415e-10	0.39208	0.21398	0.045131	0.18204	0.034916	0.072494
Artery_Coronary	GO_CELLULAR_COMPONENT_MORPHOGENESIS	bp	863	0.00095876	0.00011288	3.1415e-10	0.042978	0.48153	0.00017242	0.23511	0.088284	0.07384
Artery_Coronary	GO_CELLULAR_HOMEOSTASIS	bp	648	0.00095876	0.00011288	3.1415e-10	0.0018064	0.21514	0.0034678	0.018266	0.31708	0.0092869
Artery_Coronary	GO_CELLULAR_LIPID_CATABOLIC_PROCESS	bp	149	0.00095876	0.00011288	3.1415e-10	0.24924	0.83995	0.37922	0.91377	0.63925	0.8752
Artery_Coronary	GO_CELLULAR_LIPID_METABOLIC_PROCESS	bp	872	0.00095876	0.00011288	3.1415e-10	0.47047	0.58212	0.3658	0.26751	0.37419	0.85204
Artery_Coronary	GO_CELLULAR_MACROMOLECULAR_COMPLEX_ASSEMBLY	bp	665	0.00095876	0.00011288	3.1415e-10	0.65045	0.066159	0.89636	0.30244	0.71472	0.082721
Artery_Coronary	GO_CELLULAR_MACROMOLECULE_LOCALIZATION	bp	1177	0.00095876	0.00011288	3.1415e-10	0.89837	0.87426	0.53058	0.88727	0.9096	0.94911
Artery_Coronary	GO_CELLULAR_MODIFIED_AMINO_ACID_METABOLIC_PROCESS	bp	208	0.00095876	0.00011288	3.1415e-10	0.34148	0.28607	0.84264	0.19125	0.60519	0.10476
Artery_Coronary	GO_CELLULAR_PROCESS_INVOLVED_IN_REPRODUCTION_IN_MULTICELLULAR_ORGANISM	bp	243	0.00095876	0.00011288	3.1415e-10	0.23483	0.2607	0.1576	0.084957	0.66664	0.45031
Artery_Coronary	GO_CELLULAR_PROTEIN_COMPLEX_ASSEMBLY	bp	330	0.00095876	0.00011288	3.1415e-10	0.35344	0.23287	0.63943	0.23235	0.58198	0.027233
Artery_Coronary	GO_CELLULAR_PROTEIN_COMPLEX_DISASSEMBLY	bp	121	0.00095876	0.00011288	3.1415e-10	0.59584	0.45341	0.52674	0.5943	0.028665	0.63228
Artery_Coronary	GO_CELLULAR_RESPIRATION	bp	135	0.00095876	0.00011288	3.1415e-10	0.28013	0.70839	0.70264	0.56832	0.5288	0.86536
Artery_Coronary	GO_CELLULAR_RESPONSE_TO_ABIOTIC_STIMULUS	bp	250	0.00095876	0.00011288	3.1415e-10	0.12508	0.0013374	0.011681	0.07573	0.0089608	0.0057208
Artery_Coronary	GO_CELLULAR_RESPONSE_TO_ACID_CHEMICAL	bp	170	0.00095876	0.00011288	3.1415e-10	0.45647	0.29013	0.22779	0.85047	0.90823	0.73965
Artery_Coronary	GO_CELLULAR_RESPONSE_TO_ALCOHOL	bp	110	0.00095876	0.00011288	3.1415e-10	0.29927	0.36244	0.076511	0.55374	0.93856	0.51963
Artery_Coronary	GO_CELLULAR_RESPONSE_TO_BIOTIC_STIMULUS	bp	161	0.00095876	0.00011288	3.1415e-10	0.84142	0.83919	0.68847	0.34257	0.66211	0.80887
Artery_Coronary	GO_CELLULAR_RESPONSE_TO_CYTOKINE_STIMULUS	bp	581	0.00095876	0.00011288	3.1415e-10	0.99114	0.98207	0.89095	0.96432	0.79713	0.97625
Artery_Coronary	GO_CELLULAR_RESPONSE_TO_DNA_DAMAGE_STIMULUS	bp	683	0.00095876	0.00011288	3.1415e-10	0.83101	0.29764	0.034988	0.14572	0.15155	0.61789
Artery_Coronary	GO_CELLULAR_RESPONSE_TO_ENDOGENOUS_STIMULUS	bp	973	0.00095876	0.00011288	3.1415e-10	0.00361	0.0070265	0.0015318	0.29374	0.47399	0.046687
Artery_Coronary	GO_CELLULAR_RESPONSE_TO_EXTERNAL_STIMULUS	bp	257	0.00095876	0.00011288	3.1415e-10	0.018093	0.0039656	0.0070924	0.42565	0.0081177	0.45736
Artery_Coronary	GO_CELLULAR_RESPONSE_TO_EXTRACELLULAR_STIMULUS	bp	185	0.00095876	0.00011288	3.1415e-10	0.056116	0.051372	0.0060416	0.81667	0.072578	0.78625
Artery_Coronary	GO_CELLULAR_RESPONSE_TO_HORMONE_STIMULUS	bp	531	0.00095876	0.00011288	3.1415e-10	0.0014331	0.031444	0.0088378	0.17723	0.82433	0.16999
Artery_Coronary	GO_CELLULAR_RESPONSE_TO_INORGANIC_SUBSTANCE	bp	153	0.00095876	0.00011288	3.1415e-10	0.62513	0.1538	0.25082	0.10471	0.1155	0.144
Artery_Coronary	GO_CELLULAR_RESPONSE_TO_INSULIN_STIMULUS	bp	142	0.00095876	0.00011288	3.1415e-10	0.32056	0.52363	0.43103	0.14124	0.51887	0.10779
Artery_Coronary	GO_CELLULAR_RESPONSE_TO_INTERFERON_GAMMA	bp	115	0.00095876	0.00011288	3.1415e-10	0.96412	0.81199	0.95658	0.82381	0.79041	0.94857
Artery_Coronary	GO_CELLULAR_RESPONSE_TO_LIPID	bp	442	0.00095876	0.00011288	3.1415e-10	0.35918	0.29409	0.51535	0.69495	0.99302	0.74194
Artery_Coronary	GO_CELLULAR_RESPONSE_TO_NITROGEN_COMPOUND	bp	493	0.00095876	0.00011288	3.1415e-10	0.017955	0.00888	0.016692	0.027299	0.13071	0.013498
Artery_Coronary	GO_CELLULAR_RESPONSE_TO_ORGANIC_CYCLIC_COMPOUND	bp	451	0.00095876	0.00011288	3.1415e-10	0.0078669	0.0092766	0.031733	0.29499	0.93776	0.073127
Artery_Coronary	GO_CELLULAR_RESPONSE_TO_ORGANIC_SUBSTANCE	bp	1779	0.00095876	0.00011288	3.1415e-10	0.0978	0.10082	0.029896	0.37382	0.46945	0.3565
Artery_Coronary	GO_CELLULAR_RESPONSE_TO_OXIDATIVE_STRESS	bp	180	0.00095876	0.00011288	3.1415e-10	0.091026	0.30232	0.09565	0.60459	0.50739	0.52885
Artery_Coronary	GO_CELLULAR_RESPONSE_TO_OXYGEN_CONTAINING_COMPOUND	bp	781	0.00095876	0.00011288	3.1415e-10	0.0094411	0.02859	0.02268	0.080326	0.19994	0.10056
Artery_Coronary	GO_CELLULAR_RESPONSE_TO_OXYGEN_LEVELS	bp	137	0.00095876	0.00011288	3.1415e-10	3.7917e-05	0.00023971	4.7158e-05	0.0028817	0.071039	0.031135
Artery_Coronary	GO_CELLULAR_RESPONSE_TO_PEPTIDE	bp	266	0.00095876	0.00011288	3.1415e-10	0.0020286	0.059437	0.0097342	0.036004	0.11019	0.059029
Artery_Coronary	GO_CELLULAR_RESPONSE_TO_RADIATION	bp	130	0.00095876	0.00011288	3.1415e-10	0.51199	0.070905	0.01826	0.37708	0.10103	0.0027184
Artery_Coronary	GO_CELLULAR_RESPONSE_TO_REACTIVE_OXYGEN_SPECIES	bp	101	0.00095876	0.00011288	3.1415e-10	0.13517	0.21448	0.22816	0.32086	0.26749	0.35627
Artery_Coronary	GO_CELLULAR_RESPONSE_TO_STARVATION	bp	115	0.00095876	0.00011288	3.1415e-10	0.10059	0.16246	0.010386	0.30808	0.020107	0.62765
Artery_Coronary	GO_CELLULAR_RESPONSE_TO_STEROID_HORMONE_STIMULUS	bp	207	0.00095876	0.00011288	3.1415e-10	0.025279	0.14873	0.15531	0.48884	0.98867	0.34406
Artery_Coronary	GO_CELLULAR_RESPONSE_TO_STRESS	bp	1500	0.00095876	0.00011288	3.1415e-10	0.169	0.14315	0.0007566	0.47764	0.12978	0.52181
Artery_Coronary	GO_CELLULAR_RESPONSE_TO_TOPOLOGICALLY_INCORRECT_PROTEIN	bp	118	0.00095876	0.00011288	3.1415e-10	0.20473	0.54145	0.055911	0.86541	0.52275	0.86556
Artery_Coronary	GO_CENTRAL_NERVOUS_SYSTEM_DEVELOPMENT	bp	829	0.00095876	0.00011288	3.1415e-10	0.010957	0.24873	0.0031503	0.12828	0.44267	0.22926
Artery_Coronary	GO_CENTRAL_NERVOUS_SYSTEM_NEURON_DIFFERENTIATION	bp	159	0.00095876	0.00011288	3.1415e-10	0.16019	0.34285	0.04741	0.36595	0.89351	0.11939
Artery_Coronary	GO_CENTROSOME	cc	470	0.00095876	0.00011288	3.1415e-10	0.27304	0.00037151	0.0069915	0.87214	0.66682	0.93891
Artery_Coronary	GO_CHANNEL_REGULATOR_ACTIVITY	mf	127	0.00095876	0.00011288	3.1415e-10	0.24289	0.034342	0.084858	0.61204	0.68641	0.35572
Artery_Coronary	GO_CHEMICAL_HOMEOSTASIS	bp	844	0.00095876	0.00011288	3.1415e-10	0.00033019	0.041556	0.00067224	0.12478	0.54305	0.044939
Artery_Coronary	GO_CHROMATIN	cc	414	0.00095876	0.00011288	3.1415e-10	0.068898	0.10056	0.02625	0.17051	0.70728	0.69607
Artery_Coronary	GO_CHROMATIN_ASSEMBLY_OR_DISASSEMBLY	bp	150	0.00095876	0.00011288	3.1415e-10	0.068976	0.021291	0.17383	0.85416	0.71908	0.92988
Artery_Coronary	GO_CHROMATIN_BINDING	mf	413	0.00095876	0.00011288	3.1415e-10	0.017918	0.00052044	0.0068147	0.029197	0.0096856	0.13196
Artery_Coronary	GO_CHROMATIN_MODIFICATION	bp	496	0.00095876	0.00011288	3.1415e-10	0.013438	0.0010574	0.12396	0.055614	0.26904	0.073257
Artery_Coronary	GO_CHROMATIN_ORGANIZATION	bp	597	0.00095876	0.00011288	3.1415e-10	0.0058493	0.00019687	0.035837	0.0435	0.18352	0.039478
Artery_Coronary	GO_CHROMATIN_REMODELING	bp	139	0.00095876	0.00011288	3.1415e-10	0.4206	0.02377	0.47732	0.33155	0.7194	0.89922
Artery_Coronary	GO_CHROMOSOMAL_REGION	cc	317	0.00095876	0.00011288	3.1415e-10	0.76613	0.15645	0.24749	0.7378	0.86455	0.89901
Artery_Coronary	GO_CHROMOSOME	cc	833	0.00095876	0.00011288	3.1415e-10	0.10584	0.017086	0.013264	0.3317	0.61846	0.79311
Artery_Coronary	GO_CHROMOSOME_CENTROMERIC_REGION	cc	165	0.00095876	0.00011288	3.1415e-10	0.18076	0.043612	0.17084	0.34969	0.85811	0.76057
Artery_Coronary	GO_CHROMOSOME_ORGANIZATION	bp	925	0.00095876	0.00011288	3.1415e-10	0.068939	0.00033367	0.028941	0.020774	0.10494	0.017703
Artery_Coronary	GO_CHROMOSOME_SEGREGATION	bp	260	0.00095876	0.00011288	3.1415e-10	0.53414	0.11415	0.38385	0.19579	0.090389	0.26625
Artery_Coronary	GO_CHROMOSOME_TELOMERIC_REGION	cc	157	0.00095876	0.00011288	3.1415e-10	0.96434	0.58622	0.58405	0.70142	0.51779	0.68409
Artery_Coronary	GO_CILIARY_PART	cc	291	0.00095876	0.00011288	3.1415e-10	0.32384	0.13053	0.071682	0.85635	0.87581	0.72564
Artery_Coronary	GO_CILIUM	cc	450	0.00095876	0.00011288	3.1415e-10	0.52979	0.26529	0.24612	0.67588	0.63111	0.44627
Artery_Coronary	GO_CILIUM_MORPHOGENESIS	bp	199	0.00095876	0.00011288	3.1415e-10	0.58165	0.89934	0.077052	0.8586	0.64832	0.95984
Artery_Coronary	GO_CILIUM_ORGANIZATION	bp	182	0.00095876	0.00011288	3.1415e-10	0.64046	0.89615	0.046077	0.79276	0.78458	0.90238
Artery_Coronary	GO_CIRCADIAN_RHYTHM	bp	134	0.00095876	0.00011288	3.1415e-10	0.14173	0.79143	0.0033125	0.49859	0.64675	0.89477
Artery_Coronary	GO_CIRCULATORY_SYSTEM_DEVELOPMENT	bp	764	0.00095876	0.00011288	3.1415e-10	5.0519e-06	1.6965e-05	1.7943e-09	0.043809	0.026707	0.00045197
Artery_Coronary	GO_CIRCULATORY_SYSTEM_PROCESS	bp	351	0.00095876	0.00011288	3.1415e-10	0.0040519	6.8176e-06	0.028421	0.03187	0.017478	0.22948
Artery_Coronary	GO_CLATHRIN_COATED_VESICLE	cc	151	0.00095876	0.00011288	3.1415e-10	0.64009	0.54967	0.64884	0.18505	0.24667	0.39095
Artery_Coronary	GO_CLUSTER_OF_ACTIN_BASED_CELL_PROJECTIONS	cc	133	0.00095876	0.00011288	3.1415e-10	0.062873	0.28697	0.34914	0.37787	0.13987	0.25375
Artery_Coronary	GO_COATED_VESICLE	cc	223	0.00095876	0.00011288	3.1415e-10	0.41139	0.28242	0.52785	0.54936	0.26241	0.72311
Artery_Coronary	GO_COATED_VESICLE_MEMBRANE	cc	133	0.00095876	0.00011288	3.1415e-10	0.23746	0.35716	0.19946	0.59292	0.5894	0.8185
Artery_Coronary	GO_COENZYME_BINDING	mf	168	0.00095876	0.00011288	3.1415e-10	0.094668	0.38799	0.53536	0.095734	0.1438	0.042466
Artery_Coronary	GO_COENZYME_BIOSYNTHETIC_PROCESS	bp	122	0.00095876	0.00011288	3.1415e-10	0.28271	0.41041	0.88018	0.18654	0.32152	0.44741
Artery_Coronary	GO_COENZYME_METABOLIC_PROCESS	bp	253	0.00095876	0.00011288	3.1415e-10	0.73984	0.72159	0.96964	0.35829	0.85412	0.76982
Artery_Coronary	GO_COFACTOR_BINDING	mf	251	0.00095876	0.00011288	3.1415e-10	0.16262	0.75137	0.52671	0.13213	0.39456	0.010458
Artery_Coronary	GO_COFACTOR_BIOSYNTHETIC_PROCESS	bp	160	0.00095876	0.00011288	3.1415e-10	0.31589	0.59761	0.90202	0.15477	0.34653	0.38359
Artery_Coronary	GO_COFACTOR_METABOLIC_PROCESS	bp	321	0.00095876	0.00011288	3.1415e-10	0.70994	0.7287	0.97169	0.48818	0.92578	0.81586
Artery_Coronary	GO_COGNITION	bp	240	0.00095876	0.00011288	3.1415e-10	0.49552	0.43203	0.87254	0.4519	0.96789	0.46361
Artery_Coronary	GO_COLUMNAR_CUBOIDAL_EPITHELIAL_CELL_DIFFERENTIATION	bp	108	0.00095876	0.00011288	3.1415e-10	0.025393	0.060667	0.013361	0.015424	0.018668	0.093461
Artery_Coronary	GO_CONDENSED_CHROMOSOME	cc	186	0.00095876	0.00011288	3.1415e-10	0.61253	0.10498	0.46059	0.57331	0.48026	0.52591
Artery_Coronary	GO_CONNECTIVE_TISSUE_DEVELOPMENT	bp	188	0.00095876	0.00011288	3.1415e-10	0.0052837	0.0097617	0.0029872	0.20496	0.054912	0.026696
Artery_Coronary	GO_CONTRACTILE_FIBER	cc	203	0.00095876	0.00011288	3.1415e-10	0.26686	0.014096	0.10101	0.2587	0.44695	0.6376
Artery_Coronary	GO_CORE_PROMOTER_BINDING	mf	145	0.00095876	0.00011288	3.1415e-10	0.27746	0.37017	0.00045753	0.10782	0.32052	0.059327
Artery_Coronary	GO_CORE_PROMOTER_PROXIMAL_REGION_DNA_BINDING	mf	357	0.00095876	0.00011288	3.1415e-10	0.0574	0.052356	0.01134	0.71425	0.37638	0.70028
Artery_Coronary	GO_COVALENT_CHROMATIN_MODIFICATION	bp	313	0.00095876	0.00011288	3.1415e-10	0.025698	0.0037302	0.068028	0.041946	0.16561	0.075055
Artery_Coronary	GO_CULLIN_RING_UBIQUITIN_LIGASE_COMPLEX	cc	145	0.00095876	0.00011288	3.1415e-10	0.10084	0.18241	0.042073	0.26023	0.48756	0.093007
Artery_Coronary	GO_CYSTEINE_TYPE_PEPTIDASE_ACTIVITY	mf	151	0.00095876	0.00011288	3.1415e-10	0.97472	0.89212	0.94861	0.29874	0.47448	0.52486
Artery_Coronary	GO_CYTOKINE_ACTIVITY	mf	212	0.00095876	0.00011288	3.1415e-10	0.98117	0.99287	0.56666	0.56181	0.91429	0.28055
Artery_Coronary	GO_CYTOKINE_MEDIATED_SIGNALING_PATHWAY	bp	429	0.00095876	0.00011288	3.1415e-10	0.99626	0.99657	0.98523	0.88087	0.92558	0.98063
Artery_Coronary	GO_CYTOKINE_PRODUCTION	bp	117	0.00095876	0.00011288	3.1415e-10	0.61892	0.94548	0.70719	0.25413	0.40311	0.69835
Artery_Coronary	GO_CYTOKINE_RECEPTOR_BINDING	mf	263	0.00095876	0.00011288	3.1415e-10	0.93099	0.92732	0.5094	0.74001	0.93321	0.64477
Artery_Coronary	GO_CYTOPLASMIC_REGION	cc	276	0.00095876	0.00011288	3.1415e-10	0.081756	0.70371	0.0094065	0.1698	0.75223	0.19352
Artery_Coronary	GO_CYTOPLASMIC_SIDE_OF_MEMBRANE	cc	164	0.00095876	0.00011288	3.1415e-10	0.1723	0.10043	0.021683	0.49349	0.6399	0.96388
Artery_Coronary	GO_CYTOPLASMIC_VESICLE_PART	cc	574	0.00095876	0.00011288	3.1415e-10	0.78874	0.76523	0.43286	0.94615	0.66781	0.93993
Artery_Coronary	GO_CYTOSKELETAL_PART	cc	1384	0.00095876	0.00011288	3.1415e-10	0.052027	0.0007838	2.8954e-05	0.12786	0.073443	0.23209
Artery_Coronary	GO_CYTOSKELETAL_PROTEIN_BINDING	mf	779	0.00095876	0.00011288	3.1415e-10	0.013727	0.028626	0.024115	0.0372	0.0040946	0.35777
Artery_Coronary	GO_CYTOSKELETON	cc	1882	0.00095876	0.00011288	3.1415e-10	0.0015991	0.00032255	1.8805e-07	0.045662	0.029969	0.17921
Artery_Coronary	GO_CYTOSKELETON_DEPENDENT_INTRACELLULAR_TRANSPORT	bp	111	0.00095876	0.00011288	3.1415e-10	0.88786	0.63185	0.7174	0.21627	0.19761	0.34335
Artery_Coronary	GO_CYTOSKELETON_ORGANIZATION	bp	800	0.00095876	0.00011288	3.1415e-10	0.0027047	0.0014229	0.0016245	0.12829	0.082618	0.29202
Artery_Coronary	GO_CYTOSOLIC_PART	cc	206	0.00095876	0.00011288	3.1415e-10	0.22958	0.75496	0.19756	0.044188	0.010551	0.4681
Artery_Coronary	GO_CYTOSOLIC_RIBOSOME	cc	100	0.00095876	0.00011288	3.1415e-10	0.11218	0.39131	0.044551	0.49992	0.5059	0.8586
Artery_Coronary	GO_CYTOSOLIC_TRANSPORT	bp	204	0.00095876	0.00011288	3.1415e-10	0.82443	0.15454	0.70081	0.81303	0.78768	0.92212
Artery_Coronary	GO_DEFENSE_RESPONSE	bp	1148	0.00095876	0.00011288	3.1415e-10	0.76485	0.95929	0.86928	0.90897	0.99379	0.8564
Artery_Coronary	GO_DEFENSE_RESPONSE_TO_BACTERIUM	bp	200	0.00095876	0.00011288	3.1415e-10	0.61109	0.94739	0.8804	0.56488	0.98222	0.40653
Artery_Coronary	GO_DEFENSE_RESPONSE_TO_OTHER_ORGANISM	bp	465	0.00095876	0.00011288	3.1415e-10	0.72645	0.66159	0.89858	0.97181	0.99322	0.9411
Artery_Coronary	GO_DEFENSE_RESPONSE_TO_VIRUS	bp	160	0.00095876	0.00011288	3.1415e-10	0.23743	0.26762	0.63297	0.84395	0.70229	0.69113
Artery_Coronary	GO_DENDRITE	cc	427	0.00095876	0.00011288	3.1415e-10	0.67096	0.50575	0.3586	0.57523	0.31223	0.56502
Artery_Coronary	GO_DEPHOSPHORYLATION	bp	270	0.00095876	0.00011288	3.1415e-10	0.27466	0.0073777	0.73573	0.3057	0.33288	0.47668
Artery_Coronary	GO_DETECTION_OF_STIMULUS	bp	593	0.00095876	0.00011288	3.1415e-10	0.96843	0.72581	0.88914	0.88173	0.94562	0.52248
Artery_Coronary	GO_DEVELOPMENT_OF_PRIMARY_SEXUAL_CHARACTERISTICS	bp	196	0.00095876	0.00011288	3.1415e-10	0.0069762	0.0050947	0.014408	0.027159	0.47914	0.18331
Artery_Coronary	GO_DEVELOPMENTAL_GROWTH	bp	321	0.00095876	0.00011288	3.1415e-10	0.07001	0.11867	0.15575	0.17478	0.33437	0.010968
Artery_Coronary	GO_DEVELOPMENTAL_MATURATION	bp	187	0.00095876	0.00011288	3.1415e-10	0.1717	0.71021	0.064631	0.61009	0.7661	0.76408
Artery_Coronary	GO_DEVELOPMENTAL_PROCESS_INVOLVED_IN_REPRODUCTION	bp	564	0.00095876	0.00011288	3.1415e-10	0.02208	0.0064726	0.0035327	0.082563	0.44002	0.36063
Artery_Coronary	GO_DIGESTION	bp	126	0.00095876	0.00011288	3.1415e-10	0.28217	0.24387	0.73033	0.57258	0.3414	0.80593
Artery_Coronary	GO_DIGESTIVE_SYSTEM_DEVELOPMENT	bp	144	0.00095876	0.00011288	3.1415e-10	0.036546	0.089993	0.15095	0.1029	0.10511	0.32425
Artery_Coronary	GO_DIVALENT_INORGANIC_CATION_HOMEOSTASIS	bp	333	0.00095876	0.00011288	3.1415e-10	0.015122	0.37091	0.040184	0.014908	0.38169	0.020791
Artery_Coronary	GO_DIVALENT_INORGANIC_CATION_TRANSMEMBRANE_TRANSPORTER_ACTIVITY	mf	160	0.00095876	0.00011288	3.1415e-10	0.0051986	0.0019989	0.14368	0.10571	0.10477	0.037746
Artery_Coronary	GO_DIVALENT_INORGANIC_CATION_TRANSPORT	bp	258	0.00095876	0.00011288	3.1415e-10	0.017237	0.044917	0.12692	0.074696	0.087961	0.14062
Artery_Coronary	GO_DNA_BIOSYNTHETIC_PROCESS	bp	113	0.00095876	0.00011288	3.1415e-10	0.8494	0.46	0.91591	0.63211	0.5899	0.93977
Artery_Coronary	GO_DNA_CONFORMATION_CHANGE	bp	239	0.00095876	0.00011288	3.1415e-10	0.1226	0.0040841	0.033322	0.83823	0.80454	0.632
Artery_Coronary	GO_DNA_INTEGRITY_CHECKPOINT	bp	143	0.00095876	0.00011288	3.1415e-10	0.041179	0.0024361	0.0055907	0.17701	0.107	0.45338
Artery_Coronary	GO_DNA_METABOLIC_PROCESS	bp	717	0.00095876	0.00011288	3.1415e-10	0.86608	0.61338	0.12821	0.30359	0.7389	0.41391
Artery_Coronary	GO_DNA_PACKAGING	bp	166	0.00095876	0.00011288	3.1415e-10	0.027129	0.0027405	0.087568	0.67911	0.77076	0.68431
Artery_Coronary	GO_DNA_RECOMBINATION	bp	198	0.00095876	0.00011288	3.1415e-10	0.72516	0.10373	0.57888	0.89136	0.53035	0.83659
Artery_Coronary	GO_DNA_REPAIR	bp	454	0.00095876	0.00011288	3.1415e-10	0.86422	0.66466	0.16112	0.33908	0.41398	0.40251
Artery_Coronary	GO_DNA_REPLICATION	bp	203	0.00095876	0.00011288	3.1415e-10	0.40328	0.06948	0.3949	0.72906	0.87958	0.67337
Artery_Coronary	GO_DNA_TEMPLATED_TRANSCRIPTION_INITIATION	bp	190	0.00095876	0.00011288	3.1415e-10	0.65624	0.65136	0.25392	0.48235	0.53709	0.13692
Artery_Coronary	GO_DOUBLE_STRAND_BREAK_REPAIR	bp	159	0.00095876	0.00011288	3.1415e-10	0.98038	0.66601	0.83622	0.81866	0.58199	0.57409
Artery_Coronary	GO_DOUBLE_STRANDED_DNA_BINDING	mf	732	0.00095876	0.00011288	3.1415e-10	0.20711	0.033027	0.016655	0.32601	0.2241	0.24646
Artery_Coronary	GO_DRUG_BINDING	mf	105	0.00095876	0.00011288	3.1415e-10	0.15487	0.34299	0.54618	0.82081	0.89175	0.8614
Artery_Coronary	GO_EAR_DEVELOPMENT	bp	192	0.00095876	0.00011288	3.1415e-10	0.11931	0.68509	0.03935	0.016628	0.152	0.026659
Artery_Coronary	GO_EAR_MORPHOGENESIS	bp	111	0.00095876	0.00011288	3.1415e-10	0.30346	0.76252	0.040264	0.092608	0.52586	0.088418
Artery_Coronary	GO_EARLY_ENDOSOME	cc	289	0.00095876	0.00011288	3.1415e-10	0.29062	0.35433	0.098036	0.47922	0.50912	0.35657
Artery_Coronary	GO_EARLY_ENDOSOME_MEMBRANE	cc	105	0.00095876	0.00011288	3.1415e-10	0.50849	0.57459	0.39947	0.44572	0.77465	0.43546
Artery_Coronary	GO_ELECTRON_CARRIER_ACTIVITY	mf	107	0.00095876	0.00011288	3.1415e-10	0.31467	0.60126	0.2973	0.44951	0.69573	0.056688
Artery_Coronary	GO_EMBRYO_DEVELOPMENT	bp	870	0.00095876	0.00011288	3.1415e-10	0.0023169	0.0013356	0.00076595	0.23416	0.2958	0.027393
Artery_Coronary	GO_EMBRYO_DEVELOPMENT_ENDING_IN_BIRTH_OR_EGG_HATCHING	bp	537	0.00095876	0.00011288	3.1415e-10	0.0040386	0.019338	0.0014491	0.49799	0.86541	0.083085
Artery_Coronary	GO_EMBRYONIC_MORPHOGENESIS	bp	529	0.00095876	0.00011288	3.1415e-10	0.0014419	0.0055756	0.00021864	0.73645	0.67245	0.13251
Artery_Coronary	GO_EMBRYONIC_ORGAN_DEVELOPMENT	bp	395	0.00095876	0.00011288	3.1415e-10	0.0054609	0.028046	0.00067337	0.40439	0.21974	0.066313
Artery_Coronary	GO_EMBRYONIC_ORGAN_MORPHOGENESIS	bp	274	0.00095876	0.00011288	3.1415e-10	0.0072578	0.012719	0.0017293	0.47678	0.28769	0.041213
Artery_Coronary	GO_EMBRYONIC_SKELETAL_SYSTEM_DEVELOPMENT	bp	120	0.00095876	0.00011288	3.1415e-10	0.11998	0.28637	0.041344	0.91146	0.89713	0.27143
Artery_Coronary	GO_ENDOCRINE_SYSTEM_DEVELOPMENT	bp	121	0.00095876	0.00011288	3.1415e-10	0.010683	0.47168	6.8204e-05	0.29385	0.7676	0.26391
Artery_Coronary	GO_ENDOCYTIC_VESICLE	cc	239	0.00095876	0.00011288	3.1415e-10	0.79189	0.84729	0.52641	0.4238	0.73672	0.77127
Artery_Coronary	GO_ENDOCYTIC_VESICLE_MEMBRANE	cc	140	0.00095876	0.00011288	3.1415e-10	0.94098	0.58199	0.59925	0.53976	0.72335	0.77625
Artery_Coronary	GO_ENDOCYTOSIS	bp	470	0.00095876	0.00011288	3.1415e-10	0.20249	0.35424	0.056803	0.75099	0.98528	0.83709
Artery_Coronary	GO_ENDOMEMBRANE_SYSTEM_ORGANIZATION	bp	456	0.00095876	0.00011288	3.1415e-10	0.81526	0.8705	0.71971	0.94463	0.75669	0.99365
Artery_Coronary	GO_ENDONUCLEASE_ACTIVITY	mf	119	0.00095876	0.00011288	3.1415e-10	0.52649	0.91377	0.21168	0.66392	0.50025	0.69266
Artery_Coronary	GO_ENDOPEPTIDASE_ACTIVITY	mf	402	0.00095876	0.00011288	3.1415e-10	0.95711	0.98922	0.55213	0.18105	0.24441	0.10712
Artery_Coronary	GO_ENDOPLASMIC_RETICULUM	cc	1544	0.00095876	0.00011288	3.1415e-10	0.91804	0.9415	0.54722	0.31639	0.78444	0.1686
Artery_Coronary	GO_ENDOPLASMIC_RETICULUM_GOLGI_INTERMEDIATE_COMPARTMENT	cc	101	0.00095876	0.00011288	3.1415e-10	0.36473	0.32175	0.076624	0.79634	0.83291	0.82678
Artery_Coronary	GO_ENDOPLASMIC_RETICULUM_LUMEN	cc	191	0.00095876	0.00011288	3.1415e-10	0.95287	0.7468	0.5315	0.48079	0.64114	0.02472
Artery_Coronary	GO_ENDOPLASMIC_RETICULUM_PART	cc	1116	0.00095876	0.00011288	3.1415e-10	0.93729	0.7685	0.79019	0.19535	0.72731	0.077578
Artery_Coronary	GO_ENDOSOMAL_PART	cc	404	0.00095876	0.00011288	3.1415e-10	0.96403	0.89973	0.94468	0.63099	0.71326	0.92996
Artery_Coronary	GO_ENDOSOME	cc	748	0.00095876	0.00011288	3.1415e-10	0.79605	0.81807	0.62762	0.34172	0.3147	0.83075
Artery_Coronary	GO_ENERGY_DERIVATION_BY_OXIDATION_OF_ORGANIC_COMPOUNDS	bp	204	0.00095876	0.00011288	3.1415e-10	0.17822	0.70291	0.68879	0.54372	0.55375	0.9135
Artery_Coronary	GO_ENVELOPE	cc	1035	0.00095876	0.00011288	3.1415e-10	0.36652	0.66517	0.93565	0.63809	0.46603	0.51316
Artery_Coronary	GO_ENZYME_ACTIVATOR_ACTIVITY	mf	441	0.00095876	0.00011288	3.1415e-10	0.71378	0.12239	0.19995	0.010626	0.020828	0.02429
Artery_Coronary	GO_ENZYME_BINDING	mf	1670	0.00095876	0.00011288	3.1415e-10	0.050522	0.072568	0.012238	0.23	0.42991	0.32417
Artery_Coronary	GO_ENZYME_INHIBITOR_ACTIVITY	mf	359	0.00095876	0.00011288	3.1415e-10	0.16633	0.73595	0.03792	0.72058	0.21271	0.68207
Artery_Coronary	GO_ENZYME_LINKED_RECEPTOR_PROTEIN_SIGNALING_PATHWAY	bp	664	0.00095876	0.00011288	3.1415e-10	0.046444	0.13807	0.061769	0.16661	0.55165	0.22422
Artery_Coronary	GO_ENZYME_REGULATOR_ACTIVITY	mf	904	0.00095876	0.00011288	3.1415e-10	0.18206	0.18831	0.010366	0.20552	0.1149	0.19674
Artery_Coronary	GO_EPIDERMAL_CELL_DIFFERENTIATION	bp	140	0.00095876	0.00011288	3.1415e-10	0.34936	0.32105	0.13505	0.049952	0.29838	0.0017066
Artery_Coronary	GO_EPIDERMIS_DEVELOPMENT	bp	245	0.00095876	0.00011288	3.1415e-10	0.16574	0.20725	0.57258	0.091532	0.48682	0.056428
Artery_Coronary	GO_EPITHELIAL_CELL_DEVELOPMENT	bp	178	0.00095876	0.00011288	3.1415e-10	0.0029321	0.00028976	0.0015566	0.10978	0.011996	0.076958
Artery_Coronary	GO_EPITHELIAL_CELL_DIFFERENTIATION	bp	480	0.00095876	0.00011288	3.1415e-10	0.090712	0.035632	0.0070158	0.05822	0.056677	0.070053
Artery_Coronary	GO_EPITHELIUM_DEVELOPMENT	bp	915	0.00095876	0.00011288	3.1415e-10	0.0040215	0.015689	0.002059	0.18203	0.49904	0.035797
Artery_Coronary	GO_ER_TO_GOLGI_VESICLE_MEDIATED_TRANSPORT	bp	159	0.00095876	0.00011288	3.1415e-10	0.46335	0.30471	0.49676	0.87009	0.8635	0.96829
Artery_Coronary	GO_ESTABLISHMENT_OF_LOCALIZATION_IN_CELL	bp	1595	0.00095876	0.00011288	3.1415e-10	0.93399	0.63823	0.96505	0.72237	0.75254	0.90788
Artery_Coronary	GO_ESTABLISHMENT_OF_PROTEIN_LOCALIZATION	bp	1361	0.00095876	0.00011288	3.1415e-10	0.95515	0.79603	0.86683	0.97296	0.94502	0.99567
Artery_Coronary	GO_ESTABLISHMENT_OF_PROTEIN_LOCALIZATION_TO_MEMBRANE	bp	253	0.00095876	0.00011288	3.1415e-10	0.5588	0.65247	0.34799	0.99328	0.70851	0.9985
Artery_Coronary	GO_ESTABLISHMENT_OF_PROTEIN_LOCALIZATION_TO_ORGANELLE	bp	347	0.00095876	0.00011288	3.1415e-10	0.62151	0.8573	0.72092	0.85558	0.82469	0.43852
Artery_Coronary	GO_ESTABLISHMENT_OR_MAINTENANCE_OF_CELL_POLARITY	bp	136	0.00095876	0.00011288	3.1415e-10	0.62799	0.26521	0.47451	0.8878	0.42856	0.87369
Artery_Coronary	GO_EXCITATORY_SYNAPSE	cc	185	0.00095876	0.00011288	3.1415e-10	0.49722	0.48938	0.69322	0.98561	0.98575	0.97953
Artery_Coronary	GO_EXOCYTIC_VESICLE	cc	136	0.00095876	0.00011288	3.1415e-10	0.79962	0.31422	0.88838	0.70991	0.48643	0.96629
Artery_Coronary	GO_EXOCYTOSIS	bp	295	0.00095876	0.00011288	3.1415e-10	0.9573	0.50057	0.70736	0.98457	0.92783	0.95611
Artery_Coronary	GO_EXTERNAL_SIDE_OF_PLASMA_MEMBRANE	cc	205	0.00095876	0.00011288	3.1415e-10	0.86424	0.9411	0.74172	0.88989	0.77983	0.68253
Artery_Coronary	GO_EXTRACELLULAR_MATRIX	cc	407	0.00095876	0.00011288	3.1415e-10	0.70201	0.77098	0.016511	0.92207	0.82713	0.036307
Artery_Coronary	GO_EXTRACELLULAR_MATRIX_COMPONENT	cc	119	0.00095876	0.00011288	3.1415e-10	0.12574	0.14818	0.0022192	0.94149	0.9515	0.58773
Artery_Coronary	GO_EXTRACELLULAR_SPACE	cc	1280	0.00095876	0.00011288	3.1415e-10	0.56288	0.99595	0.23005	0.94309	0.99181	0.61233
Artery_Coronary	GO_EXTRACELLULAR_STRUCTURE_ORGANIZATION	bp	291	0.00095876	0.00011288	3.1415e-10	0.54859	0.26691	0.039202	0.7867	0.77005	0.55829
Artery_Coronary	GO_EXTRINSIC_COMPONENT_OF_MEMBRANE	cc	242	0.00095876	0.00011288	3.1415e-10	0.029162	0.18829	0.10546	0.43947	0.69163	0.93582
Artery_Coronary	GO_EXTRINSIC_COMPONENT_OF_PLASMA_MEMBRANE	cc	131	0.00095876	0.00011288	3.1415e-10	0.011212	0.0087569	0.0076193	0.45132	0.36502	0.90138
Artery_Coronary	GO_EYE_DEVELOPMENT	bp	320	0.00095876	0.00011288	3.1415e-10	0.0024556	0.020058	0.0011109	0.37539	0.43413	0.094279
Artery_Coronary	GO_EYE_MORPHOGENESIS	bp	133	0.00095876	0.00011288	3.1415e-10	0.0013383	0.049249	0.00019913	0.77226	0.87844	0.033513
Artery_Coronary	GO_FAT_CELL_DIFFERENTIATION	bp	106	0.00095876	0.00011288	3.1415e-10	0.00063736	0.029041	0.0010678	0.18797	0.23572	0.31442
Artery_Coronary	GO_FATTY_ACID_BIOSYNTHETIC_PROCESS	bp	108	0.00095876	0.00011288	3.1415e-10	0.81632	0.35463	0.95209	0.21539	0.50219	0.24233
Artery_Coronary	GO_FATTY_ACID_METABOLIC_PROCESS	bp	286	0.00095876	0.00011288	3.1415e-10	0.46937	0.78763	0.88387	0.3985	0.29293	0.55836
Artery_Coronary	GO_FC_EPSILON_RECEPTOR_SIGNALING_PATHWAY	bp	120	0.00095876	0.00011288	3.1415e-10	0.77976	0.91402	0.89378	0.56691	0.89071	0.50675
Artery_Coronary	GO_FC_RECEPTOR_SIGNALING_PATHWAY	bp	179	0.00095876	0.00011288	3.1415e-10	0.55151	0.69125	0.769	0.60685	0.97301	0.44588
Artery_Coronary	GO_FEMALE_SEX_DIFFERENTIATION	bp	112	0.00095876	0.00011288	3.1415e-10	0.20773	0.057115	0.089174	0.10484	0.43218	0.21839
Artery_Coronary	GO_FERTILIZATION	bp	142	0.00095876	0.00011288	3.1415e-10	0.4745	0.81596	0.44527	0.94805	0.92677	0.99036
Artery_Coronary	GO_FOREBRAIN_DEVELOPMENT	bp	343	0.00095876	0.00011288	3.1415e-10	0.034529	0.226	0.00030706	0.12277	0.70653	0.12752
Artery_Coronary	GO_FORMATION_OF_PRIMARY_GERM_LAYER	bp	108	0.00095876	0.00011288	3.1415e-10	0.01577	0.00074227	0.060843	0.84148	0.96783	0.79078
Artery_Coronary	GO_G_PROTEIN_COUPLED_RECEPTOR_ACTIVITY	mf	776	0.00095876	0.00011288	3.1415e-10	0.86298	0.95746	0.6425	0.027005	0.072358	0.053982
Artery_Coronary	GO_G_PROTEIN_COUPLED_RECEPTOR_BINDING	mf	251	0.00095876	0.00011288	3.1415e-10	0.051643	0.17133	0.17131	0.60453	0.91657	0.9051
Artery_Coronary	GO_G_PROTEIN_COUPLED_RECEPTOR_SIGNALING_PATHWAY	bp	1073	0.00095876	0.00011288	3.1415e-10	0.50988	0.78826	0.78365	0.1164	0.24521	0.47601
Artery_Coronary	GO_G_PROTEIN_COUPLED_RECEPTOR_SIGNALING_PATHWAY_COUPLED_TO_CYCLIC_NUCLEOTIDE_SECOND_MESSENGER	bp	168	0.00095876	0.00011288	3.1415e-10	0.0056589	0.18392	0.011397	0.012174	0.22354	0.31152
Artery_Coronary	GO_G1_S_TRANSITION_OF_MITOTIC_CELL_CYCLE	bp	104	0.00095876	0.00011288	3.1415e-10	0.00019493	0.00014896	0.0011735	0.21566	0.89472	0.020558
[truncated: 7,023 more rows]

## Sheet: S15 - set-set interaction
Supplemental Table 15: results for post-hoc interaction analysis, gene-set pairs
[truncated: 1,379 more rows]

[truncated: 3 more sheets: S16 - set-set expl. interaction, S17 - sim. conditional results, S18 - sim. interaction results]
